# Supplementary material for: Analysis of pharmacovigilance databases for spontaneous reports of adverse drug reactions related to substandard and falsified medical products: A descriptive study
Source: Front Pharmacol. 2022 Sep 6;13:964399. doi: 10.3389/fphar.2022.964399 (PMC9485933; doi:10.3389/fphar.2022.964399)
Supplement: Supplementary file 1 [file Table2.xlsx]

## Sheet: FAERS
drug/pharmaproduct	API	is_ADR	PRR	Chi_squared	RRR	ROR	ROR_lower_bound	ROR_upper_bound	DE (Number of AE for this drug)	dE	E	De	de	e	D	d	N
survanta	natural phospholipids	Yes	196.331	1555.95	195.857	211.889	107.388	418.082	9	3701	3710	113	9846065	9846178	122	9849766	9849888
sumamed	azithromycin	Yes	126.562	380.359	126.426	132.84	48.639	362.804	4	3706	3710	80	9846098	9846178	84	9849804	9849888
beractant	natural phospholipids	Yes	112.324	992.499	112.023	117.228	62.177	221.019	10	3700	3710	227	9845951	9846178	237	9849651	9849888
diethylpropion	amfepramone	Yes	94.896	192.647	94.82	98.373	31.061	311.56	3	3707	3710	81	9846097	9846178	84	9849804	9849888
rogaine	minoxidil	Yes	44.435	297.084	44.342	45.173	22.442	90.928	8	3702	3710	471	9845707	9846178	479	9849409	9849888
benzoylecgonine	benzoylecgonine	Yes	44.319	212.313	44.249	45.054	20.091	101.03	6	3704	3710	354	9845824	9846178	360	9849528	9849888
extra strength tylenol	acetaminophen	Yes	42.747	729.964	42.533	43.427	27.567	68.41	19	3691	3710	1167	9845011	9846178	1186	9848702	9849888
levamisole	levamisole	Yes	39.085	112.719	39.043	39.653	14.766	106.482	4	3706	3710	268	9845910	9846178	272	9849616	9849888
nizoral	ketoconazole	Yes	38.104	109.72	38.064	38.644	14.393	103.752	4	3706	3710	275	9845903	9846178	279	9849609	9849888
etizolam	etizolam	Yes	32.877	553.149	32.713	33.274	21.14	52.373	19	3691	3710	1523	9844655	9846178	1542	9848346	9849888
mydayis	amphetamine and dextroamphetamine mixed salts	Yes	27.294	101.623	27.258	27.566	11.415	66.571	5	3705	3710	482	9845696	9846178	487	9849401	9849888
adderall xr	amphetamine and dextroamphetamine mixed salts	Yes	26.57	634.651	26.383	26.826	18.337	39.246	27	3683	3710	2690	9843488	9846178	2717	9847171	9849888
estradiol valerate/dienogest	dienogest and estradiol	Yes	21.829	59.992	21.807	22.002	8.22	58.891	4	3706	3710	483	9845695	9846178	487	9849401	9849888
viagra	sildenafil	Yes	19.64	2070.13	19.027	19.775	16.5	23.7	122	3588	3710	16901	9829277	9846178	17023	9832865	9849888
levulan kerastick	aminolevulinic acid	Yes	17.635	31.895	17.621	17.746	5.699	55.257	3	3707	3710	449	9845729	9846178	452	9849436	9849888
xylometazoline	xylometazoline	Yes	16.3	29.13	16.288	16.395	5.267	51.035	3	3707	3710	486	9845692	9846178	489	9849399	9849888
fetzima	levomilnacipran	Yes	16.038	28.587	16.026	16.129	5.182	50.206	3	3707	3710	494	9845684	9846178	497	9849391	9849888
excedrin extra strength	acetaminophen, acetylsalicilyc-acid, caffeine	Yes	15.986	42.176	15.97	16.077	6.013	42.985	4	3706	3710	661	9845517	9846178	665	9849223	9849888
testosterone enanthate	testosterone	Yes	15.784	28.061	15.772	15.872	5.099	49.403	3	3707	3710	502	9845676	9846178	505	9849383	9849888
depakene	valproic acid	Yes	15.553	243.215	15.478	15.638	9.95	24.578	19	3691	3710	3240	9842938	9846178	3259	9846629	9849888
aveed	testosterone	Yes	14.843	26.114	14.832	14.921	4.795	46.433	3	3707	3710	534	9845644	9846178	537	9849351	9849888
dextroamphetamine	dextroamphetamine	Yes	13.088	1085.55	12.759	13.146	10.783	16.028	101	3609	3710	20916	9825262	9846178	21017	9828871	9849888
acarbose	acarbose	Yes	13.017	132.041	12.975	13.076	7.576	22.572	13	3697	3710	2647	9843531	9846178	2660	9847228	9849888
sildenafil	sildenafil	Yes	12.986	3170.06	11.972	13.041	11.614	14.643	314	3396	3710	69320	9776858	9846178	69634	9780254	9849888
albumin human	human albumin	Yes	12.964	32.986	12.951	13.023	4.873	34.8	4	3706	3710	816	9845362	9846178	820	9849068	9849888
adefovir dipivoxil	adefovir dipivoxil	Yes	12.833	97.369	12.801	12.89	6.919	24.014	10	3700	3710	2064	9844114	9846178	2074	9847814	9849888
depakine	valproic acid	Yes	12.692	21.669	12.683	12.748	4.099	39.654	3	3707	3710	625	9845553	9846178	628	9849260	9849888
testosterone cypionate	testosterone	Yes	12.623	74.253	12.598	12.678	6.325	25.412	8	3702	3710	1678	9844500	9846178	1686	9848202	9849888
amphetamine	amphetamine	Yes	12.073	929.706	11.79	12.123	9.884	14.869	95	3615	3710	21298	9824880	9846178	21393	9828495	9849888
symtuza	emtricitabine, tenofovir alafenamide, darunavir and cobicistat	Yes	11.92	39.657	11.906	11.97	4.969	28.831	5	3705	3710	1110	9845068	9846178	1115	9848773	9849888
tadalafil	tadalafil	Yes	11.509	1806.36	10.942	11.552	10.015	13.325	200	3510	3710	48327	9797851	9846178	48527	9801361	9849888
pepcid complete	famotidine, calcium carbonate	Yes	11.202	27.642	11.191	11.245	4.209	30.039	4	3706	3710	945	9845233	9846178	949	9848939	9849888
xenical	orlistat	Yes	11.188	36.721	11.174	11.231	4.663	27.049	5	3705	3710	1183	9844995	9846178	1188	9848700	9849888
mens rogaine extra strength	minoxidil	Yes	11.181	55.028	11.162	11.224	5.339	23.598	7	3703	3710	1658	9844520	9846178	1665	9848223	9849888
testosterone undecanoate	testosterone	Yes	11.025	18.231	11.016	11.066	3.559	34.409	3	3707	3710	720	9845458	9846178	723	9849165	9849888
reopro	abciximab	Yes	10.792	26.402	10.782	10.832	4.055	28.934	4	3706	3710	981	9845197	9846178	985	9848903	9849888
orlistat	orlistat	Yes	10.77	735.304	10.544	10.809	8.725	13.392	86	3624	3710	21569	9824609	9846178	21655	9828233	9849888
levomilnacipran	levomilnacipran	Yes	10.365	16.875	10.357	10.402	3.346	32.338	3	3707	3710	766	9845412	9846178	769	9849119	9849888
novolog mix 70/30	insulin	Yes	10.361	25.098	10.351	10.397	3.893	27.771	4	3706	3710	1022	9845156	9846178	1026	9848862	9849888
novolin r	insulin	Yes	10.341	25.037	10.331	10.377	3.885	27.717	4	3706	3710	1024	9845154	9846178	1028	9848860	9849888
cialis	tadalafil	Yes	10.168	147.322	10.121	10.203	6.495	16.029	19	3691	3710	4965	9841213	9846178	4984	9844904	9849888
aminolevulinic acid	aminolevulinic acid	Yes	10.102	16.336	10.095	10.137	3.261	31.513	3	3707	3710	786	9845392	9846178	789	9849099	9849888
nordazepam	nordazepam	Yes	9.787	31.117	9.775	9.82	4.078	23.644	5	3705	3710	1353	9844825	9846178	1358	9848530	9849888
vyvanse	lisdexamfetamine	Yes	9.749	271.412	9.664	9.781	7.04	13.59	36	3674	3710	9854	9836324	9846178	9890	9839998	9849888
lisdexamfetamine	lisdexamfetamine	Yes	9.342	337.599	9.236	9.371	7.025	12.502	47	3663	3710	13463	9832715	9846178	13510	9836378	9849888
embeda	morphine, naltrexone	Yes	9.006	14.09	9	9.034	2.907	28.077	3	3707	3710	882	9845296	9846178	885	9849003	9849888
vemlidy	tenofovir alafenamide	Yes	8.903	20.699	8.894	8.929	3.344	23.844	4	3706	3710	1190	9844988	9846178	1194	9848694	9849888
albendazole	albendazole	Yes	8.516	13.087	8.509	8.54	2.748	26.539	3	3707	3710	933	9845245	9846178	936	9848952	9849888
combigan	timolol, brimodine	Yes	8.297	50.587	8.279	8.32	4.321	16.02	9	3701	3710	2877	9843301	9846178	2886	9847002	9849888
ketoconazole	ketoconazole	Yes	8.227	100.398	8.194	8.25	5.119	13.295	17	3693	3710	5491	9840687	9846178	5508	9844380	9849888
vardenafil	vardenafil	Yes	8.067	104.018	8.033	8.089	5.087	12.862	18	3692	3710	5931	9840247	9846178	5949	9843939	9849888
exalgo	hydromorphone	Yes	7.62	11.263	7.615	7.639	2.459	23.735	3	3707	3710	1043	9845135	9846178	1046	9848842	9849888
valproate	valproic acid	Yes	7.143	249.521	7.062	7.16	5.399	9.494	49	3661	3710	18372	9827806	9846178	18421	9831467	9849888
biktarvy	emtricitabine, tenofovir alafenamide and bictegravir	Yes	7.113	82.955	7.085	7.13	4.425	11.489	17	3693	3710	6353	9839825	9846178	6370	9843518	9849888
cytomel	liothyronine sodium	Yes	6.929	14.787	6.923	6.945	2.602	18.538	4	3706	3710	1530	9844648	9846178	1534	9848354	9849888
belsomra	suvorexant	Yes	6.795	9.593	6.79	6.81	2.192	21.155	3	3707	3710	1170	9845008	9846178	1173	9848715	9849888
concor	bisoprolol	Yes	6.778	9.558	6.773	6.792	2.186	21.101	3	3707	3710	1173	9845005	9846178	1176	9848712	9849888
womens rogaine unscented	minoxidil	Yes	6.74	14.225	6.734	6.755	2.531	18.03	4	3706	3710	1573	9844605	9846178	1577	9848311	9849888
bictegravir	bictegravir	Yes	6.544	74.08	6.519	6.558	4.07	10.566	17	3693	3710	6907	9839271	9846178	6924	9842964	9849888
stalevo	levodopa, carbidopa, entacapone	Yes	6.515	18.133	6.507	6.528	2.713	15.711	5	3705	3710	2035	9844143	9846178	2040	9847848	9849888
entecavir	entecavir	Yes	6.286	52.452	6.267	6.298	3.651	10.864	13	3697	3710	5494	9840684	9846178	5507	9844381	9849888
butorphanol	butorphanol	Yes	6.223	12.692	6.218	6.236	2.336	16.642	4	3706	3710	1704	9844474	9846178	1708	9848180	9849888
cocaine	cocaine	Yes	6.117	58.979	6.097	6.129	3.689	10.183	15	3695	3710	6517	9839661	9846178	6532	9843356	9849888
abciximab	abciximab	Yes	6.07	12.24	6.065	6.082	2.279	16.232	4	3706	3710	1747	9844431	9846178	1751	9848137	9849888
homosalate	homosalate	Yes	5.96	15.958	5.953	5.971	2.481	14.368	5	3705	3710	2225	9843953	9846178	2230	9847658	9849888
excedrin migraine	acetaminophen, acetylsalicilyc-acid, caffeine	Yes	5.913	23.835	5.904	5.924	2.82	12.445	7	3703	3710	3141	9843037	9846178	3148	9846740	9849888
alli	orlistat	Yes	5.902	132.387	5.857	5.913	4.217	8.291	34	3676	3710	15378	9830800	9846178	15412	9834476	9849888
fentanyl	fentanyl	Yes	5.889	620.697	5.677	5.9	5.037	6.91	161	3549	3710	75131	9771047	9846178	75292	9774596	9849888
baraclude	entecavir	Yes	5.869	11.647	5.864	5.88	2.203	15.693	4	3706	3710	1807	9844371	9846178	1811	9848077	9849888
magnesium hydroxide	magnesium hydroxide	Yes	5.803	35.016	5.791	5.814	3.123	10.822	10	3700	3710	4575	9841603	9846178	4585	9845303	9849888
cabergoline	cabergoline	Yes	5.652	22.32	5.644	5.662	2.695	11.895	7	3703	3710	3286	9842892	9846178	3293	9846595	9849888
flonase allergy relief	fluticasone	Yes	5.633	7.264	5.629	5.642	1.817	17.524	3	3707	3710	1412	9844766	9846178	1415	9848473	9849888
phentermine	phentermine	Yes	5.473	24.894	5.463	5.482	2.737	10.978	8	3702	3710	3880	9842298	9846178	3888	9846000	9849888
tenofovir alafenamide	tenofovir alafenamide	Yes	5.44	128.413	5.395	5.449	3.94	7.535	37	3673	3710	18170	9828008	9846178	18207	9831681	9849888
mineral oil	mineral oil	Yes	5.437	6.875	5.433	5.446	1.753	16.913	3	3707	3710	1463	9844715	9846178	1466	9848422	9849888
liothyronine	liothyronine sodium	Yes	5.43	35.359	5.417	5.439	3.008	9.837	11	3699	3710	5380	9840798	9846178	5391	9844497	9849888
alprazolam	alprazolam	Yes	5.395	553.909	5.202	5.403	4.618	6.323	163	3547	3710	83032	9763146	9846178	83195	9766693	9849888
effient	prasugrel	Yes	4.764	5.552	4.761	4.771	1.536	14.814	3	3707	3710	1670	9844508	9846178	1673	9848215	9849888
adderall	amphetamine and dextroamphetamine mixed salts	Yes	4.74	49.217	4.722	4.747	2.986	7.545	18	3692	3710	10103	9836075	9846178	10121	9839767	9849888
elmiron	pentosan polysulfate sodium	Yes	4.672	8.158	4.668	4.678	1.753	12.483	4	3706	3710	2271	9843907	9846178	2275	9847613	9849888
pentosan polysulfate	pentosan polysulfate sodium	Yes	4.645	8.081	4.642	4.652	1.743	12.412	4	3706	3710	2284	9843894	9846178	2288	9847600	9849888
humulin 70/30	insulin	Yes	4.556	10.537	4.551	4.562	1.896	10.975	5	3705	3710	2912	9843266	9846178	2917	9846971	9849888
descovy	emtricitabine and tenofovir alafenamide	Yes	4.524	18.542	4.516	4.53	2.262	9.07	8	3702	3710	4695	9841483	9846178	4703	9845185	9849888
norditropin	somatropin	Yes	4.467	4.976	4.465	4.473	1.441	13.89	3	3707	3710	1781	9844397	9846178	1784	9848104	9849888
etravirine	etravirine	Yes	4.445	7.508	4.442	4.451	1.668	11.876	4	3706	3710	2387	9843791	9846178	2391	9847497	9849888
octisalate	ethylhexyl salicylate	Yes	4.371	9.837	4.367	4.377	1.819	10.529	5	3705	3710	3035	9843143	9846178	3040	9846848	9849888
oxybenzone	oxybenzone	Yes	4.341	4.732	4.338	4.346	1.4	13.495	3	3707	3710	1833	9844345	9846178	1836	9848052	9849888
capsaicin	capsaicin	Yes	4.321	7.152	4.317	4.326	1.621	11.542	4	3706	3710	2456	9843722	9846178	2460	9847428	9849888
brimonidine	brimonidine	Yes	4.307	59.833	4.285	4.313	2.909	6.393	25	3685	3710	15465	9830713	9846178	15490	9834398	9849888
wellbutrin xl	bupropion	Yes	4.256	26.648	4.246	4.261	2.417	7.514	12	3698	3710	7492	9838686	9846178	7504	9842384	9849888
petrolatum	petrolatum	Yes	4.251	4.559	4.248	4.256	1.371	13.214	3	3707	3710	1872	9844306	9846178	1875	9848013	9849888
concerta	methylphenidate	Yes	4.167	20.959	4.159	4.172	2.242	7.765	10	3700	3710	6374	9839804	9846178	6384	9843504	9849888
kivexa	abacavir	Yes	4.081	4.234	4.078	4.086	1.316	12.684	3	3707	3710	1950	9844228	9846178	1953	9847935	9849888
diamorphine	diamorphine	Yes	4.024	13.006	4.018	4.029	1.918	8.461	7	3703	3710	4618	9841560	9846178	4625	9845263	9849888
sevoflurane	sevoflurane	Yes	3.892	8.039	3.888	3.896	1.62	9.373	5	3705	3710	3409	9842769	9846178	3414	9846474	9849888
lamisil	terbinafine	Yes	3.842	5.804	3.839	3.847	1.442	10.262	4	3706	3710	2762	9843416	9846178	2766	9847122	9849888
insulin regular	insulin	Yes	3.833	11.939	3.827	3.837	1.827	8.058	7	3703	3710	4849	9841329	9846178	4856	9845032	9849888
minoxidil	minoxidil	Yes	3.704	69.664	3.677	3.707	2.681	5.126	37	3673	3710	26681	9819497	9846178	26718	9823170	9849888
octocrylene	octocrylene	Yes	3.635	5.228	3.632	3.638	1.364	9.706	4	3706	3710	2920	9843258	9846178	2924	9846964	9849888
insulin human	insulin	Yes	3.539	66.037	3.513	3.542	2.573	4.877	38	3672	3710	28681	9817497	9846178	28719	9821169	9849888
reyataz	atazanavir	Yes	3.41	7.94	3.406	3.413	1.532	7.606	6	3704	3710	4671	9841507	9846178	4677	9845211	9849888
topamax	topiramate	Yes	3.403	17.979	3.395	3.406	1.932	6.006	12	3698	3710	9371	9836807	9846178	9383	9840505	9849888
seretide	salmeterol and fluticasone	Yes	3.366	14.312	3.359	3.369	1.81	6.269	10	3700	3710	7893	9838285	9846178	7903	9841985	9849888
remdesivir	remdesivir	Yes	3.365	4.491	3.363	3.368	1.263	8.985	4	3706	3710	3154	9843024	9846178	3158	9846730	9849888
alcohol	alcohol	Yes	3.318	15.525	3.311	3.321	1.837	6.003	11	3699	3710	8810	9837368	9846178	8821	9841067	9849888
benserazide	benserazide	Yes	3.309	4.338	3.306	3.312	1.241	8.834	4	3706	3710	3208	9842970	9846178	3212	9846676	9849888
alectinib	alectinib	Yes	3.274	4.245	3.272	3.277	1.228	8.741	4	3706	3710	3242	9842936	9846178	3246	9846642	9849888
xalatan	latanoprost	Yes	3.256	8.786	3.251	3.258	1.552	6.843	7	3703	3710	5709	9840469	9846178	5716	9844172	9849888
phenylephrine	phenylephrine	Yes	3.241	7.183	3.238	3.244	1.456	7.229	6	3704	3710	4914	9841264	9846178	4920	9844968	9849888
midazolam	midazolam	Yes	3.23	14.739	3.223	3.233	1.788	5.845	11	3699	3710	9049	9837129	9846178	9060	9840828	9849888
premarin	estradiol	Yes	3.141	59.947	3.116	3.144	2.327	4.247	43	3667	3710	36591	9809587	9846178	36634	9813254	9849888
itraconazole	itraconazole	Yes	3.046	6.316	3.042	3.048	1.368	6.792	6	3704	3710	5230	9840948	9846178	5236	9844652	9849888
roxicodone	oxycodone	Yes	2.98	4.743	2.978	2.983	1.24	7.174	5	3705	3710	4453	9841725	9846178	4458	9845430	9849888
percocet	acetaminophen, oxycodone	Yes	2.973	33.162	2.958	2.975	2.037	4.345	27	3683	3710	24205	9821973	9846178	24232	9825656	9849888
trileptal	oxcarbazepine	Yes	2.887	6.839	2.884	2.889	1.376	6.067	7	3703	3710	6438	9839740	9846178	6445	9843443	9849888
testosterone	testosterone	Yes	2.82	32.018	2.806	2.822	1.958	4.067	29	3681	3710	27414	9818764	9846178	27443	9822445	9849888
conjugated equine estrogens	estradiol	Yes	2.729	48.076	2.707	2.731	2.041	3.653	46	3664	3710	45063	9801115	9846178	45109	9804779	9849888
clopidogrel bisulfate	clopidogrel	Yes	2.699	31.217	2.685	2.701	1.896	3.846	31	3679	3710	30626	9815552	9846178	30657	9819231	9849888
diazepam	diazepam	Yes	2.647	47.946	2.625	2.649	1.998	3.511	49	3661	3710	49507	9796671	9846178	49556	9800332	9849888
conjugated estrogens	estradiol	Yes	2.644	44.829	2.623	2.645	1.978	3.539	46	3664	3710	46508	9799670	9846178	46554	9803334	9849888
darunavir	darunavir	Yes	2.568	7.101	2.564	2.569	1.335	4.943	9	3701	3710	9311	9836867	9846178	9320	9840568	9849888
avastin	bevacizumab	Yes	2.532	8.694	2.527	2.533	1.401	4.579	11	3699	3710	11546	9834632	9846178	11557	9838331	9849888
oxycodone	oxycodone	Yes	2.471	156.508	2.396	2.472	2.136	2.861	190	3520	3710	210368	9635810	9846178	210558	9639330	9849888
perindopril	perindopril	Yes	2.454	10.617	2.449	2.456	1.453	4.152	14	3696	3710	15164	9831014	9846178	15178	9834710	9849888
emtricitabine	emtricitabine	Yes	2.392	38.594	2.373	2.393	1.81	3.164	50	3660	3710	55890	9790288	9846178	55940	9793948	9849888
terbinafine	terbinafine	Yes	2.342	4.119	2.34	2.343	1.116	4.921	7	3703	3710	7936	9838242	9846178	7943	9841945	9849888
norvasc	amlodipin	Yes	2.339	16.21	2.33	2.34	1.553	3.526	23	3687	3710	26182	9819996	9846178	26205	9823683	9849888
orencia	abatacept	Yes	2.324	13.715	2.317	2.325	1.498	3.609	20	3690	3710	22901	9823277	9846178	22921	9826967	9849888
bevacizumab	bevacizumab	Yes	2.232	28.36	2.217	2.233	1.658	3.006	44	3666	3710	52643	9793535	9846178	52687	9797201	9849888
irbesartan	irbesartan	Yes	2.155	9.965	2.149	2.156	1.356	3.426	18	3692	3710	22220	9823958	9846178	22238	9827650	9849888
temazepam	temazepam	Yes	2.153	5.673	2.15	2.154	1.192	3.894	11	3699	3710	13574	9832604	9846178	13585	9836303	9849888
atorvastatin calcium	atorvastatin	Yes	2.15	19.599	2.139	2.151	1.534	3.015	34	3676	3710	42160	9804018	9846178	42194	9807694	9849888
synthroid	levothyroxine sodium	Yes	2.142	23.56	2.129	2.142	1.575	2.915	41	3669	3710	51089	9795089	9846178	51130	9798758	9849888
latanoprost	latanoprost	Yes	2.124	9.569	2.119	2.125	1.337	3.377	18	3692	3710	22538	9823640	9846178	22556	9827332	9849888
zyrtec	cetirizine	Yes	2.113	7.689	2.109	2.114	1.273	3.511	15	3695	3710	18870	9827308	9846178	18885	9831003	9849888
xanax	alprazolam	Yes	2.108	7.053	2.103	2.108	1.247	3.564	14	3696	3710	17657	9828521	9846178	17671	9832217	9849888
miralax	PEG	Yes	2.084	5.706	2.08	2.085	1.183	3.675	12	3698	3710	15303	9830875	9846178	15315	9834573	9849888
methylphenidate	methylphenidate	Yes	2.063	14.18	2.055	2.064	1.423	2.993	28	3682	3710	36152	9810026	9846178	36180	9813708	9849888
