# Supplementary material for: Analysis of pharmacovigilance databases for spontaneous reports of adverse drug reactions related to substandard and falsified medical products: A descriptive study
Source: Front Pharmacol. 2022 Sep 6;13:964399. doi: 10.3389/fphar.2022.964399 (PMC9485933; doi:10.3389/fphar.2022.964399)
Supplement: Supplementary file 3 [file Table1.xlsx]

## Sheet: Sheet1
EU Local Number	Report Type	EV Gateway Receipt Date	Primary Source Qualification	Primary Source Country for Regulatory Purposes	Literature Reference	Patient Age Group	Patient Age Group (as per reporter)	Parent Child Report	Patient Sex	Suspect Drug List	Company	Severity
EU-EC-6858001	Spontaneous	2013-06-27	Healthcare Professional	Non European Economic Area	Not available	Not Specified	Not Specified	No	Not Specified	rivaroxaban	BAYER AG	no
EU-EC-7831692	Spontaneous	2014-04-14	Healthcare Professional	Non European Economic Area	Not available	18-64 Years	Not Specified	No	Male	tadalafil	ELI LILLY AND COMPANY LIMITED	no
EU-EC-8181322	Spontaneous	2014-07-23	Non Healthcare Professional	Non European Economic Area	Not available	18-64 Years	Not Specified	No	Female	voriconazole	PFIZER S.R.L.	no
EU-EC-8388517	Spontaneous	2014-09-18	Non Healthcare Professional	European Economic Area	Not available	Not Specified	Not Specified	No	Male	vardenafil	EEA Regulator	no
EU-EC-8714954	Spontaneous	2014-12-18	Healthcare Professional	European Economic Area	Not available	Not Specified	Not Specified	No	Male	pneumococcal vaccine	EEA Regulator	no
EU-EC-8742861	Spontaneous	2014-12-26	Non Healthcare Professional	Non European Economic Area	Not available	18-64 Years	Adult	No	Female	rivaroxaban	BAYER AG	no
EU-EC-9116095	Spontaneous	2015-03-25	Healthcare Professional	European Economic Area	Not available	18-64 Years	Adult	No	Female	peginterferon alfa 2a	EEA Regulator	no
EU-EC-9122664	Spontaneous	2015-03-26	Healthcare Professional	European Economic Area	Not available	18-64 Years	Adult	No	Female	peginterferon alfa 2a	EEA Regulator	no
EU-EC-9805799	Spontaneous	2015-10-02	Non Healthcare Professional	Non European Economic Area	Not available	18-64 Years	Adult	No	Male	vardenafil	BAYER AG	no
EU-EC-10331212	Spontaneous	2016-02-19	Non Healthcare Professional	Non European Economic Area	Not available	18-64 Years	Not Specified	No	Male	bevacizumab	ROCHE PRODUCTS LIMITED	no
EU-EC-12275686	Spontaneous	2017-06-12	Healthcare Professional	European Economic Area	Not available	18-64 Years	Adult	No	Female	palbociclib	EEA Regulator	no
EU-EC-12905705	Spontaneous	2017-10-25	Healthcare Professional	European Economic Area	Not available	Not Specified	Not Specified	No	Not Specified	tadalafil	EEA Regulator	no
EU-EC-10000058443	Spontaneous	2017-11-23	Non Healthcare Professional	European Economic Area	Not available	65-85 Years	Not Specified	No	Female	afatinib	BOEHRINGER INGELHEIM INTERNATIONAL GMBH	no
EU-EC-10000060421	Spontaneous	2017-11-23	Healthcare Professional	European Economic Area	Not available	Not Specified	Adult	No	Male	insulin glulisine	SANOFI-AVENTIS GROUPE	no
EU-EC-10000195539	Spontaneous	2017-12-12	Healthcare Professional	European Economic Area	Not available	18-64 Years	Adult	No	Female	paliperidone	JANSSEN-CILAG LIMITED	no
EU-EC-10000235306	Spontaneous	2017-12-18	Non Healthcare Professional	European Economic Area	Not available	65-85 Years	Not Specified	No	Female	pregabalin	PFIZER S.R.L.	no
EU-EC-10000401243	Spontaneous	2018-01-03	Non Healthcare Professional	European Economic Area	Not available	18-64 Years	Not Specified	No	Female	aripiprazole	OTSUKA PHARMACEUTICAL EUROPE LIMITED (EU REPORTING)	no
EU-EC-10000544340	Spontaneous	2018-01-25	Healthcare Professional	European Economic Area	Not available	Not Specified	Elderly	No	Male	mirabegron	ASTELLAS PHARMA EUROPE LIMITED	no
EU-EC-10000573578	Spontaneous	2018-01-30	Healthcare Professional	European Economic Area	Not available	Not Specified	Not Specified	No	Female	pazopanib	NOVARTIS PHARMA AG	no
EU-EC-10000616624	Spontaneous	2018-02-06	Healthcare Professional	European Economic Area	Not available	Not Specified	Adult	No	Male	leflunomide	SANOFI-AVENTIS GROUPE	no
EU-EC-10000769887	Spontaneous	2018-02-28	Non Healthcare Professional	European Economic Area	Not available	18-64 Years	Not Specified	No	Male	sildenafil	PFIZER S.R.L.	no
EU-EC-10000778797	Spontaneous	2018-03-01	Non Healthcare Professional	European Economic Area	Not available	65-85 Years	Not Specified	No	Male	pregabalin	PFIZER S.R.L.	no
EU-EC-10000797587	Spontaneous	2018-03-05	Non Healthcare Professional	European Economic Area	Not available	Not Specified	Not Specified	No	Male	orlistat	EEA Regulator	no
EU-EC-10000851188	Spontaneous	2018-03-12	Non Healthcare Professional	European Economic Area	Not available	Not Specified	Not Specified	No	Female	liraglutide	NOVO NORDISK A/S	no
EU-EC-10000871494	Spontaneous	2018-03-14	Non Healthcare Professional	European Economic Area	Not available	Not Specified	Not Specified	No	Not Specified	pazopanib	NOVARTIS PHARMA AG	no
EU-EC-10000961475	Spontaneous	2018-03-27	Non Healthcare Professional	European Economic Area	Not available	Not Specified	Not Specified	No	Male	mycophenolate mofetil	ROCHE PRODUCTS LIMITED	no
EU-EC-10000996928	Spontaneous	2018-03-31	Healthcare Professional	European Economic Area	Not available	Not Specified	Not Specified	No	Male	mycophenolate mofetil	ROCHE PRODUCTS LIMITED	no
EU-EC-10001037652	Spontaneous	2018-04-06	Non Healthcare Professional	European Economic Area	Not available	Not Specified	Not Specified	No	Female	liraglutide	NOVO NORDISK A/S	no
EU-EC-10001090936	Spontaneous	2018-04-13	Healthcare Professional	European Economic Area	Not available	18-64 Years	Not Specified	No	Female	imatinib	NOVARTIS PHARMA AG	no
EU-EC-10001171965	Spontaneous	2018-04-25	Healthcare Professional	European Economic Area	Not available	18-64 Years	Adult	No	Male	insulin glargine	EEA Regulator	no
EU-EC-10001184063	Spontaneous	2018-04-26	Healthcare Professional	European Economic Area	Not available	Not Specified	Not Specified	No	Not Specified	mycophenolate mofetil	EEA Regulator	no
EU-EC-10001249060	Spontaneous	2018-05-07	Healthcare Professional	European Economic Area	Not available	Not Specified	Not Specified	No	Not Specified	mycophenolate mofetil	EEA Regulator	no
EU-EC-10001353756	Spontaneous	2018-05-22	Healthcare Professional	European Economic Area	Not available	Not Specified	Not Specified	No	Female	liraglutide	NOVO NORDISK A/S	no
EU-EC-10001368767	Spontaneous	2018-05-24	Healthcare Professional	European Economic Area	Not available	18-64 Years	Adult	No	Female	liraglutide	NOVO NORDISK A/S	no
EU-EC-10001455207	Spontaneous	2018-06-06	Healthcare Professional	European Economic Area	Not available	Not Specified	Not Specified	No	Male	vardenafil	BAYER AG	no
EU-EC-10001464759	Spontaneous	2018-06-07	Healthcare Professional	European Economic Area	Not available	65-85 Years	Elderly	No	Female	fesoterodine	EEA Regulator	no
EU-EC-10001605462	Spontaneous	2018-06-27	Non Healthcare Professional	European Economic Area	Not available	65-85 Years	Not Specified	No	Female	valsartan / amlodipine	NOVARTIS PHARMA AG	no
EU-EC-10001680417	Spontaneous	2018-07-02	Healthcare Professional	European Economic Area	Not available	18-64 Years	Not Specified	No	Female	duloxetine	EEA Regulator	no
EU-EC-10001695256	Spontaneous	2018-07-04	Non Healthcare Professional	Non European Economic Area	Not available	Not Specified	Not Specified	No	Male	rivaroxaban	BAYER AG	no
EU-EC-10001692178	Spontaneous	2018-07-04	Non Healthcare Professional	European Economic Area	Not available	Not Specified	Not Specified	No	Female	trastuzumab	ROCHE PRODUCTS LIMITED	no
EU-EC-10001914690	Spontaneous	2018-08-09	Healthcare Professional	European Economic Area	Not available	65-85 Years	Elderly	No	Male	insulin human	NOVO NORDISK A/S	no
EU-EC-10001914695	Spontaneous	2018-08-09	Non Healthcare Professional	European Economic Area	Not available	Not Specified	Not Specified	No	Male	insulin human	NOVO NORDISK A/S	no
EU-EC-10001955275	Spontaneous	2018-08-16	Healthcare Professional	European Economic Area	Not available	Not Specified	Not Specified	No	Female	tocilizumab	ROCHE PRODUCTS LIMITED	no
EU-EC-10002127001	Spontaneous	2018-09-14	Healthcare Professional	European Economic Area	Not available	65-85 Years	Elderly	No	Male	rivaroxaban	BAYER AG	no
EU-EC-10002157847	Spontaneous	2018-09-20	Healthcare Professional	European Economic Area	Not available	18-64 Years	Not Specified	No	Female	telmisartan	BAYER AG	no
EU-EC-10002211696	Spontaneous	2018-09-29	Healthcare Professional	European Economic Area	Not available	Not Specified	Not Specified	No	Male	pregabalin	EEA Regulator	no
EU-EC-10002256507	Spontaneous	2018-10-08	Healthcare Professional	European Economic Area	Not available	Not Specified	Not Specified	No	Male	amlodipine / telmisartan	BOEHRINGER INGELHEIM INTERNATIONAL GMBH	no
EU-EC-10002260449	Spontaneous	2018-10-09	Non Healthcare Professional	Non European Economic Area	Not available	18-64 Years	Not Specified	No	Female	insulin glargine	SANOFI-AVENTIS GROUPE	no
EU-EC-10002261520	Spontaneous	2018-10-09	Non Healthcare Professional	European Economic Area	Not available	Not Specified	Not Specified	No	Male	levodopa / carbidopa /entacapone	ORION CORPORATION	no
EU-EC-10002272569	Spontaneous	2018-10-10	Healthcare Professional	European Economic Area	Not available	Not Specified	Not Specified	No	Female	olanzapine	EEA Regulator	no
EU-EC-10002267789	Spontaneous	2018-10-10	Non Healthcare Professional	European Economic Area	Not available	Not Specified	Not Specified	No	Male	levodopa / carbidopa /entacapone	NOVARTIS PHARMA AG	no
EU-EC-10002384553	Spontaneous	2018-10-29	Healthcare Professional	European Economic Area	Not available	Not Specified	Not Specified	No	Male	pregabalin	EEA Regulator	no
EU-EC-10002384532	Spontaneous	2018-10-29	Healthcare Professional	European Economic Area	Not available	Not Specified	Not Specified	No	Female	apixaban	EEA Regulator	no
EU-EC-10002400993	Spontaneous	2018-10-31	Healthcare Professional	European Economic Area	Not available	Not Specified	Not Specified	No	Male	tadalafil	EEA Regulator	no
EU-EC-10002502128	Spontaneous	2018-11-19	Healthcare Professional	European Economic Area	Not available	18-64 Years	Not Specified	No	Female	entacapone	EEA Regulator	no
EU-EC-10002542285	Spontaneous	2018-11-23	Healthcare Professional	European Economic Area	Not available	Not Specified	Not Specified	No	Female	vortioxetine	EEA Regulator	no
EU-EC-10002552304	Spontaneous	2018-11-26	Healthcare Professional	European Economic Area	Not available	Not Specified	Not Specified	No	Male	sildenafil	EEA Regulator	no
EU-EC-10002597696	Spontaneous	2018-12-03	Healthcare Professional	European Economic Area	Not available	Not Specified	Not Specified	No	Not Specified	pregabalin	EEA Regulator	no
EU-EC-10002597693	Spontaneous	2018-12-03	Healthcare Professional	European Economic Area	Not available	Not Specified	Not Specified	No	Male	pregabalin	EEA Regulator	no
EU-EC-10002597674	Spontaneous	2018-12-03	Healthcare Professional	European Economic Area	Not available	Not Specified	Not Specified	No	Male	pregabalin	EEA Regulator	no
EU-EC-10002700539	Spontaneous	2018-12-18	Non Healthcare Professional	European Economic Area	Not available	Not Specified	Not Specified	No	Female	emtricitabine / tenofovir disoproxil	GILEAD SCIENCES INTERNATIONAL LIMITED	no
EU-EC-10002717654	Spontaneous	2018-12-20	Healthcare Professional	European Economic Area	Not available	12-17 Years	Not Specified	No	Female	HPV virus vaccine	MERCK & CO. INC.	no
EU-EC-10002726756	Spontaneous	2018-12-21	Non Healthcare Professional	European Economic Area	Not available	65-85 Years	Not Specified	No	Male	vardenafil	BAYER AG	no
EU-EC-10002734208	Spontaneous	2018-12-24	Non Healthcare Professional	European Economic Area	Not available	18-64 Years	Adult	No	Male	ustekinumab	JANSSEN-CILAG LIMITED	no
EU-EC-10002821686	Spontaneous	2019-01-11	Healthcare Professional	European Economic Area	Not available	18-64 Years	Not Specified	No	Female	vortioxetine	EEA Regulator	no
EU-EC-10002886724	Spontaneous	2019-01-23	Healthcare Professional	European Economic Area	Not available	Not Specified	Adult	No	Male	sitagliptin	MERCK & CO. INC.	no
EU-EC-10003033581	Spontaneous	2019-02-14	Healthcare Professional	European Economic Area	Not available	Not Specified	Elderly	No	Male	afilibercept	BAYER AG	no
EU-EC-10003064388	Spontaneous	2019-02-20	Non Healthcare Professional	European Economic Area	Not available	65-85 Years	Not Specified	No	Male	vardenafil	BAYER AG	no
EU-EC-10003110995	Spontaneous	2019-02-27	Healthcare Professional	European Economic Area	Not available	18-64 Years	Adult	No	Male	apremilast	EEA Regulator	no
EU-EC-10003157040	Spontaneous	2019-03-06	Non Healthcare Professional	Non European Economic Area	Not available	65-85 Years	Not Specified	No	Male	sunitinib	PFIZER S.R.L.	no
EU-EC-10003174058	Spontaneous	2019-03-08	Healthcare Professional	European Economic Area	Not available	12-17 Years	Not Specified	No	Female	HPV virus vaccine	MERCK & CO. INC.	no
EU-EC-10003191751	Spontaneous	2019-03-12	Healthcare Professional	European Economic Area	Not available	12-17 Years	Not Specified	No	Female	HPV virus vaccine	MERCK & CO. INC.	no
EU-EC-10003187762	Spontaneous	2019-03-12	Non Healthcare Professional	European Economic Area	Not available	18-64 Years	Not Specified	No	Male	sildenafil	PFIZER S.R.L.	no
EU-EC-10003205738	Spontaneous	2019-03-13	Healthcare Professional	European Economic Area	Not available	18-64 Years	Not Specified	No	Male	pregabalin	EEA Regulator	no
EU-EC-10003253967	Spontaneous	2019-03-20	Healthcare Professional	European Economic Area	Not available	Not Specified	Not Specified	No	Not Specified	pregabalin	EEA Regulator	no
EU-EC-10003297949	Spontaneous	2019-03-27	Non Healthcare Professional	European Economic Area	Not available	Not Specified	Elderly	No	Male	apixaban	BRISTOL-MYERS SQUIBB BELGIUM	no
EU-EC-10003336240	Spontaneous	2019-04-02	Non Healthcare Professional	European Economic Area	Not available	18-64 Years	Not Specified	No	Female	nilotinib	NOVARTIS PHARMA AG	no
EU-EC-10003351153	Spontaneous	2019-04-04	Non Healthcare Professional	European Economic Area	Not available	Not Specified	Not Specified	No	Male	abiretarone acetate	JANSSEN-CILAG LIMITED	no
EU-EC-10003399123	Spontaneous	2019-04-11	Non Healthcare Professional	European Economic Area	Not available	18-64 Years	Not Specified	No	Female	pregabalin	PFIZER S.R.L.	no
EU-EC-10003418480	Spontaneous	2019-04-15	Non Healthcare Professional	European Economic Area	Not available	18-64 Years	Not Specified	No	Male	sildenafil	PFIZER S.R.L.	no
EU-EC-10003484731	Spontaneous	2019-04-25	Healthcare Professional	European Economic Area	Not available	Not Specified	Not Specified	No	Not Specified	dulaglutide	ELI LILLY AND COMPANY LIMITED	no
EU-EC-10003509927	Spontaneous	2019-04-30	Non Healthcare Professional	European Economic Area	Not available	65-85 Years	Not Specified	No	Male	insulin aspart	NOVO NORDISK A/S	no
EU-EC-10003537865	Spontaneous	2019-05-03	Non Healthcare Professional	European Economic Area	Not available	Not Specified	Not Specified	No	Not Specified	vardenafil	BAYER AG	no
EU-EC-10003540132	Spontaneous	2019-05-05	Non Healthcare Professional	European Economic Area	Not available	Not Specified	Not Specified	No	Male	valsartan / amlodipine	NOVARTIS PHARMA AG	no
EU-EC-10003652071	Spontaneous	2019-05-21	Non Healthcare Professional	European Economic Area	Not available	Not Specified	Not Specified	No	Female	rivaroxaban	BAYER AG	no
EU-EC-10003741734	Spontaneous	2019-06-05	Healthcare Professional	European Economic Area	Not available	18-64 Years	Not Specified	No	Female	rivaroxaban	BAYER AG	no
EU-EC-10003835965	Spontaneous	2019-06-20	Non Healthcare Professional	European Economic Area	Not available	65-85 Years	Not Specified	No	Female	insulin aspart	NOVO NORDISK A/S	no
EU-EC-10003892127	Spontaneous	2019-06-28	Healthcare Professional	European Economic Area	Not available	Not Specified	Not Specified	No	Female	sitagliptin	MERCK & CO. INC.	no
EU-EC-10003933568	Spontaneous	2019-07-05	Healthcare Professional	European Economic Area	Not available	18-64 Years	Not Specified	No	Male	pregabalin	EEA Regulator	no
EU-EC-10003933547	Spontaneous	2019-07-05	Healthcare Professional	European Economic Area	Not available	18-64 Years	Not Specified	No	Male	pregabalin	EEA Regulator	no
EU-EC-10003962580	Spontaneous	2019-07-11	Non Healthcare Professional	European Economic Area	Not available	18-64 Years	Not Specified	No	Male	tadalafil	ELI LILLY AND COMPANY LIMITED	no
EU-EC-10004039522	Spontaneous	2019-07-23	Non Healthcare Professional	European Economic Area	Not available	Not Specified	Not Specified	No	Male	vardenafil	BAYER AG	no
EU-EC-10004078921	Spontaneous	2019-07-30	Non Healthcare Professional	European Economic Area	Not available	Not Specified	Not Specified	No	Female	olanzapine	ELI LILLY AND COMPANY LIMITED	no
EU-EC-10004250222	Spontaneous	2019-08-27	Non Healthcare Professional	European Economic Area	Not available	18-64 Years	Not Specified	No	Female	duloxetine	ELI LILLY AND COMPANY LIMITED	no
EU-EC-10004260061	Spontaneous	2019-08-29	Healthcare Professional	European Economic Area	Not available	Not Specified	Not Specified	No	Female	pregabalin	EEA Regulator	no
EU-EC-10004340822	Spontaneous	2019-09-09	Non Healthcare Professional	European Economic Area	Not available	Not Specified	Not Specified	No	Male	rivaroxaban	BAYER AG	no
EU-EC-10004504941	Spontaneous	2019-10-01	Non Healthcare Professional	Non European Economic Area	Not available	Not Specified	Not Specified	No	Not Specified	HPV virus vaccine	MERCK & CO. INC.	no
EU-EC-10004599834	Spontaneous	2019-10-17	Healthcare Professional	European Economic Area	Not available	18-64 Years	Not Specified	No	Female	tenofovir	GILEAD SCIENCES INTERNATIONAL LIMITED	no
EU-EC-10004734602	Spontaneous	2019-11-06	Non Healthcare Professional	European Economic Area	Not available	Not Specified	Not Specified	No	Not Specified	Diphtheria (D), tetanus (T), pertussis (Pa), hepatitis B (rDNS) (HBV), poliomyelitis (IPV), Haemophilus influenzae (Hib) vaccine	GLAXOSMITHKLINE PLC	no
EU-EC-10004747286	Spontaneous	2019-11-08	Healthcare Professional	European Economic Area	Not available	Not Specified	Not Specified	No	Male	telmisartan	BAYER AG	no
EU-EC-10004799346	Spontaneous	2019-11-15	Non Healthcare Professional	European Economic Area	Not available	Not Specified	Not Specified	No	Male	tadalafil	ELI LILLY AND COMPANY LIMITED	no
EU-EC-10005110567	Spontaneous	2019-12-28	Healthcare Professional	European Economic Area	Not available	Not Specified	Not Specified	No	Male	pregabalin	EEA Regulator	no
EU-EC-10005109973	Spontaneous	2019-12-28	Healthcare Professional	European Economic Area	Not available	Not Specified	Not Specified	No	Male	pregabalin	EEA Regulator	no
EU-EC-10005285419	Spontaneous	2020-01-24	Non Healthcare Professional	European Economic Area	Not available	65-85 Years	Not Specified	No	Female	duloxetine	ELI LILLY AND COMPANY LIMITED	no
EU-EC-10005431640	Spontaneous	2020-02-07	Healthcare Professional	European Economic Area	Not available	18-64 Years	Not Specified	No	Female	pregabalin	EEA Regulator	no
EU-EC-10005431626	Spontaneous	2020-02-07	Healthcare Professional	European Economic Area	Not available	18-64 Years	Not Specified	No	Male	pregabalin	EEA Regulator	no
EU-EC-10005482992	Spontaneous	2020-02-14	Healthcare Professional	European Economic Area	Not available	18-64 Years	Not Specified	No	Female	olaparib	ASTRAZENECA PLC	no
EU-EC-10005481956	Spontaneous	2020-02-14	Healthcare Professional	European Economic Area	Not available	18-64 Years	Not Specified	No	Female	olaparib	ASTRAZENECA PLC	no
EU-EC-10005515993	Spontaneous	2020-02-20	Healthcare Professional	European Economic Area	Not available	18-64 Years	Not Specified	No	Male	pregabalin	EEA Regulator	no
EU-EC-10005565010	Spontaneous	2020-02-27	Non Healthcare Professional	European Economic Area	Not available	Not Specified	Not Specified	No	Male	abiraterone acetate	JANSSEN-CILAG LIMITED	no
EU-EC-10005562117	Spontaneous	2020-02-27	Healthcare Professional	European Economic Area	Not available	Not Specified	Adult	No	Male	fingolimod	NOVARTIS PHARMA AG	no
EU-EC-10005608480	Spontaneous	2020-03-05	Healthcare Professional	European Economic Area	Not available	18-64 Years	Not Specified	No	Female	desloratadine	MERCK & CO. INC.	no
EU-EC-10005777392	Spontaneous	2020-04-02	Non Healthcare Professional	European Economic Area	Not available	18-64 Years	Not Specified	No	Female	liraglutide	NOVO NORDISK A/S	no
EU-EC-10005981644	Spontaneous	2020-05-11	Non Healthcare Professional	European Economic Area	Not available	18-64 Years	Not Specified	No	Male	insulin aspart	NOVO NORDISK A/S	no
EU-EC-10006023882	Spontaneous	2020-05-18	Non Healthcare Professional	European Economic Area	Not available	18-64 Years	Not Specified	No	Male	tadalafil	ELI LILLY AND COMPANY LIMITED	no
EU-EC-10006562690	Spontaneous	2020-08-21	Healthcare Professional	European Economic Area	Not available	Not Specified	Adult	No	Male	rivaroxaban	BAYER AG	no
EU-EC-10006578654	Spontaneous	2020-08-25	Healthcare Professional	European Economic Area	Not available	Not Specified	Not Specified	No	Male	pazopanib	NOVARTIS PHARMA AG	no
EU-EC-10006642072	Spontaneous	2020-09-07	Non Healthcare Professional	Non European Economic Area	Not available	Not Specified	Not Specified	No	Female	insulin lispro	ELI LILLY AND COMPANY LIMITED	no
EU-EC-10006647462	Spontaneous	2020-09-08	Non Healthcare Professional	European Economic Area	Not available	Not Specified	Not Specified	No	Female	liraglutide	NOVO NORDISK A/S	no
EU-EC-10006667530	Spontaneous	2020-09-11	Non Healthcare Professional	European Economic Area	Not available	Not Specified	Not Specified	No	Female	liraglutide	NOVO NORDISK A/S	no
EU-EC-10006667535	Spontaneous	2020-09-11	Non Healthcare Professional	European Economic Area	Not available	Not Specified	Not Specified	No	Female	liraglutide	NOVO NORDISK A/S	no
EU-EC-10007061542	Spontaneous	2020-11-21	Healthcare Professional	European Economic Area	Not available	18-64 Years	Not Specified	No	Female	pregabalin	EEA Regulator	no
EU-EC-10007170950	Spontaneous	2020-12-10	Non Healthcare Professional	Non European Economic Area	Not available	18-64 Years	Not Specified	No	Male	tenofovir	GILEAD SCIENCES INTERNATIONAL LIMITED	no
EU-EC-10007422805	Spontaneous	2021-01-25	Non Healthcare Professional	Non European Economic Area	Not available	18-64 Years	Not Specified	No	Female	orlistat	CHEPLAPHARM ARZNEIMITTEL GMBH	no
EU-EC-10007600941	Spontaneous	2021-02-12	Non Healthcare Professional	European Economic Area	Not available	Not Specified	Adult	No	Male	biktegravir / emtricitabin / tenofovir-alafenamid	GILEAD SCIENCES INTERNATIONAL LIMITED	no
EU-EC-10008140889	Spontaneous	2021-03-30	Non Healthcare Professional	European Economic Area	Not available	Not Specified	Not Specified	No	Female	HPV virus vaccine	MERCK & CO. INC.	no
EU-EC-10008249285	Spontaneous	2021-04-09	Non Healthcare Professional	European Economic Area	Not available	Not Specified	Not Specified	No	Male	tacrolimus	ASTELLAS PHARMA EUROPE LIMITED	no
EU-EC-10008833823	Spontaneous	2021-05-29	Non Healthcare Professional	European Economic Area	Not available	Not Specified	Adult	No	Male	sacubitril / valsartan	NOVARTIS PHARMA AG	no
EU-EC-10009905366	Spontaneous	2021-09-06	Healthcare Professional	European Economic Area	Not available	18-64 Years	Not Specified	No	Female	liraglutide	NOVO NORDISK A/S	no
EU-EC-10010103362	Spontaneous	2021-09-23	Non Healthcare Professional	Non European Economic Area	Not available	Not Specified	Not Specified	No	Female	HPV virus vaccine	MERCK & CO. INC.	no
EU-EC-10010148862	Spontaneous	2021-09-28	Non Healthcare Professional	Non European Economic Area	Not available	18-64 Years	Not Specified	No	Female	COVID-19 vaccine	ASTRAZENECA PLC	no
EU-EC-10010148850	Spontaneous	2021-09-28	Non Healthcare Professional	Non European Economic Area	Not available	Not Specified	Not Specified	No	Female	COVID-19 vaccine	ASTRAZENECA PLC	no
EU-EC-10010293566	Spontaneous	2021-10-12	Non Healthcare Professional	European Economic Area	Not available	18-64 Years	Adult	No	Male	COVID-19 vaccine	EEA Regulator	no
EU-EC-10010317624	Spontaneous	2021-10-14	Non Healthcare Professional	Non European Economic Area	Not available	18-64 Years	Not Specified	No	Male	COVID-19 vaccine	ASTRAZENECA PLC	no
EU-EC-10010363846	Spontaneous	2021-10-19	Non Healthcare Professional	European Economic Area	Not available	65-85 Years	Not Specified	No	Female	baricitinib	ELI LILLY AND COMPANY LIMITED	no
EU-EC-10010547617	Spontaneous	2021-11-03	Non Healthcare Professional	European Economic Area	Not available	Not Specified	Not Specified	No	Male	COVID-19 vaccine	JANSSEN-CILAG LIMITED	no
EU-EC-10010593772	Spontaneous	2021-11-09	Healthcare Professional	European Economic Area	Not available	Not Specified	Not Specified	No	Male	COVID-19 vaccine	MODERNA BIOTECH SPAIN S.L.	no
EU-EC-10010757704	Spontaneous	2021-11-25	Healthcare Professional	European Economic Area	Not available	Not Specified	Not Specified	No	Male	COVID-19 vaccine	JANSSEN-CILAG LIMITED	no
EU-EC-10010757247	Spontaneous	2021-11-25	Non Healthcare Professional	European Economic Area	Not available	18-64 Years	Not Specified	No	Female	COVID-19 vaccine	PFIZER S.R.L.	no
EU-EC-10010834488	Spontaneous	2021-12-02	Non Healthcare Professional	European Economic Area	Not available	Not Specified	Not Specified	No	Female	COVID-19 vaccine	JANSSEN-CILAG LIMITED	no
EU-EC-10010850275	Spontaneous	2021-12-03	Healthcare Professional	European Economic Area	Not available	Not Specified	Adult	No	Male	COVID-19 vaccine	JANSSEN-CILAG LIMITED	no
EU-EC-10010843364	Spontaneous	2021-12-03	Non Healthcare Professional	European Economic Area	Not available	Not Specified	Not Specified	No	Female	COVID-19 vaccine	JANSSEN-CILAG LIMITED	no
EU-EC-994113	Spontaneous	2007-04-17	Healthcare Professional	Non European Economic Area	Not available	18-64 Years	Not Specified	No	Male	clopidogrel	SANOFI-AVENTIS GROUPE	yes
EU-EC-1031835	Spontaneous	2007-05-15	Healthcare Professional	Non European Economic Area	Not available	Not Specified	Not Specified	No	Male	clopidogrel	SANOFI-AVENTIS GROUPE	yes
EU-EC-1033719	Spontaneous	2007-05-16	Non Healthcare Professional	Non European Economic Area	Not available	More than 85 Years	Not Specified	No	Female	clopidogrel	SANOFI-AVENTIS GROUPE	yes
EU-EC-1117614	Spontaneous	2007-07-19	Non Healthcare Professional	Non European Economic Area	Not available	18-64 Years	Not Specified	No	Male	clopidogrel	SANOFI-AVENTIS GROUPE	yes
EU-EC-1168532	Spontaneous	2007-08-22	Healthcare Professional	European Economic Area	Not available	18-64 Years	Adult	No	Male	clopidogrel	EEA Regulator	yes
EU-EC-1187465	Spontaneous	2007-09-06	Healthcare Professional	Non European Economic Area	Not available	18-64 Years	Not Specified	No	Male	zidovudine / lamivudine	GLAXOSMITHKLINE PLC	yes
EU-EC-1243102	Spontaneous	2007-10-03	Healthcare Professional	Non European Economic Area	Not available	18-64 Years	Not Specified	No	Male	clopidogrel	SANOFI-AVENTIS GROUPE	yes
EU-EC-1240689	Spontaneous	2007-10-03	Non Healthcare Professional	Non European Economic Area	Not available	65-85 Years	Not Specified	No	Male	clopidogrel	SANOFI-AVENTIS GROUPE	yes
EU-EC-1605356	Spontaneous	2008-02-07	Healthcare Professional	Non European Economic Area	Not available	Not Specified	Not Specified	No	Male	clopidogrel	SANOFI-AVENTIS GROUPE	yes
EU-EC-1761081	Spontaneous	2008-03-11	Healthcare Professional	Non European Economic Area	Not available	18-64 Years	Not Specified	No	Male	capecitabine	ROCHE PRODUCTS LIMITED	yes
EU-EC-2300962	Spontaneous	2008-10-17	Healthcare Professional	Non European Economic Area	Not available	65-85 Years	Not Specified	No	Male	clopidogrel	SANOFI-AVENTIS GROUPE	yes
EU-EC-2302994	Spontaneous	2008-10-20	Healthcare Professional	Non European Economic Area	Not available	18-64 Years	Not Specified	No	Male	clopidogrel	SANOFI-AVENTIS GROUPE	yes
EU-EC-2340454	Spontaneous	2008-11-04	Healthcare Professional	European Economic Area	Not available	65-85 Years	Not Specified	No	Female	clopidogrel	EEA Regulator	yes
EU-EC-2340449	Spontaneous	2008-11-04	Healthcare Professional	European Economic Area	Not available	65-85 Years	Not Specified	No	Male	clopidogrel	EEA Regulator	yes
EU-EC-2340439	Spontaneous	2008-11-04	Healthcare Professional	European Economic Area	Not available	More than 85 Years	Not Specified	No	Male	clopidogrel	EEA Regulator	yes
EU-EC-2469830	Spontaneous	2008-12-19	Non Healthcare Professional	Non European Economic Area	Not available	18-64 Years	Not Specified	No	Male	rimonabant	SANOFI-AVENTIS GROUPE	yes
EU-EC-2595372	Spontaneous	2009-02-10	Non Healthcare Professional	Non European Economic Area	Not available	18-64 Years	Not Specified	No	Male	clopidogrel	SANOFI-AVENTIS GROUPE	yes
EU-EC-2699710	Spontaneous	2009-03-25	Healthcare Professional	Non European Economic Area	Not available	Not Specified	Not Specified	No	Not Specified	sildenafil	PFIZER S.R.L.	yes
EU-EC-2745529	Spontaneous	2009-04-17	Healthcare Professional	Non European Economic Area	Not available	18-64 Years	Not Specified	No	Female	aripiprazole	OPELBMSABILIFYPRODUCTION	yes
EU-EC-2758840	Spontaneous	2009-04-22	Healthcare Professional	Non European Economic Area	Not available	18-64 Years	Not Specified	No	Male	clopidogrel	SANOFI-AVENTIS GROUPE	yes
EU-EC-2844558	Spontaneous	2009-05-29	Non Healthcare Professional	Non European Economic Area	Not available	65-85 Years	Not Specified	No	Female	clopidogrel	SANOFI-AVENTIS GROUPE	yes
EU-EC-2937542	Spontaneous	2009-07-07	Non Healthcare Professional	Non European Economic Area	Not available	18-64 Years	Not Specified	No	Male	clopidogrel	SANOFI-AVENTIS GROUPE	yes
EU-EC-2969404	Spontaneous	2009-07-21	Non Healthcare Professional	Non European Economic Area	Not available	65-85 Years	Not Specified	No	Male	clopidogrel	SANOFI-AVENTIS GROUPE	yes
EU-EC-3115765	Spontaneous	2009-09-29	Healthcare Professional	Non European Economic Area	Not available	65-85 Years	Elderly	No	Female	bortezomib	JANSSEN-CILAG LIMITED	yes
EU-EC-3119677	Spontaneous	2009-10-01	Non Healthcare Professional	Non European Economic Area	Not available	More than 85 Years	Not Specified	No	Male	clopidogrel	SANOFI-AVENTIS GROUPE	yes
EU-EC-3137718	Spontaneous	2009-10-08	Healthcare Professional	Non European Economic Area	Not available	18-64 Years	Not Specified	No	Female	duloxetine	ELI LILLY AND COMPANY LIMITED	yes
EU-EC-3207881	Spontaneous	2009-11-04	Non Healthcare Professional	Non European Economic Area	Not available	18-64 Years	Not Specified	No	Female	clopidogrel	SANOFI-AVENTIS GROUPE	yes
EU-EC-3208713	Spontaneous	2009-11-04	Non Healthcare Professional	Non European Economic Area	Not available	Not Specified	Not Specified	No	Not Specified	repaglinide	NOVO NORDISK A/S	yes
EU-EC-3257051	Spontaneous	2009-11-16	Healthcare Professional	Non European Economic Area	Not available	18-64 Years	Not Specified	No	Female	mycophenolate mofetil	ROCHE PRODUCTS LIMITED	yes
EU-EC-3315817	Spontaneous	2009-12-02	Healthcare Professional	European Economic Area	Not available	18-64 Years	Not Specified	No	Male	insulin glargin	EEA Regulator	yes
EU-EC-3344386	Spontaneous	2009-12-11	Healthcare Professional	Non European Economic Area	Not available	18-64 Years	Not Specified	No	Female	peginterferon alfa 2-a	ROCHE PRODUCTS LIMITED	yes
EU-EC-3522696	Spontaneous	2010-02-19	Healthcare Professional	Non European Economic Area	Not available	Not Specified	Not Specified	No	Female	orlistat	ROCHE PRODUCTS LIMITED	yes
EU-EC-3564263	Spontaneous	2010-03-11	Healthcare Professional	Non European Economic Area	Not available	18-64 Years	Not Specified	No	Male	clopidogrel	SANOFI-AVENTIS GROUPE	yes
EU-EC-3574608	Spontaneous	2010-03-17	Non Healthcare Professional	European Economic Area	Not available	Not Specified	Adult	No	Male	dronedarone	EEA Regulator	yes
EU-EC-3592768	Spontaneous	2010-03-25	Healthcare Professional	Non European Economic Area	Not available	18-64 Years	Not Specified	No	Male	dasatinib	BRISTOL-MYERS SQUIBB BELGIUM	yes
EU-EC-3700303	Spontaneous	2010-05-13	Healthcare Professional	Non European Economic Area	Not available	18-64 Years	Not Specified	No	Female	sitagliptin	MERCK & CO. INC.	yes
EU-EC-3748050	Spontaneous	2010-06-07	Healthcare Professional	Non European Economic Area	Not available	18-64 Years	Not Specified	No	Male	dasatinib	BRISTOL-MYERS SQUIBB BELGIUM	yes
EU-EC-3760361	Spontaneous	2010-06-11	Healthcare Professional	Non European Economic Area	Not available	Not Specified	Not Specified	No	Male	efavirenz / emtricitabin / tenofovir-dizoproxil	BRISTOL-MYERS SQUIBB AND GILEAD SCIENCES LIMITED	yes
EU-EC-3773573	Spontaneous	2010-06-18	Healthcare Professional	Non European Economic Area	Not available	Not Specified	Not Specified	No	Not Specified	bortezomib	JANSSEN-CILAG LIMITED	yes
EU-EC-3920238	Spontaneous	2010-08-24	Healthcare Professional	Non European Economic Area	Not available	18-64 Years	Not Specified	No	Male	sildenafil	PFIZER S.R.L.	yes
EU-EC-3921580	Spontaneous	2010-08-25	Healthcare Professional	Non European Economic Area	Not available	18-64 Years	Not Specified	No	Female	insulin aspart	NOVO NORDISK A/S	yes
EU-EC-4006934	Spontaneous	2010-10-05	Healthcare Professional	Non European Economic Area	Not available	65-85 Years	Elderly	No	Female	insulin glargin	SANOFI-AVENTIS GROUPE	yes
EU-EC-4025616	Spontaneous	2010-10-12	Non Healthcare Professional	European Economic Area	Not available	Not Specified	Not Specified	No	Male	clopidogrel	EEA Regulator	yes
EU-EC-4043314	Spontaneous	2010-10-20	Healthcare Professional	Non European Economic Area	Not available	Not Specified	Not Specified	No	Not Specified	tenofovir	GILEAD SCIENCES INTERNATIONAL LIMITED	yes
EU-EC-4110881	Spontaneous	2010-11-19 10:00:00	Non Healthcare Professional	Non European Economic Area	Not available	Not Specified	Not Specified	No	Male	bortezomib	JANSSEN-CILAG LIMITED	yes
EU-EC-4116386	Spontaneous	2010-11-22	Healthcare Professional	Non European Economic Area	Not available	18-64 Years	Not Specified	No	Male	sildenafil	PFIZER S.R.L.	yes
EU-EC-4118645	Spontaneous	2010-11-23	Healthcare Professional	European Economic Area	Not available	65-85 Years	Not Specified	No	Female	orlistat	EEA Regulator	yes
EU-EC-4170878	Spontaneous	2010-12-17	Non Healthcare Professional	European Economic Area	Not available	Not Specified	Not Specified	No	Not Specified	aliskiren	EEA Regulator	yes
EU-EC-4220064	Spontaneous	2011-01-13	Healthcare Professional	Non European Economic Area	Not available	12-17 Years	Not Specified	No	Male	aripiprazole	OPELBMSABILIFYPRODUCTION	yes
EU-EC-4353099	Spontaneous	2011-03-11	Healthcare Professional	European Economic Area	Not available	18-64 Years	Adult	No	Male	irbesartan/HCT	EEA Regulator	yes
EU-EC-4529365	Spontaneous	2011-05-13	Healthcare Professional	Non European Economic Area	Not available	18-64 Years	Adult	No	Female	leflunomide	SANOFI-AVENTIS GROUPE	yes
EU-EC-4569845	Spontaneous	2011-05-31	Healthcare Professional	Non European Economic Area	Not available	18-64 Years	Not Specified	No	Female	duloxetine	ELI LILLY AND COMPANY LIMITED	yes
EU-EC-4626960	Spontaneous	2011-06-21	Healthcare Professional	Non European Economic Area	Not available	18-64 Years	Adult	No	Female	insulin glargine	SANOFI-AVENTIS GROUPE	yes
EU-EC-4690234	Spontaneous	2011-07-14	Healthcare Professional	Non European Economic Area	Not available	18-64 Years	Not Specified	No	Female	efavirenz / emtricitabin / tenofovir-dizoproxil	BRISTOL-MYERS SQUIBB AND GILEAD SCIENCES LIMITED	yes
EU-EC-4742026	Spontaneous	2011-08-03	Healthcare Professional	Non European Economic Area	Not available	65-85 Years	Not Specified	No	Male	sildenafil	PFIZER S.R.L.	yes
EU-EC-4924951	Spontaneous	2011-10-19	Healthcare Professional	Non European Economic Area	Not available	65-85 Years	Not Specified	No	Male	pemetrexed	ELI LILLY AND COMPANY LIMITED	yes
EU-EC-4948578	Spontaneous	2011-10-28	Healthcare Professional	Non European Economic Area	Not available	Not Specified	Adult	No	Male	clopidogrel	SANOFI-AVENTIS GROUPE	yes
EU-EC-4948579	Spontaneous	2011-10-28	Healthcare Professional	Non European Economic Area	Not available	Not Specified	Adult	No	Male	clopidogrel	SANOFI-AVENTIS GROUPE	yes
EU-EC-4969177	Spontaneous	2011-11-07	Healthcare Professional	Non European Economic Area	Not available	Not Specified	Not Specified	No	Not Specified	abatacept	BRISTOL-MYERS SQUIBB BELGIUM	yes
EU-EC-5026340	Spontaneous	2011-11-30	Healthcare Professional	Non European Economic Area	Not available	18-64 Years	Not Specified	No	Male	tadalafil	ELI LILLY AND COMPANY LIMITED	yes
EU-EC-5105607	Spontaneous	2011-12-29	Non Healthcare Professional	Non European Economic Area	Not available	Not Specified	Not Specified	No	Male	entecavir	BRISTOL-MYERS SQUIBB BELGIUM	yes
EU-EC-5112596	Spontaneous	2012-01-03	Healthcare Professional	Non European Economic Area	Not available	Not Specified	Not Specified	No	Male	tadalafil	ELI LILLY AND COMPANY LIMITED	yes
EU-EC-5114995	Spontaneous	2012-01-04	Healthcare Professional	European Economic Area	Not available	Not Specified	Not Specified	No	Female	prasugrel	EEA Regulator	yes
EU-EC-5117783	Spontaneous	2012-01-05	Healthcare Professional	Non European Economic Area	Not available	Not Specified	Not Specified	No	Not Specified	insulin aspart	NOVO NORDISK A/S	yes
EU-EC-5121557	Spontaneous	2012-01-06	Non Healthcare Professional	Non European Economic Area	Not available	65-85 Years	Not Specified	No	Female	irbesartan	BRISTOL-MYERS SQUIBB BELGIUM	yes
EU-EC-5121291	Spontaneous	2012-01-06	Non Healthcare Professional	Non European Economic Area	Not available	Not Specified	Not Specified	No	Not Specified	abatacept	BRISTOL-MYERS SQUIBB BELGIUM	yes
EU-EC-5121289	Spontaneous	2012-01-06	Non Healthcare Professional	Non European Economic Area	Not available	Not Specified	Not Specified	No	Not Specified	abatacept	BRISTOL-MYERS SQUIBB BELGIUM	yes
EU-EC-5121288	Spontaneous	2012-01-06	Non Healthcare Professional	Non European Economic Area	Not available	Not Specified	Not Specified	No	Not Specified	abatacept	BRISTOL-MYERS SQUIBB BELGIUM	yes
EU-EC-5121264	Spontaneous	2012-01-06	Non Healthcare Professional	Non European Economic Area	Not available	Not Specified	Not Specified	No	Not Specified	abatacept	BRISTOL-MYERS SQUIBB BELGIUM	yes
EU-EC-5121262	Spontaneous	2012-01-06	Non Healthcare Professional	Non European Economic Area	Not available	Not Specified	Not Specified	No	Not Specified	abatacept	BRISTOL-MYERS SQUIBB BELGIUM	yes
EU-EC-5121261	Spontaneous	2012-01-06	Non Healthcare Professional	Non European Economic Area	Not available	Not Specified	Not Specified	No	Not Specified	abatacept	BRISTOL-MYERS SQUIBB BELGIUM	yes
EU-EC-5121260	Spontaneous	2012-01-06	Non Healthcare Professional	Non European Economic Area	Not available	Not Specified	Not Specified	No	Not Specified	abatacept	BRISTOL-MYERS SQUIBB BELGIUM	yes
EU-EC-5126329	Spontaneous	2012-01-09	Non Healthcare Professional	Non European Economic Area	Not available	65-85 Years	Not Specified	No	Male	irbesartan	BRISTOL-MYERS SQUIBB BELGIUM	yes
EU-EC-5135389	Spontaneous	2012-01-12	Non Healthcare Professional	Non European Economic Area	Not available	Not Specified	Not Specified	No	Not Specified	insulin human	NOVO NORDISK A/S	yes
EU-EC-5143529	Spontaneous	2012-01-16	Non Healthcare Professional	Non European Economic Area	Not available	Not Specified	Not Specified	No	Not Specified	abatacept	BRISTOL-MYERS SQUIBB BELGIUM	yes
EU-EC-5146191	Spontaneous	2012-01-17	Non Healthcare Professional	Non European Economic Area	Not available	Not Specified	Not Specified	No	Not Specified	abatacept	BRISTOL-MYERS SQUIBB BELGIUM	yes
EU-EC-5146182	Spontaneous	2012-01-17	Non Healthcare Professional	Non European Economic Area	Not available	Not Specified	Not Specified	No	Not Specified	abatacept	BRISTOL-MYERS SQUIBB BELGIUM	yes
EU-EC-5146181	Spontaneous	2012-01-17	Non Healthcare Professional	Non European Economic Area	Not available	Not Specified	Not Specified	No	Not Specified	abatacept	BRISTOL-MYERS SQUIBB BELGIUM	yes
EU-EC-5146125	Spontaneous	2012-01-17	Non Healthcare Professional	Non European Economic Area	Not available	Not Specified	Not Specified	No	Not Specified	abatacept	BRISTOL-MYERS SQUIBB BELGIUM	yes
EU-EC-5146124	Spontaneous	2012-01-17	Non Healthcare Professional	Non European Economic Area	Not available	Not Specified	Not Specified	No	Not Specified	abatacept	BRISTOL-MYERS SQUIBB BELGIUM	yes
EU-EC-5146123	Spontaneous	2012-01-17	Non Healthcare Professional	Non European Economic Area	Not available	Not Specified	Not Specified	No	Not Specified	abatacept	BRISTOL-MYERS SQUIBB BELGIUM	yes
EU-EC-5149677	Spontaneous	2012-01-18	Non Healthcare Professional	Non European Economic Area	Not available	Not Specified	Not Specified	No	Not Specified	abatacept	BRISTOL-MYERS SQUIBB BELGIUM	yes
EU-EC-5149676	Spontaneous	2012-01-18	Non Healthcare Professional	Non European Economic Area	Not available	Not Specified	Not Specified	No	Not Specified	abatacept	BRISTOL-MYERS SQUIBB BELGIUM	yes
EU-EC-5149581	Spontaneous	2012-01-18	Non Healthcare Professional	Non European Economic Area	Not available	Not Specified	Not Specified	No	Not Specified	abatacept	BRISTOL-MYERS SQUIBB BELGIUM	yes
EU-EC-5149578	Spontaneous	2012-01-18	Non Healthcare Professional	Non European Economic Area	Not available	Not Specified	Not Specified	No	Not Specified	abatacept	BRISTOL-MYERS SQUIBB BELGIUM	yes
EU-EC-5149577	Spontaneous	2012-01-18	Non Healthcare Professional	Non European Economic Area	Not available	Not Specified	Not Specified	No	Not Specified	abatacept	BRISTOL-MYERS SQUIBB BELGIUM	yes
EU-EC-5349430	Spontaneous	2012-03-27	Healthcare Professional	Non European Economic Area	Not available	65-85 Years	Elderly	No	Female	leflunomide	SANOFI-AVENTIS GROUPE	yes
EU-EC-5357635	Spontaneous	2012-03-29	Non Healthcare Professional	Non European Economic Area	Not available	65-85 Years	Not Specified	No	Female	insulin lispro	ELI LILLY AND COMPANY LIMITED	yes
EU-EC-5430189	Spontaneous	2012-04-24	Non Healthcare Professional	Non European Economic Area	Not available	Not Specified	Not Specified	No	Male	adefovir	GILEAD SCIENCES INTERNATIONAL LIMITED	yes
EU-EC-5463785	Spontaneous	2012-05-08	Healthcare Professional	Non European Economic Area	Not available	18-64 Years	Not Specified	No	Female	duloxetine	ELI LILLY AND COMPANY LIMITED	yes
EU-EC-5479299	Spontaneous	2012-05-14	Non Healthcare Professional	Non European Economic Area	Not available	18-64 Years	Not Specified	No	Male	entecavir	BRISTOL-MYERS SQUIBB BELGIUM	yes
EU-EC-5503204	Spontaneous	2012-05-21	Healthcare Professional	European Economic Area	Not available	Not Specified	Not Specified	No	Male	tadalafil	EEA Regulator	yes
EU-EC-5510882	Spontaneous	2012-05-23	Healthcare Professional	Non European Economic Area	Not available	65-85 Years	Elderly	No	Male	clopidogrel	SANOFI-AVENTIS GROUPE	yes
EU-EC-5510536	Spontaneous	2012-05-23	Non Healthcare Professional	Non European Economic Area	Not available	Not Specified	Not Specified	No	Male	entecavir	BRISTOL-MYERS SQUIBB BELGIUM	yes
EU-EC-5572548	Spontaneous	2012-06-14	Healthcare Professional	Non European Economic Area	Not available	65-85 Years	Not Specified	No	Female	bevacizumab	ROCHE PRODUCTS LIMITED	yes
EU-EC-5583299	Spontaneous	2012-06-18	Healthcare Professional	Non European Economic Area	Not available	18-64 Years	Adult	No	Male	infliximab	JANSSEN-CILAG LIMITED	yes
EU-EC-5642426	Spontaneous	2012-07-05	Healthcare Professional	Non European Economic Area	Not available	18-64 Years	Adult	No	Male	repaglinide	NOVO NORDISK A/S	yes
EU-EC-5645354	Spontaneous	2012-07-06	Healthcare Professional	Non European Economic Area	Not available	18-64 Years	Adult	No	Female	insulin glulisine	SANOFI-AVENTIS GROUPE	yes
EU-EC-5692340	Spontaneous	2012-07-23	Non Healthcare Professional	Non European Economic Area	Not available	Not Specified	Not Specified	No	Female	bevacizumab	ROCHE PRODUCTS LIMITED	yes
EU-EC-5720159	Spontaneous	2012-07-31	Non Healthcare Professional	Non European Economic Area	Not available	18-64 Years	Not Specified	No	Female	trastuzumab	ROCHE PRODUCTS LIMITED	yes
EU-EC-5757790	Spontaneous	2012-08-13	Non Healthcare Professional	Non European Economic Area	Not available	Not Specified	Not Specified	No	Female	insulin lispro	ELI LILLY AND COMPANY LIMITED	yes
EU-EC-5764734	Spontaneous	2012-08-14	Non Healthcare Professional	Non European Economic Area	Not available	18-64 Years	Not Specified	No	Male	tadalafil	PFIZER S.R.L.	yes
EU-EC-5763454	Spontaneous	2012-08-14	Non Healthcare Professional	Non European Economic Area	Not available	65-85 Years	Not Specified	No	Female	bevacizumab	ROCHE PRODUCTS LIMITED	yes
EU-EC-5765829	Spontaneous	2012-08-15	Healthcare Professional	Non European Economic Area	Not available	18-64 Years	Not Specified	No	Female	duloxetine	ELI LILLY AND COMPANY LIMITED	yes
EU-EC-5772794	Spontaneous	2012-08-17	Non Healthcare Professional	Non European Economic Area	Not available	Not Specified	Adult	No	Male	dronaderone	SANOFI-AVENTIS GROUPE	yes
EU-EC-5838211	Spontaneous	2012-09-03	Non Healthcare Professional	Non European Economic Area	Not available	18-64 Years	Not Specified	No	Male	sildenafil	PFIZER S.R.L.	yes
EU-EC-5852382	Spontaneous	2012-09-05	Healthcare Professional	Non European Economic Area	Not available	More than 85 Years	Not Specified	No	Female	bevacizumab	ROCHE PRODUCTS LIMITED	yes
EU-EC-5851648	Spontaneous	2012-09-05	Non Healthcare Professional	Non European Economic Area	Not available	Not Specified	Not Specified	No	Male	capecitabine	ROCHE PRODUCTS LIMITED	yes
EU-EC-5861375	Spontaneous	2012-09-07	Non Healthcare Professional	Non European Economic Area	Not available	18-64 Years	Not Specified	No	Female	bevacizumab	ROCHE PRODUCTS LIMITED	yes
EU-EC-5897441	Spontaneous	2012-09-14	Non Healthcare Professional	Non European Economic Area	Not available	18-64 Years	Not Specified	No	Male	peginterferon alfa 2a	ROCHE PRODUCTS LIMITED	yes
EU-EC-5903294	Spontaneous	2012-09-17	Non Healthcare Professional	Non European Economic Area	Not available	65-85 Years	Not Specified	No	Male	glucagon	ELI LILLY AND COMPANY LIMITED	yes
EU-EC-5909664	Spontaneous	2012-09-18	Healthcare Professional	European Economic Area	Not available	18-64 Years	Not Specified	No	Male	pregabalin	EEA Regulator	yes
EU-EC-5947342	Spontaneous	2012-09-28	Non Healthcare Professional	Non European Economic Area	Not available	65-85 Years	Not Specified	No	Female	erlotinib	ROCHE PRODUCTS LIMITED	yes
EU-EC-5968321	Spontaneous	2012-10-05	Non Healthcare Professional	Non European Economic Area	Not available	Not Specified	Not Specified	No	Female	orlistat	ROCHE PRODUCTS LIMITED	yes
EU-EC-5993721	Spontaneous	2012-10-15	Non Healthcare Professional	Non European Economic Area	Not available	Not Specified	Not Specified	No	Female	varenicline	PFIZER S.R.L.	yes
EU-EC-6000958	Spontaneous	2012-10-17	Healthcare Professional	Non European Economic Area	Not available	Not Specified	Not Specified	No	Male	sildenafil	PFIZER S.R.L.	yes
EU-EC-6005380	Spontaneous	2012-10-18	Non Healthcare Professional	Non European Economic Area	Not available	18-64 Years	Not Specified	No	Male	sildenafil	PFIZER S.R.L.	yes
EU-EC-6004539	Spontaneous	2012-10-18	Healthcare Professional	Non European Economic Area	Not available	18-64 Years	Not Specified	No	Male	tadalafil	ELI LILLY AND COMPANY LIMITED	yes
EU-EC-6005254	Spontaneous	2012-10-18	Non Healthcare Professional	Non European Economic Area	Not available	18-64 Years	Not Specified	No	Male	sildenafil	PFIZER S.R.L.	yes
EU-EC-6020418	Spontaneous	2012-10-23	Non Healthcare Professional	Non European Economic Area	Not available	65-85 Years	Not Specified	No	Female	dabigatran	BOEHRINGER INGELHEIM INTERNATIONAL GMBH	yes
EU-EC-6021602	Spontaneous	2012-10-24	Healthcare Professional	Non European Economic Area	Not available	65-85 Years	Elderly	No	Female	insulin aspart	NOVO NORDISK A/S	yes
EU-EC-6036380	Spontaneous	2012-10-29	Non Healthcare Professional	Non European Economic Area	Not available	65-85 Years	Not Specified	No	Male	clopidogrel	SANOFI-AVENTIS GROUPE	yes
EU-EC-6036441	Spontaneous	2012-10-29	Non Healthcare Professional	Non European Economic Area	Not available	Not Specified	Adult	No	Male	clopidogrel	SANOFI-AVENTIS GROUPE	yes
EU-EC-6036521	Spontaneous	2012-10-29	Non Healthcare Professional	Non European Economic Area	Not available	18-64 Years	Not Specified	No	Female	clopidogrel	SANOFI-AVENTIS GROUPE	yes
EU-EC-6037549	Spontaneous	2012-10-29	Non Healthcare Professional	Non European Economic Area	Not available	65-85 Years	Not Specified	No	Male	clopidogrel	SANOFI-AVENTIS GROUPE	yes
EU-EC-6039540	Spontaneous	2012-10-29	Non Healthcare Professional	Non European Economic Area	Not available	18-64 Years	Not Specified	No	Male	clopidogrel	SANOFI-AVENTIS GROUPE	yes
EU-EC-6040318	Spontaneous	2012-10-29	Non Healthcare Professional	Non European Economic Area	Not available	18-64 Years	Adult	No	Male	insulin glargine	SANOFI-AVENTIS GROUPE	yes
EU-EC-6044086	Spontaneous	2012-10-29	Non Healthcare Professional	Non European Economic Area	Not available	Not Specified	Not Specified	No	Male	clopidogrel	SANOFI-AVENTIS GROUPE	yes
EU-EC-6058297	Spontaneous	2012-11-02	Healthcare Professional	Non European Economic Area	Not available	18-64 Years	Not Specified	No	Male	tadalafil	ELI LILLY AND COMPANY LIMITED	yes
EU-EC-6064025	Spontaneous	2012-11-05	Healthcare Professional	Non European Economic Area	Not available	65-85 Years	Not Specified	No	Female	duloxetine	ELI LILLY AND COMPANY LIMITED	yes
EU-EC-6069626	Spontaneous	2012-11-06	Non Healthcare Professional	Non European Economic Area	Not available	65-85 Years	Not Specified	No	Female	rituximab	ROCHE PRODUCTS LIMITED	yes
EU-EC-6101315	Spontaneous	2012-11-16	Non Healthcare Professional	Non European Economic Area	Not available	Not Specified	Not Specified	No	Male	bevacizumab	ROCHE PRODUCTS LIMITED	yes
EU-EC-6115412	Spontaneous	2012-11-21	Non Healthcare Professional	Non European Economic Area	Not available	18-64 Years	Not Specified	No	Female	insulin lispro	ELI LILLY AND COMPANY LIMITED	yes
EU-EC-6115883	Spontaneous	2012-11-21	Non Healthcare Professional	Non European Economic Area	Not available	18-64 Years	Not Specified	No	Male	rituximab	ROCHE PRODUCTS LIMITED	yes
EU-EC-6120940	Spontaneous	2012-11-22	Non Healthcare Professional	Non European Economic Area	Not available	18-64 Years	Not Specified	No	Female	duloxetine	ELI LILLY AND COMPANY LIMITED	yes
EU-EC-6176841	Spontaneous	2012-12-11	Non Healthcare Professional	Non European Economic Area	Not available	Not Specified	Adult	No	Male	clopidogrel	SANOFI-AVENTIS GROUPE	yes
EU-EC-6181429	Spontaneous	2012-12-12	Non Healthcare Professional	Non European Economic Area	Not available	18-64 Years	Adult	No	Male	insulin glargine	SANOFI-AVENTIS GROUPE	yes
EU-EC-6197070	Spontaneous	2012-12-17	Healthcare Professional	Non European Economic Area	Not available	18-64 Years	Adult	No	Male	insulin glargine	SANOFI-AVENTIS GROUPE	yes
EU-EC-6208411	Spontaneous	2012-12-19	Non Healthcare Professional	Non European Economic Area	Not available	18-64 Years	Not Specified	No	Male	orlistat	ROCHE PRODUCTS LIMITED	yes
EU-EC-6226943	Spontaneous	2012-12-25	Healthcare Professional	Non European Economic Area	Not available	18-64 Years	Not Specified	No	Male	rituximab	ROCHE PRODUCTS LIMITED	yes
EU-EC-6253667	Spontaneous	2013-01-07	Non Healthcare Professional	Non European Economic Area	Not available	Not Specified	Not Specified	No	Female	mycophenolate mofetil	ROCHE PRODUCTS LIMITED	yes
EU-EC-6279962	Spontaneous	2013-01-14	Healthcare Professional	Non European Economic Area	Not available	Not Specified	Not Specified	No	Not Specified	rituximab	ROCHE PRODUCTS LIMITED	yes
EU-EC-6289753	Spontaneous	2013-01-16	Non Healthcare Professional	Non European Economic Area	Not available	18-64 Years	Adult	No	Male	clopidogrel	SANOFI-AVENTIS GROUPE	yes
EU-EC-6287691	Spontaneous	2013-01-16	Healthcare Professional	European Economic Area	Not available	Not Specified	Not Specified	No	Not Specified	sildenafil	EEA Regulator	yes
EU-EC-6287692	Spontaneous	2013-01-16	Healthcare Professional	European Economic Area	Not available	Not Specified	Not Specified	No	Not Specified	sildenafil	EEA Regulator	yes
EU-EC-6337340	Spontaneous	2013-01-30	Non Healthcare Professional	Non European Economic Area	Not available	18-64 Years	Not Specified	No	Female	irbesartan	BRISTOL-MYERS SQUIBB BELGIUM	yes
EU-EC-6347494	Spontaneous	2013-02-01	Non Healthcare Professional	Non European Economic Area	Not available	65-85 Years	Not Specified	No	Female	insulin lispro	ELI LILLY AND COMPANY LIMITED	yes
EU-EC-6350121	Spontaneous	2013-02-01	Non Healthcare Professional	Non European Economic Area	Not available	65-85 Years	Not Specified	No	Male	sildenafil	PFIZER S.R.L.	yes
EU-EC-6358934	Spontaneous	2013-02-05	Non Healthcare Professional	Non European Economic Area	Not available	Not Specified	Not Specified	No	Male	sildenafil	PFIZER S.R.L.	yes
EU-EC-6361518	Spontaneous	2013-02-06	Non Healthcare Professional	Non European Economic Area	Not available	18-64 Years	Not Specified	No	Male	entecavir	BRISTOL-MYERS SQUIBB BELGIUM	yes
EU-EC-6422913	Spontaneous	2013-02-25	Non Healthcare Professional	Non European Economic Area	Not available	18-64 Years	Not Specified	No	Male	sildenafil	PFIZER S.R.L.	yes
EU-EC-6423576	Spontaneous	2013-02-26	Non Healthcare Professional	Non European Economic Area	Not available	18-64 Years	Not Specified	No	Male	rituximab	ROCHE PRODUCTS LIMITED	yes
EU-EC-6431900	Spontaneous	2013-02-28	Non Healthcare Professional	Non European Economic Area	Not available	18-64 Years	Not Specified	No	Male	orlistat	ROCHE PRODUCTS LIMITED	yes
EU-EC-6492734	Spontaneous	2013-03-15	Non Healthcare Professional	Non European Economic Area	Not available	18-64 Years	Adult	No	Male	clopidogrel	SANOFI-AVENTIS GROUPE	yes
EU-EC-6505015	Spontaneous	2013-03-19	Non Healthcare Professional	Non European Economic Area	Not available	65-85 Years	Elderly	No	Male	clopidogrel	SANOFI-AVENTIS GROUPE	yes
EU-EC-6563627	Spontaneous	2013-04-05	Non Healthcare Professional	Non European Economic Area	Not available	18-64 Years	Adult	No	Male	clopidogrel	ROCHE PRODUCTS LIMITED	yes
EU-EC-6594709	Spontaneous	2013-04-16	Non Healthcare Professional	Non European Economic Area	Not available	18-64 Years	Not Specified	No	Female	orlistat	ROCHE PRODUCTS LIMITED	yes
EU-EC-6672215	Spontaneous	2013-05-08	Non Healthcare Professional	Non European Economic Area	Not available	18-64 Years	Not Specified	No	Male	rituximab	ROCHE PRODUCTS LIMITED	yes
EU-EC-6703245	Spontaneous	2013-05-16	Non Healthcare Professional	Non European Economic Area	Not available	Not Specified	Not Specified	No	Male	tadalafil	ELI LILLY AND COMPANY LIMITED	yes
EU-EC-6715262	Spontaneous	2013-05-21	Non Healthcare Professional	Non European Economic Area	Not available	65-85 Years	Not Specified	No	Male	sildenafil	PFIZER S.R.L.	yes
EU-EC-6719942	Spontaneous	2013-05-22	Non Healthcare Professional	Non European Economic Area	Not available	Not Specified	Not Specified	No	Female	bevacizumab	ROCHE PRODUCTS LIMITED	yes
EU-EC-6726632	Spontaneous	2013-05-24	Non Healthcare Professional	Non European Economic Area	Not available	Not Specified	Not Specified	No	Male	mycophenolate mofetil	ROCHE PRODUCTS LIMITED	yes
EU-EC-6737320	Spontaneous	2013-05-28	Non Healthcare Professional	Non European Economic Area	Not available	18-64 Years	Not Specified	No	Male	capecitabine	ROCHE PRODUCTS LIMITED	yes
EU-EC-6744277	Spontaneous	2013-05-30	Healthcare Professional	European Economic Area	Not available	Not Specified	Not Specified	No	Female	erlotinib	EEA Regulator	yes
EU-EC-6757671	Spontaneous	2013-06-03	Healthcare Professional	Non European Economic Area	Not available	18-64 Years	Not Specified	No	Female	bevacizumab	BRISTOL-MYERS SQUIBB BELGIUM	yes
EU-EC-6792330	Spontaneous	2013-06-13	Non Healthcare Professional	Non European Economic Area	Not available	Not Specified	Not Specified	No	Female	insulin aspart	NOVO NORDISK A/S	yes
EU-EC-6808837	Spontaneous	2013-06-17	Healthcare Professional	European Economic Area	Not available	18-64 Years	Not Specified	No	Male	sildenafil	PFIZER S.R.L.	yes
EU-EC-6855626	Spontaneous	2013-06-27	Healthcare Professional	Non European Economic Area	Not available	18-64 Years	Adult	No	Female	insulin aspart	NOVO NORDISK A/S	yes
EU-EC-6868080	Spontaneous	2013-07-01	Healthcare Professional	Non European Economic Area	Not available	Not Specified	Not Specified	No	Male	bortezomib	JANSSEN-CILAG LIMITED	yes
EU-EC-6877748	Spontaneous	2013-07-03	Non Healthcare Professional	European Economic Area	Not available	Not Specified	Not Specified	No	Not Specified	sildenafil	PFIZER S.R.L.	yes
EU-EC-6880509	Spontaneous	2013-07-04	Non Healthcare Professional	Non European Economic Area	Not available	65-85 Years	Not Specified	No	Male	mycophenolate mofetil	ASTELLAS PHARMA EUROPE LIMITED	yes
EU-EC-6899588	Spontaneous	2013-07-10	Non Healthcare Professional	Non European Economic Area	Not available	18-64 Years	Not Specified	No	Female	capecitabine	ROCHE PRODUCTS LIMITED	yes
EU-EC-6904104	Spontaneous	2013-07-11	Healthcare Professional	European Economic Area	Not available	65-85 Years	Not Specified	No	Male	tadalafil	ELI LILLY AND COMPANY LIMITED	yes
EU-EC-6910712	Spontaneous	2013-07-12	Non Healthcare Professional	Non European Economic Area	Not available	Not Specified	Not Specified	No	Not Specified	sildenafil	PFIZER S.R.L.	yes
EU-EC-6952065	Spontaneous	2013-07-25	Healthcare Professional	Non European Economic Area	Not available	Not Specified	Not Specified	No	Female	rivaroxaban	BAYER AG	yes
EU-EC-6952062	Spontaneous	2013-07-25	Healthcare Professional	Non European Economic Area	Not available	Not Specified	Not Specified	No	Not Specified	rivaroxaban	BAYER AG	yes
EU-EC-6961408	Spontaneous	2013-07-30	Non Healthcare Professional	European Economic Area	Not available	65-85 Years	Elderly	No	Male	vardenafil	EEA Regulator	yes
EU-EC-6973613	Spontaneous	2013-08-01	Non Healthcare Professional	Non European Economic Area	Not available	65-85 Years	Elderly	No	Male	insulin glargine	SANOFI-AVENTIS GROUPE	yes
EU-EC-6975483	Spontaneous	2013-08-01	Healthcare Professional	Non European Economic Area	Sadayoshi Obu.The thought process in the neuro examination: from a medical record of an outpatient in the general internal medicine..MEDICINA 2013;50(7):1290-1293.	18-64 Years	Not Specified	No	Male	tadalafil	ELI LILLY AND COMPANY LIMITED	yes
EU-EC-6972520	Spontaneous	2013-08-01	Non Healthcare Professional	Non European Economic Area	Not available	More than 85 Years	Elderly	no	Female	ranibizumab	NOVARTIS PHARMA AG	yes
EU-EC-6980521	Spontaneous	2013-08-02	Non Healthcare Professional	Non European Economic Area	Not available	Not Specified	Not Specified	No	Female	orlistat	ROCHE PRODUCTS LIMITED	yes
EU-EC-6984634	Spontaneous	2013-08-05	Non Healthcare Professional	Non European Economic Area	Not available	18-64 Years	Not Specified	No	Male	entecavir	BRISTOL-MYERS SQUIBB BELGIUM	yes
EU-EC-7000025	Spontaneous	2013-08-08	Non Healthcare Professional	Non European Economic Area	Not available	18-64 Years	Not Specified	No	Female	etanercept	PFIZER S.R.L.	yes
EU-EC-6996768	Spontaneous	2013-08-08	Healthcare Professional	European Economic Area	Not available	18-64 Years	Not Specified	No	Male	tadalafil	EEA Regulator	yes
EU-EC-7009705	Spontaneous	2013-08-13	Non Healthcare Professional	Non European Economic Area	Not available	65-85 Years	Not Specified	No	Female	erlotinib	ROCHE PRODUCTS LIMITED	yes
EU-EC-7026814	Spontaneous	2013-08-19	Non Healthcare Professional	Non European Economic Area	Not available	65-85 Years	Not Specified	No	Male	capecitabine	ROCHE PRODUCTS LIMITED	yes
EU-EC-7027535	Spontaneous	2013-08-19	Healthcare Professional	Non European Economic Area	Not available	18-64 Years	Not Specified	No	Male	sildenafil	PFIZER S.R.L.	yes
EU-EC-7044783	Spontaneous	2013-08-23	Non Healthcare Professional	Non European Economic Area	Not available	18-64 Years	Not Specified	No	Male	entecavir	BRISTOL-MYERS SQUIBB BELGIUM	yes
EU-EC-7067309	Spontaneous	2013-08-30	Non Healthcare Professional	Non European Economic Area	Not available	Not Specified	Not Specified	No	Male	sildenafil	PFIZER S.R.L.	yes
EU-EC-7074981	Spontaneous	2013-09-03	Healthcare Professional	European Economic Area	Not available	12-17 Years	Not Specified	No	Male	insulin detemir	EEA Regulator	yes
EU-EC-7097358	Spontaneous	2013-09-10	Non Healthcare Professional	Non European Economic Area	Not available	18-64 Years	Adult	No	Male	clopidogrel	SANOFI-AVENTIS GROUPE	yes
EU-EC-7113059	Spontaneous	2013-09-16	Non Healthcare Professional	Non European Economic Area	Not available	3-11 Years	Child	No	Female	levetiracetam	UCB PHARMA	yes
EU-EC-7142866	Spontaneous	2013-09-24	Non Healthcare Professional	Non European Economic Area	Not available	18-64 Years	Not Specified	No	Male	etanercept	PFIZER S.R.L.	yes
EU-EC-7182668	Spontaneous	2013-10-07	Non Healthcare Professional	European Economic Area	Not available	65-85 Years	Not Specified	No	Male	sildenafil	EEA Regulator	yes
EU-EC-7215194	Spontaneous	2013-10-16	Non Healthcare Professional	Non European Economic Area	Not available	Not Specified	Not Specified	No	Male	sildenafil	PFIZER S.R.L.	yes
EU-EC-7277536	Spontaneous	2013-11-04	Non Healthcare Professional	Non European Economic Area	Not available	Not Specified	Not Specified	No	Male	sildenafil	PFIZER S.R.L.	yes
EU-EC-7288808	Spontaneous	2013-11-07	Healthcare Professional	European Economic Area	Not available	65-85 Years	Elderly	No	Male	vardenafil	EEA Regulator	yes
EU-EC-7326930	Spontaneous	2013-11-19	Healthcare Professional	European Economic Area	Not available	Not Specified	Not Specified	No	Female	peginterferon alfa 2a	EEA Regulator	yes
EU-EC-7326996	Spontaneous	2013-11-19	Non Healthcare Professional	European Economic Area	Not available	18-64 Years	Not Specified	No	Male	peginterferon alfa 2a	EEA Regulator	yes
EU-EC-7325890	Spontaneous	2013-11-19	Non Healthcare Professional	Non European Economic Area	Not available	Not Specified	Not Specified	No	Not Specified	trastuzumab	ROCHE PRODUCTS LIMITED	yes
EU-EC-7336382	Spontaneous	2013-11-21	Non Healthcare Professional	European Economic Area	Not available	18-64 Years	Not Specified	No	Female	peginterferon alfa 2a	EEA Regulator	yes
EU-EC-7338529	Spontaneous	2013-11-21	Non Healthcare Professional	European Economic Area	Not available	Not Specified	Not Specified	No	Female	pregabalin	EEA Regulator	yes
EU-EC-7335917	Spontaneous	2013-11-21	Healthcare Professional	European Economic Area	Not available	Not Specified	Not Specified	No	Male	sildenafil	EEA Regulator	yes
EU-EC-7399141	Spontaneous	2013-12-10	Non Healthcare Professional	European Economic Area	Not available	18-64 Years	Not Specified	No	Male	peginterferon alfa 2a	EEA Regulator	yes
EU-EC-7399128	Spontaneous	2013-12-10	Healthcare Professional	European Economic Area	Not available	Not Specified	Not Specified	No	Male	peginterferon alfa 2a	EEA Regulator	yes
EU-EC-7399408	Spontaneous	2013-12-10	Non Healthcare Professional	European Economic Area	Not available	Not Specified	Not Specified	No	Male	peginterferon alfa 2a	EEA Regulator	yes
EU-EC-7403680	Spontaneous	2013-12-11	Healthcare Professional	European Economic Area	Not available	18-64 Years	Not Specified	No	Female	peginterferon alfa 2a	EEA Regulator	yes
EU-EC-7404311	Spontaneous	2013-12-11	Non Healthcare Professional	European Economic Area	Not available	18-64 Years	Not Specified	No	Female	peginterferon alfa 2a	EEA Regulator	yes
EU-EC-7404307	Spontaneous	2013-12-11	Non Healthcare Professional	European Economic Area	Not available	18-64 Years	Not Specified	No	Male	peginterferon alfa 2a	EEA Regulator	yes
EU-EC-7403653	Spontaneous	2013-12-11	Healthcare Professional	European Economic Area	Not available	Not Specified	Not Specified	No	Male	peginterferon alfa 2a	EEA Regulator	yes
EU-EC-7465116	Spontaneous	2013-12-30	Healthcare Professional	Non European Economic Area	Not available	18-64 Years	Adult	No	Male	clopidogrel	SANOFI-AVENTIS GROUPE	yes
EU-EC-7465118	Spontaneous	2013-12-30	Non Healthcare Professional	Non European Economic Area	Not available	Not Specified	Adult	No	Male	clopidogrel	SANOFI-AVENTIS GROUPE	yes
EU-EC-7475481	Spontaneous	2014-01-02	Non Healthcare Professional	Non European Economic Area	Not available	18-64 Years	Not Specified	No	Male	insulin lispro	ELI LILLY AND COMPANY LIMITED	yes
EU-EC-7485721	Spontaneous	2014-01-07	Non Healthcare Professional	Non European Economic Area	Not available	Not Specified	Not Specified	No	Male	erlotinib	ROCHE PRODUCTS LIMITED	yes
EU-EC-7492646	Spontaneous	2014-01-08	Non Healthcare Professional	Non European Economic Area	Not available	18-64 Years	Not Specified	No	Female	entecavir	BRISTOL-MYERS SQUIBB BELGIUM	yes
EU-EC-7531713	Spontaneous	2014-01-21	Healthcare Professional	Non European Economic Area	Not available	65-85 Years	Not Specified	No	Female	dasatinib	BRISTOL-MYERS SQUIBB BELGIUM	yes
EU-EC-7547309	Spontaneous	2014-01-24	Non Healthcare Professional	Non European Economic Area	Not available	18-64 Years	Adult	No	Female	clopidogrel	SANOFI-AVENTIS GROUPE	yes
EU-EC-7600608	Spontaneous	2014-02-07	Non Healthcare Professional	Non European Economic Area	Not available	Not Specified	Not Specified	No	Female	fondaparinux	GLAXOSMITHKLINE PLC	yes
EU-EC-7605814	Spontaneous	2014-02-10	Non Healthcare Professional	Non European Economic Area	Not available	18-64 Years	Adult	No	Male	clopidogrel	SANOFI-AVENTIS GROUPE	yes
EU-EC-7643373	Spontaneous	2014-02-20	Non Healthcare Professional	Non European Economic Area	Not available	Not Specified	Not Specified	No	Male	entecavir	BRISTOL-MYERS SQUIBB BELGIUM	yes
EU-EC-7658793	Spontaneous	2014-02-25	Non Healthcare Professional	Non European Economic Area	Not available	Not Specified	Not Specified	No	Male	orlistat	ROCHE PRODUCTS LIMITED	yes
EU-EC-7669376	Spontaneous	2014-02-27	Non Healthcare Professional	Non European Economic Area	Not available	18-64 Years	Not Specified	No	Male	telbivudine	NOVARTIS PHARMA AG	yes
EU-EC-7681318	Spontaneous	2014-03-04	Non Healthcare Professional	Non European Economic Area	Not available	18-64 Years	Not Specified	No	Male	metformin / sitagliptin	MERCK & CO. INC.	yes
EU-EC-7688646	Spontaneous	2014-03-05	Healthcare Professional	European Economic Area	Not available	65-85 Years	Elderly	No	Female	pregabalin	EEA Regulator	yes
EU-EC-7690566	Spontaneous	2014-03-06	Healthcare Professional	European Economic Area	Not available	65-85 Years	Elderly	No	Female	capecitabine	EEA Regulator	yes
EU-EC-7715347	Spontaneous	2014-03-12	Non Healthcare Professional	Non European Economic Area	Not available	18-64 Years	Not Specified	No	Male	entecavir	BRISTOL-MYERS SQUIBB BELGIUM	yes
EU-EC-7734271	Spontaneous	2014-03-18	Non Healthcare Professional	Non European Economic Area	Not available	65-85 Years	Elderly	No	Female	insulin aspart	NOVO NORDISK A/S	yes
EU-EC-7775275	Spontaneous	2014-03-28	Healthcare Professional	European Economic Area	Not available	18-64 Years	Adult	No	Male	sunitinib	EEA Regulator	yes
EU-EC-7786787	Spontaneous	2014-04-01	Non Healthcare Professional	Non European Economic Area	Not available	18-64 Years	Not Specified	No	Male	orlistat	ROCHE PRODUCTS LIMITED	yes
EU-EC-7796888	Spontaneous	2014-04-03	Non Healthcare Professional	Non European Economic Area	Not available	18-64 Years	Adult	No	Female	insulin human	NOVO NORDISK A/S	yes
EU-EC-7802531	Spontaneous	2014-04-04	Healthcare Professional	Non European Economic Area	Not available	Not Specified	Not Specified	No	Female	bevacizumab	ROCHE PRODUCTS LIMITED	yes
EU-EC-7812575	Spontaneous	2014-04-08	Non Healthcare Professional	Non European Economic Area	Not available	18-64 Years	Not Specified	No	Male	tadalafil	ELI LILLY AND COMPANY LIMITED	yes
EU-EC-7820749	Spontaneous	2014-04-10	Non Healthcare Professional	European Economic Area	Not available	Not Specified	Not Specified	No	Male	sunitinib	EEA Regulator	yes
EU-EC-7863058	Spontaneous	2014-04-23	Non Healthcare Professional	Non European Economic Area	Not available	65-85 Years	Not Specified	No	Male	bortezomib	JANSSEN-CILAG LIMITED	yes
EU-EC-7874964	Spontaneous	2014-04-25	Non Healthcare Professional	Non European Economic Area	Not available	18-64 Years	Adult	No	Male	clopidogrel	SANOFI-AVENTIS GROUPE	yes
EU-EC-7888502	Spontaneous	2014-04-30	Healthcare Professional	European Economic Area	Not available	65-85 Years	Elderly	No	Female	rotigotine	EEA Regulator	yes
EU-EC-7906248	Spontaneous	2014-05-06	Non Healthcare Professional	Non European Economic Area	Not available	18-64 Years	Not Specified	No	Not Specified	bortezomib	JANSSEN-CILAG LIMITED	yes
EU-EC-7905557	Spontaneous	2014-05-06	Healthcare Professional	Non European Economic Area	Not available	Not Specified	Not Specified	No	Not Specified	rituximab	ROCHE PRODUCTS LIMITED	yes
EU-EC-7905513	Spontaneous	2014-05-06	Non Healthcare Professional	Non European Economic Area	Not available	Not Specified	Not Specified	No	Male	sildenafil	PFIZER S.R.L.	yes
EU-EC-7944833	Spontaneous	2014-05-16	Non Healthcare Professional	Non European Economic Area	Not available	18-64 Years	Adult	No	Female	sodium oxybate	UCB PHARMA	yes
EU-EC-7955631	Spontaneous	2014-05-21	Non Healthcare Professional	Non European Economic Area	Not available	18-64 Years	Adult	No	Male	insulin glargine	SANOFI-AVENTIS GROUPE	yes
EU-EC-7984231	Spontaneous	2014-05-28	Healthcare Professional	Non European Economic Area	Not available	18-64 Years	Not Specified	No	Male	entecavir	BRISTOL-MYERS SQUIBB BELGIUM	yes
EU-EC-7999051	Spontaneous	2014-06-02	Healthcare Professional	Non European Economic Area	Koichi Nagao.The cases of counterfeit drug for erectile dysfunction in Japan.The Japanese Society of Sexual medicine. 2013;28(1):65-66.	18-64 Years	Not Specified	No	Male	tadalafil	ELI LILLY AND COMPANY LIMITED	yes
EU-EC-7996314	Spontaneous	2014-06-02	Non Healthcare Professional	Non European Economic Area	Not available	65-85 Years	Elderly	No	Female	clopidogrel	SANOFI-AVENTIS GROUPE	yes
EU-EC-8008292	Spontaneous	2014-06-04	Non Healthcare Professional	Non European Economic Area	Not available	18-64 Years	Not Specified	No	Female	entecavir	BRISTOL-MYERS SQUIBB BELGIUM	yes
EU-EC-8006061	Spontaneous	2014-06-04	Non Healthcare Professional	Non European Economic Area	Not available	18-64 Years	Adult	No	Male	insulin glargine	SANOFI-AVENTIS GROUPE	yes
EU-EC-8020072	Spontaneous	2014-06-09	Healthcare Professional	Non European Economic Area	Not available	Not Specified	Not Specified	No	Female	trastuzumab	ROCHE PRODUCTS LIMITED	yes
EU-EC-8029545	Spontaneous	2014-06-11	Non Healthcare Professional	Non European Economic Area	Not available	18-64 Years	Adolescent	No	Male	paliperidone	JANSSEN-CILAG LIMITED	yes
EU-EC-8056589	Spontaneous	2014-06-18	Non Healthcare Professional	Non European Economic Area	Not available	18-64 Years	Adult	No	Male	insulin glulisine	SANOFI-AVENTIS GROUPE	yes
EU-EC-8084881	Spontaneous	2014-06-26	Healthcare Professional	European Economic Area	Not available	Not Specified	Not Specified	No	Male	insulin aspart	EEA Regulator	yes
EU-EC-8097411	Spontaneous	2014-06-30	Healthcare Professional	Non European Economic Area	Not available	Not Specified	Not Specified	No	Male	abiraterone acetate	JANSSEN-CILAG LIMITED	yes
EU-EC-8111929	Spontaneous	2014-07-03	Non Healthcare Professional	Non European Economic Area	Not available	18-64 Years	Adult	No	Female	clopidogrel	SANOFI-AVENTIS GROUPE	yes
EU-EC-8124808	Spontaneous	2014-07-08	Non Healthcare Professional	Non European Economic Area	Not available	18-64 Years	Not Specified	No	Male	entecavir	BRISTOL-MYERS SQUIBB BELGIUM	yes
EU-EC-8130250	Spontaneous	2014-07-09	Non Healthcare Professional	Non European Economic Area	Not available	18-64 Years	Not Specified	No	Male	entecavir	BRISTOL-MYERS SQUIBB BELGIUM	yes
EU-EC-8144066	Spontaneous	2014-07-14	Non Healthcare Professional	Non European Economic Area	Not available	18-64 Years	Not Specified	No	Male	efavirenz	BRISTOL-MYERS SQUIBB BELGIUM	yes
EU-EC-8154548	Spontaneous	2014-07-16	Non Healthcare Professional	Non European Economic Area	Not available	18-64 Years	Not Specified	No	Male	entecavir	BRISTOL-MYERS SQUIBB BELGIUM	yes
EU-EC-8153229	Spontaneous	2014-07-16	Healthcare Professional	Non European Economic Area	Not available	65-85 Years	Not Specified	No	Male	rituximab	ROCHE PRODUCTS LIMITED	yes
EU-EC-8158878	Spontaneous	2014-07-17	Healthcare Professional	Non European Economic Area	Not available	Not Specified	Elderly	No	Not Specified	clopidogrel	SANOFI-AVENTIS GROUPE	yes
EU-EC-8165948	Spontaneous	2014-07-18	Non Healthcare Professional	Non European Economic Area	Not available	Not Specified	Not Specified	No	Male	sildenafil	PFIZER S.R.L.	yes
EU-EC-8180984	Spontaneous	2014-07-23	Non Healthcare Professional	Non European Economic Area	Not available	More than 85 Years	Not Specified	No	Male	sildenafil	PFIZER S.R.L.	yes
EU-EC-8200111	Spontaneous	2014-07-29	Non Healthcare Professional	Non European Economic Area	Not available	18-64 Years	Not Specified	No	Male	mycophenolat mofetil	ROCHE PRODUCTS LIMITED	yes
EU-EC-8260684	Spontaneous	2014-08-14	Non Healthcare Professional	Non European Economic Area	Not available	Not Specified	Not Specified	No	Female	entecavir	BRISTOL-MYERS SQUIBB BELGIUM	yes
EU-EC-8260158	Spontaneous	2014-08-14	Healthcare Professional	European Economic Area	Not available	65-85 Years	Not Specified	No	Female	insulin glargine	EEA Regulator	yes
EU-EC-8278191	Spontaneous	2014-08-20	Non Healthcare Professional	Non European Economic Area	Not available	18-64 Years	Adult	No	Female	insulin aspart	NOVO NORDISK A/S	yes
EU-EC-8284261	Spontaneous	2014-08-21	Non Healthcare Professional	Non European Economic Area	Not available	65-85 Years	Not Specified	No	Female	sildenafil	GLAXOSMITHKLINE PLC	yes
EU-EC-8325564	Spontaneous	2014-09-02	Non Healthcare Professional	Non European Economic Area	Not available	18-64 Years	Not Specified	No	Male	sildenafil	PFIZER S.R.L.	yes
EU-EC-8330493	Spontaneous	2014-09-03	Non Healthcare Professional	Non European Economic Area	Not available	18-64 Years	Adult	No	Female	irbesartan	EUDRAVIGILANCE WEB TRADER	yes
EU-EC-8371093	Spontaneous	2014-09-12	Non Healthcare Professional	Non European Economic Area	Not available	18-64 Years	Adult	No	Male	entecavir	BRISTOL-MYERS SQUIBB BELGIUM	yes
EU-EC-8374250	Spontaneous	2014-09-15	Healthcare Professional	Non European Economic Area	Not available	18-64 Years	Not Specified	No	Female	sodium oxybate	UCB PHARMA	yes
EU-EC-8410984	Spontaneous	2014-09-24	Healthcare Professional	Non European Economic Area	Watanabe T, Fukushima H, Seki K, Tada Y, Kitaoka H, Okuchi K, et al..Two cases suspected to be related to Cialis counterfeit drugs. The Japanese journal of toxicology 2012;25:371-372.	18-64 Years	Not Specified	No	Male	tadalafil	ELI LILLY AND COMPANY LIMITED	yes
EU-EC-8410975	Spontaneous	2014-09-24	Healthcare Professional	Non European Economic Area	Watanabe T, Fukushima H, Seki K, Tada Y, Kitaoka H, Okuchi K, et al..Two cases suspected to be related to Cialis counterfeit drugs.The 34th Japan Toxicology Symposium 2012;:76. Data migrated from the EudraVigilance E2B(R2) Literature repository Daisaku Sato.Counterfeit Medicines - Japan and the World.Yakugaku zasshi 2014;134:213-222. Watanabe T, Fukushima H, Seki K, Tada Y, Kitaoka H, Okuchi K, e…	18-64 Years	Not Specified	No	Male	tadalafil	ELI LILLY AND COMPANY LIMITED	yes
EU-EC-8413425	Spontaneous	2014-09-25	Non Healthcare Professional	Non European Economic Area	Not available	Not Specified	Not Specified	No	Not Specified	measles, mumps, rubeola, varicella vaccine	SANOFI PASTEUR MSD - HISTORICAL	yes
EU-EC-8428085	Spontaneous	2014-09-30	Non Healthcare Professional	European Economic Area	Not available	Not Specified	Not Specified	No	Male	rivaroxaban	EEA Regulator	yes
EU-EC-8449669	Spontaneous	2014-10-06	Non Healthcare Professional	Non European Economic Area	Not available	65-85 Years	Adult	No	Male	vardenafil	BAYER AG	yes
EU-EC-8456263	Spontaneous	2014-10-08	Non Healthcare Professional	European Economic Area	Not available	65-85 Years	Elderly	No	Male	rivaroxaban	EEA Regulator	yes
EU-EC-8495000	Spontaneous	2014-10-20	Non Healthcare Professional	Non European Economic Area	Not available	2 Months - 2 Years	Not Specified	No	Male	interferon alfa 2b	EUDRAVIGILANCE WEB TRADER	yes
EU-EC-8499925	Spontaneous	2014-10-21	Non Healthcare Professional	Non European Economic Area	Not available	18-64 Years	Not Specified	No	Female	orlistat	GLAXOSMITHKLINE PLC	yes
EU-EC-8505371	Spontaneous	2014-10-22	Non Healthcare Professional	Non European Economic Area	Not available	65-85 Years	Elderly	No	Male	clopidogrel	SANOFI-AVENTIS GROUPE	yes
EU-EC-8523670	Spontaneous	2014-10-27	Non Healthcare Professional	Non European Economic Area	Not available	18-64 Years	Not Specified	No	Female	insulin lispro	ELI LILLY AND COMPANY LIMITED	yes
EU-EC-8530878	Spontaneous	2014-10-29	Healthcare Professional	Non European Economic Area	Not available	Not Specified	Not Specified	No	Male	mycophenolat mofetil	ROCHE PRODUCTS LIMITED	yes
EU-EC-8535341	Spontaneous	2014-10-30	Healthcare Professional	European Economic Area	Not available	65-85 Years	Elderly	No	Male	vardenafil	EEA Regulator	yes
EU-EC-8547232	Spontaneous	2014-10-31	Healthcare Professional	Non European Economic Area	Not available	Not Specified	Not Specified	No	Not Specified	sugammadex	MERCK & CO. INC.	yes
EU-EC-8554300	Spontaneous	2014-11-04	Non Healthcare Professional	European Economic Area	Not available	18-64 Years	Adult	No	male	etanercept	EEA Regulator	yes
EU-EC-8593236	Spontaneous	2014-11-14	Healthcare Professional	European Economic Area	Not available	Not Specified	Not Specified	No	Female	telmisartan	EEA Regulator	yes
EU-EC-8613217	Spontaneous	2014-11-19	Healthcare Professional	Non European Economic Area	Not available	Not Specified	Not Specified	No	Female	trastuzumab	ROCHE PRODUCTS LIMITED	yes
EU-EC-8617951	Spontaneous	2014-11-20	Non Healthcare Professional	Non European Economic Area	Not available	18-64 Years	Adult	No	Female	adefovir	GILEAD SCIENCES INTERNATIONAL LIMITED	yes
EU-EC-8623820	Spontaneous	2014-11-22	Healthcare Professional	Non European Economic Area	Not available	18-64 Years	Not Specified	No	Male	peginterferon alfa 2a	ROCHE PRODUCTS LIMITED	yes
EU-EC-8657664	Spontaneous	2014-12-02	Non Healthcare Professional	Non European Economic Area	Not available	18-64 Years	Not Specified	No	Not Specified	entecavir	BRISTOL-MYERS SQUIBB BELGIUM	yes
EU-EC-8670930	Spontaneous	2014-12-05	Non Healthcare Professional	Non European Economic Area	Not available	Not Specified	Not Specified	No	Female	entecavir	BRISTOL-MYERS SQUIBB BELGIUM	yes
EU-EC-8670547	Spontaneous	2014-12-05	Non Healthcare Professional	Non European Economic Area	Not available	18-64 Years	Adult	No	Male	insulin glargine	SANOFI-AVENTIS GROUPE	yes
EU-EC-8680983	Spontaneous	2014-12-09	Healthcare Professional	Non European Economic Area	Not available	65-85 Years	Not Specified	No	Male	bevacizumab	ROCHE PRODUCTS LIMITED	yes
EU-EC-8684419	Spontaneous	2014-12-10	Healthcare Professional	Non European Economic Area	Not available	18-64 Years	Not Specified	No	Male	bevacizumab	ROCHE PRODUCTS LIMITED	yes
EU-EC-8693960	Spontaneous	2014-12-12	Healthcare Professional	Non European Economic Area	Not available	18-64 Years	Not Specified	No	Female	bevacizumab	ROCHE PRODUCTS LIMITED	yes
EU-EC-8710560	Spontaneous	2014-12-17	Non Healthcare Professional	Non European Economic Area	Not available	18-64 Years	Adult	No	Male	insulin glargine	SANOFI-AVENTIS GROUPE	yes
EU-EC-8727978	Spontaneous	2014-12-22	Non Healthcare Professional	Non European Economic Area	Not available	Not Specified	Not Specified	No	Male	adefovir	GILEAD SCIENCES INTERNATIONAL LIMITED	yes
EU-EC-8722707	Spontaneous	2014-12-22	Non Healthcare Professional	Non European Economic Area	Not available	18-64 Years	Not Specified	No	Female	trastuzumab	ROCHE PRODUCTS LIMITED	yes
EU-EC-8742011	Spontaneous	2014-12-26	Non Healthcare Professional	Non European Economic Area	Not available	18-64 Years	Adult	No	Male	clopidogrel	SANOFI-AVENTIS GROUPE	yes
EU-EC-8754762	Spontaneous	2014-12-29	Non Healthcare Professional	Non European Economic Area	Not available	Not Specified	Not Specified	No	Male	vardenafil	BAYER AG	yes
EU-EC-8778594	Spontaneous	2015-01-06	Non Healthcare Professional	Non European Economic Area	Not available	18-64 Years	Adult	No	Male	clopidogrel	SANOFI-AVENTIS GROUPE	yes
EU-EC-8800841	Spontaneous	2015-01-13	Non Healthcare Professional	Non European Economic Area	Not available	18-64 Years	Not Specified	No	Female	insulin lispro	ELI LILLY AND COMPANY LIMITED	yes
EU-EC-8828845	Spontaneous	2015-01-21	Healthcare Professional	Non European Economic Area	Not available	Not Specified	Adult	No	Female	insulin glargine	SANOFI-AVENTIS GROUPE	yes
EU-EC-8838123	Spontaneous	2015-01-23	Non Healthcare Professional	Non European Economic Area	Not available	18-64 Years	Not Specified	No	Male	varenicline	PFIZER S.R.L.	yes
EU-EC-8849882	Spontaneous	2015-01-27	Healthcare Professional	Non European Economic Area	Not available	Not Specified	Not Specified	No	Male	sodium oxybate	UCB PHARMA	yes
EU-EC-8879670	Spontaneous	2015-02-03	Non Healthcare Professional	Non European Economic Area	Not available	18-64 Years	Adult	No	Female	clopidogrel	SANOFI-AVENTIS GROUPE	yes
EU-EC-8881734	Spontaneous	2015-02-03	Non Healthcare Professional	Non European Economic Area	Not available	18-64 Years	Adult	No	Male	insulin glargine	SANOFI-AVENTIS GROUPE	yes
EU-EC-8879673	Spontaneous	2015-02-03	Non Healthcare Professional	Non European Economic Area	Not available	18-64 Years	Adult	No	Female	irbesartan / HCT	SANOFI-AVENTIS GROUPE	yes
EU-EC-8916224	Spontaneous	2015-02-12	Healthcare Professional	European Economic Area	Not available	65-85 Years	Elderly	No	Male	bimatoprost / timolol	EEA Regulator	yes
EU-EC-8931349	Spontaneous	2015-02-16	Healthcare Professional	Non European Economic Area	Not available	More than 85 Years	Elderly	No	Male	insulin human	NOVO NORDISK A/S	yes
EU-EC-8934131	Spontaneous	2015-02-16	Non Healthcare Professional	Non European Economic Area	Not available	12-17 Years	Not Specified	No	Female	insulin lispro	ELI LILLY AND COMPANY LIMITED	yes
EU-EC-8956517	Spontaneous	2015-02-20	Non Healthcare Professional	Non European Economic Area	Not available	Not Specified	Adult	No	Female	leflunomide	SANOFI-AVENTIS GROUPE	yes
EU-EC-8997067	Spontaneous	2015-03-03	Non Healthcare Professional	Non European Economic Area	Not available	Not Specified	Not Specified	No	Male	sildenafil	PFIZER S.R.L.	yes
EU-EC-9084058	Spontaneous	2015-03-20	Healthcare Professional	European Economic Area	Not available	18-64 Years	Adult	No	Female	insulin detemir	EEA Regulator	yes
EU-EC-9126667	Spontaneous	2015-03-30	Healthcare Professional	European Economic Area	Not available	65-85 Years	Elderly	No	Male	insulin human	EEA Regulator	yes
EU-EC-9130118	Spontaneous	2015-03-31	Healthcare Professional	Non European Economic Area	Not available	18-64 Years	Not Specified	No	Female	capecitabine	ROCHE PRODUCTS LIMITED	yes
EU-EC-9142968	Spontaneous	2015-04-02	Non Healthcare Professional	Non European Economic Area	Not available	18-64 Years	Not Specified	No	Female	vorcinoazole	PFIZER S.R.L.	yes
EU-EC-9155651	Spontaneous	2015-04-07	Healthcare Professional	Non European Economic Area	Not available	Not Specified	Not Specified	No	Male	tadalafil	ELI LILLY AND COMPANY LIMITED	yes
EU-EC-9187168	Spontaneous	2015-04-15	Non Healthcare Professional	Non European Economic Area	Not available	18-64 Years	Not Specified	No	Male	insulin lispro	ELI LILLY AND COMPANY LIMITED	yes
EU-EC-9187156	Spontaneous	2015-04-15	Healthcare Professional	Non European Economic Area	Not available	18-64 Years	Not Specified	No	Female	lenalidomide	CELGENE EUROPE LIMITED	yes
EU-EC-9187185	Spontaneous	2015-04-15	Non Healthcare Professional	Non European Economic Area	Not available	Not Specified	Not Specified	No	Male	sildenafil	PFIZER S.R.L.	yes
EU-EC-9205451	Spontaneous	2015-04-20	Non Healthcare Professional	Non European Economic Area	Not available	65-85 Years	Elderly	No	Male	vardenafil	BAYER AG	yes
EU-EC-9205168	Spontaneous	2015-04-20	Non Healthcare Professional	Non European Economic Area	Not available	18-64 Years	Not Specified	No	Male	tadalafil	ELI LILLY AND COMPANY LIMITED	yes
EU-EC-9257196	Spontaneous	2015-05-04	Non Healthcare Professional	Non European Economic Area	Not available	18-64 Years	Not Specified	No	Male	dabigatran	BOEHRINGER INGELHEIM INTERNATIONAL GMBH	yes
EU-EC-9265470	Spontaneous	2015-05-06	Non Healthcare Professional	Non European Economic Area	Not available	18-64 Years	Not Specified	No	Male	insulin lispro	ELI LILLY AND COMPANY LIMITED	yes
EU-EC-9286424	Spontaneous	2015-05-12	Non Healthcare Professional	Non European Economic Area	Not available	18-64 Years	Not Specified	No	Female	peginterferon alfa 2a	ROCHE PRODUCTS LIMITED	yes
EU-EC-9290266	Spontaneous	2015-05-13	Non Healthcare Professional	Non European Economic Area	Not available	65-85 Years	Not Specified	No	Male	tadalafil	ELI LILLY AND COMPANY LIMITED	yes
EU-EC-9300196	Spontaneous	2015-05-15	Non Healthcare Professional	Non European Economic Area	Not available	18-64 Years	Adult	No	Male	clopidogrel	SANOFI-AVENTIS GROUPE	yes
EU-EC-9304079	Spontaneous	2015-05-18	Healthcare Professional	European Economic Area	Not available	18-64 Years	Adult	No	Female	sildenafil	EEA Regulator	yes
EU-EC-9334396	Spontaneous	2015-05-26	Non Healthcare Professional	European Economic Area	Not available	Not Specified	Not Specified	No	Male	rivaroxaban	EEA Regulator	yes
EU-EC-9335577	Spontaneous	2015-05-26	Non Healthcare Professional	Non European Economic Area	Not available	Not Specified	Not Specified	No	Male	sildenafil	PFIZER S.R.L.	yes
EU-EC-9340578	Spontaneous	2015-05-27	Non Healthcare Professional	Non European Economic Area	Not available	18-64 Years	Adult	No	Female	clopidogrel	SANOFI-AVENTIS GROUPE	yes
EU-EC-9342129	Spontaneous	2015-05-28	Non Healthcare Professional	Non European Economic Area	Not available	18-64 Years	Not Specified	No	Female	orlistat	GLAXOSMITHKLINE PLC	yes
EU-EC-9360382	Spontaneous	2015-05-29	Non Healthcare Professional	Non European Economic Area	Not available	18-64 Years	Not Specified	No	Male	entecavir	BRISTOL-MYERS SQUIBB BELGIUM	yes
EU-EC-9434706	Spontaneous	2015-06-22	Non Healthcare Professional	Non European Economic Area	Not available	18-64 Years	Not Specified	No	Male	tadalafil	ELI LILLY AND COMPANY LIMITED	yes
EU-EC-9439250	Spontaneous	2015-06-23	Non Healthcare Professional	Non European Economic Area	Not available	18-64 Years	Not Specified	No	Female	capecitabine	ROCHE PRODUCTS LIMITED	yes
EU-EC-9440346	Spontaneous	2015-06-23	Non Healthcare Professional	Non European Economic Area	Not available	Not Specified	Not Specified	No	Female	entecavir	BRISTOL-MYERS SQUIBB BELGIUM	yes
EU-EC-9443602	Spontaneous	2015-06-24	Healthcare Professional	Non European Economic Area	Not available	3-11 Years	Not Specified	No	Female	mycophenolate mofetil	ROCHE PRODUCTS LIMITED	yes
EU-EC-9510429	Spontaneous	2015-07-10	Non Healthcare Professional	Non European Economic Area	Not available	18-64 Years	Adult	No	Female	insulin glargine	SANOFI-AVENTIS GROUPE	yes
EU-EC-9519024	Spontaneous	2015-07-14	Healthcare Professional	European Economic Area	Not available	Not Specified	Not Specified	No	Male	mycophenolate mofetil	EEA Regulator	yes
EU-EC-9532435	Spontaneous	2015-07-17	Non Healthcare Professional	Non European Economic Area	Not available	18-64 Years	Adult	No	Male	adefovir	GILEAD SCIENCES INTERNATIONAL LIMITED	yes
EU-EC-9538997	Spontaneous	2015-07-20	Healthcare Professional	Non European Economic Area	Not available	65-85 Years	Not Specified	No	Female	apixaban	ROCHE PRODUCTS LIMITED	yes
EU-EC-9542157	Spontaneous	2015-07-20	Healthcare Professional	Non European Economic Area	Not available	18-64 Years	Not Specified	No	Female	pregabalin	PFIZER S.R.L.	yes
EU-EC-9546853	Spontaneous	2015-07-21	Healthcare Professional	Non European Economic Area	Not available	18-64 Years	Not Specified	No	Male	sunitinib	PFIZER S.R.L.	yes
EU-EC-9556383	Spontaneous	2015-07-23	Healthcare Professional	Non European Economic Area	Not available	65-85 Years	Not Specified	No	Female	erlotinib	ROCHE PRODUCTS LIMITED	yes
EU-EC-9567644	Spontaneous	2015-07-27	Healthcare Professional	Non European Economic Area	Not available	18-64 Years	Adult	No	Male	abiraterone acetate	JANSSEN-CILAG LIMITED	yes
EU-EC-9578564	Spontaneous	2015-07-29	Non Healthcare Professional	Non European Economic Area	Not available	Not Specified	Not Specified	No	Male	adefovir	GLAXOSMITHKLINE PLC	yes
EU-EC-9625752	Spontaneous	2015-08-12	Healthcare Professional	Non European Economic Area	Not available	Not Specified	Not Specified	No	Female	trastuzumab	ROCHE PRODUCTS LIMITED	yes
EU-EC-9646008	Spontaneous	2015-08-18	Non Healthcare Professional	Non European Economic Area	Not available	Not Specified	Not Specified	No	Male	rituximab	ROCHE PRODUCTS LIMITED	yes
EU-EC-9653739	Spontaneous	2015-08-19	Non Healthcare Professional	Non European Economic Area	Not available	65-85 Years	Not Specified	No	Male	sildenafil	PFIZER S.R.L.	yes
EU-EC-9655607	Spontaneous	2015-08-20	Non Healthcare Professional	Non European Economic Area	Not available	65-85 Years	Not Specified	No	Female	insulin lispro	ELI LILLY AND COMPANY LIMITED	yes
EU-EC-9654320	Spontaneous	2015-08-20	Healthcare Professional	European Economic Area	Not available	18-64 Years	Adult	No	Female	sorafenib	EEA Regulator	yes
EU-EC-9654326	Spontaneous	2015-08-20	Healthcare Professional	European Economic Area	Not available	18-64 Years	Adult	No	Male	sorafenib	EEA Regulator	yes
EU-EC-9654351	Spontaneous	2015-08-20	Healthcare Professional	European Economic Area	Not available	18-64 Years	Adult	No	Male	sorafenib	EEA Regulator	yes
EU-EC-9664824	Spontaneous	2015-08-24	Non Healthcare Professional	European Economic Area	Not available	65-85 Years	Elderly	No	Male	rivaroxaban	EEA Regulator	yes
EU-EC-9682139	Spontaneous	2015-08-27	Healthcare Professional	Non European Economic Area	Not available	Not Specified	Adult	No	Male	rivaroxaban	BAYER AG	yes
EU-EC-9690714	Spontaneous	2015-08-31	Non Healthcare Professional	Non European Economic Area	Not available	65-85 Years	Elderly	No	Female	rivaroxaban	BAYER AG	yes
EU-EC-9701288	Spontaneous	2015-09-02	Healthcare Professional	Non European Economic Area	Not available	65-85 Years	Elderly	No	Female	tenofovir	GILEAD SCIENCES INTERNATIONAL LIMITED	yes
EU-EC-9731256	Spontaneous	2015-09-11	Healthcare Professional	European Economic Area	Not available	65-85 Years	Elderly	No	Male	rivaroxaban	EEA Regulator	yes
EU-EC-9734377	Spontaneous	2015-09-11	Non Healthcare Professional	Non European Economic Area	Not available	65-85 Years	Not Specified	No	Male	telmisartan	BOEHRINGER INGELHEIM INTERNATIONAL GMBH	yes
EU-EC-9765484	Spontaneous	2015-09-21	Non Healthcare Professional	Non European Economic Area	Not available	More than 85 Years	Not Specified	No	Female	rivastigmine	NOVARTIS PHARMA AG	yes
EU-EC-9786746	Spontaneous	2015-09-28	Non Healthcare Professional	European Economic Area	Not available	18-64 Years	Adult	No	Female	fesoterodine	EEA Regulator	yes
EU-EC-9843868	Spontaneous	2015-10-13	Healthcare Professional	Non European Economic Area	Not available	3-11 Years	Not Specified	No	Female	insulin lispro	ELI LILLY AND COMPANY LIMITED	yes
EU-EC-9851301	Spontaneous	2015-10-15	Healthcare Professional	Non European Economic Area	Not available	Not Specified	Not Specified	No	Female	infliximab	JANSSEN-CILAG LIMITED	yes
EU-EC-9856231	Spontaneous	2015-10-16	Healthcare Professional	Non European Economic Area	Not available	18-64 Years	Adult	No	Female	leflunomide	SANOFI-AVENTIS GROUPE	yes
EU-EC-9896557	Spontaneous	2015-10-28	Non Healthcare Professional	Non European Economic Area	Not available	Not Specified	Not Specified	No	Female	insulin lispro	ELI LILLY AND COMPANY LIMITED	yes
EU-EC-9921035	Spontaneous	2015-11-03	Non Healthcare Professional	Non European Economic Area	Not available	65-85 Years	Elderly	No	Male	clopidogrel	SANOFI-AVENTIS GROUPE	yes
EU-EC-9933545	Spontaneous	2015-11-06	Non Healthcare Professional	Non European Economic Area	Not available	18-64 Years	Adult	No	Male	adefovir	EUDRAVIGILANCE WEB TRADER	yes
EU-EC-9977211	Spontaneous	2015-11-18	Non Healthcare Professional	Non European Economic Area	Not available	Not Specified	Not Specified	No	Female	insulin aspart	NOVO NORDISK A/S	yes
EU-EC-9995675	Spontaneous	2015-11-23	Non Healthcare Professional	Non European Economic Area	Not available	18-64 Years	Not Specified	No	Male	sildenafil	PFIZER S.R.L.	yes
EU-EC-10003873	Spontaneous	2015-11-25	Healthcare Professional	Non European Economic Area	Not available	Not Specified	Not Specified	No	Not Specified	rituximab	ROCHE PRODUCTS LIMITED	yes
EU-EC-10025268	Spontaneous	2015-12-01	Healthcare Professional	Non European Economic Area	Not available	Not Specified	Not Specified	No	Not Specified	rituximab	ROCHE PRODUCTS LIMITED	yes
EU-EC-10042089	Spontaneous	2015-12-04	Healthcare Professional	Non European Economic Area	Not available	65-85 Years	Elderly	No	Female	clopidogrel	KRKA, TOVARNA ZDRAVIL D.D. NOVO MESTO	yes
EU-EC-10063862	Spontaneous	2015-12-10	Non Healthcare Professional	Non European Economic Area	Not available	Not Specified	Not Specified	No	Not Specified	entecavir	BRISTOL-MYERS SQUIBB BELGIUM	yes
EU-EC-10063863	Spontaneous	2015-12-10	Non Healthcare Professional	Non European Economic Area	Not available	Not Specified	Not Specified	No	Not Specified	entecavir	BRISTOL-MYERS SQUIBB BELGIUM	yes
EU-EC-10063994	Spontaneous	2015-12-10	Non Healthcare Professional	Non European Economic Area	Not available	Not Specified	Not Specified	No	Not Specified	entecavir	BRISTOL-MYERS SQUIBB BELGIUM	yes
EU-EC-10072807	Spontaneous	2015-12-11	Non Healthcare Professional	Non European Economic Area	Not available	18-64 Years	Not Specified	No	Female	entecavir	BRISTOL-MYERS SQUIBB BELGIUM	yes
EU-EC-10067055	Spontaneous	2015-12-11	Non Healthcare Professional	Non European Economic Area	Not available	18-64 Years	Adult	No	Male	tenofovir	GILEAD SCIENCES INTERNATIONAL LIMITED	yes
EU-EC-10097012	Spontaneous	2015-12-18	Healthcare Professional	Non European Economic Area	Not available	18-64 Years	Not Specified	No	Female	bevacizumab	ROCHE PRODUCTS LIMITED	yes
EU-EC-10097017	Spontaneous	2015-12-18	Healthcare Professional	Non European Economic Area	Not available	65-85 Years	Not Specified	No	Female	bevacizumab	ROCHE PRODUCTS LIMITED	yes
EU-EC-10097309	Spontaneous	2015-12-18	Healthcare Professional	Non European Economic Area	Not available	65-85 Years	Not Specified	No	Female	bevacizumab	ROCHE PRODUCTS LIMITED	yes
EU-EC-10097037	Spontaneous	2015-12-18	Healthcare Professional	Non European Economic Area	Not available	18-64 Years	Not Specified	No	Male	bevacizumab	ROCHE PRODUCTS LIMITED	yes
EU-EC-10102582	Spontaneous	2015-12-21	Healthcare Professional	Non European Economic Area	Not available	18-64 Years	Not Specified	No	Female	bevacizumab	ROCHE PRODUCTS LIMITED	yes
EU-EC-10102760	Spontaneous	2015-12-21	Healthcare Professional	Non European Economic Area	Not available	65-85 Years	Not Specified	No	Male	bevacizumab	ROCHE PRODUCTS LIMITED	yes
EU-EC-10110065	Spontaneous	2015-12-22	Non Healthcare Professional	Non European Economic Area	Not available	18-64 Years	Adult	No	Male	clopidogrel	SANOFI-AVENTIS GROUPE	yes
EU-EC-10118295	Spontaneous	2015-12-23	Healthcare Professional	Non European Economic Area	Not available	18-64 Years	Not Specified	No	male	insulin lispro	ELI LILLY AND COMPANY LIMITED	yes
EU-EC-10114681	Spontaneous	2015-12-23	Healthcare Professional	Non European Economic Area	Not available	65-85 Years	Not Specified	No	Male	bevacizumab	ROCHE PRODUCTS LIMITED	yes
EU-EC-10136450	Spontaneous	2015-12-29	Non Healthcare Professional	Non European Economic Area	Not available	Not Specified	Not Specified	No	Male	sorafenib	BAYER AG	yes
EU-EC-10169817	Spontaneous	2016-01-08	Non Healthcare Professional	Non European Economic Area	Not available	Not Specified	Not Specified	No	Male	tadalafil	ELI LILLY AND COMPANY LIMITED	yes
EU-EC-10175994	Spontaneous	2016-01-11	Non Healthcare Professional	Non European Economic Area	Not available	Not Specified	Not Specified	No	Male	entecavir	BRISTOL-MYERS SQUIBB BELGIUM	yes
EU-EC-10193859	Spontaneous	2016-01-15	Non Healthcare Professional	Non European Economic Area	Not available	18-64 Years	Not Specified	No	Male	entecavir	BRISTOL-MYERS SQUIBB BELGIUM	yes
EU-EC-10219864	Spontaneous	2016-01-22	Non Healthcare Professional	Non European Economic Area	Not available	18-64 Years	Not Specified	No	Male	sildenafil	PFIZER S.R.L.	yes
EU-EC-10219876	Spontaneous	2016-01-22	Non Healthcare Professional	Non European Economic Area	Not available	18-64 Years	Not Specified	No	Male	sildenafil	PFIZER S.R.L.	yes
EU-EC-10240398	Spontaneous	2016-01-28	Healthcare Professional	European Economic Area	Not available	18-64 Years	Not Specified	No	Male	pregabalin	PFIZER S.R.L.	yes
EU-EC-10254940	Spontaneous	2016-02-01	Non Healthcare Professional	Non European Economic Area	Not available	Not Specified	Not Specified	No	Male	sildenafil	PFIZER S.R.L.	yes
EU-EC-10261474	Spontaneous	2016-02-02	Healthcare Professional	European Economic Area	Not available	65-85 Years	Elderly	No	Male	aflibercept	BAYER AG	yes
EU-EC-10373583	Spontaneous	2016-03-01	Non Healthcare Professional	Non European Economic Area	Not available	65-85 Years	Not Specified	No	Male	tadalafil	ELI LILLY AND COMPANY LIMITED	yes
EU-EC-10406879	Spontaneous	2016-03-09	Healthcare Professional	Non European Economic Area	Not available	2 Months - 2 Years	Not Specified	No	Female	human rotavirus vaccine	SANOFI PASTEUR MSD - HISTORICAL	yes
EU-EC-10451573	Spontaneous	2016-03-21	Healthcare Professional	Non European Economic Area	Not available	65-85 Years	Not Specified	No	Male	bevacizumab	ROCHE PRODUCTS LIMITED	yes
EU-EC-10464111	Spontaneous	2016-03-23	Non Healthcare Professional	Non European Economic Area	Not available	18-64 Years	Adult	No	Male	infliximab	JANSSEN-CILAG LIMITED	yes
EU-EC-10484956	Spontaneous	2016-03-30	Healthcare Professional	Non European Economic Area	Not available	65-85 Years	Elderly	No	Female	rivaroxaban	BAYER AG	yes
EU-EC-10492717	Spontaneous	2016-03-31	Non Healthcare Professional	Non European Economic Area	Not available	18-64 Years	Not Specified	No	Male	sunitinib	PFIZER S.R.L.	yes
EU-EC-10495584	Spontaneous	2016-04-01	Healthcare Professional	Non European Economic Area	Not available	65-85 Years	Not Specified	No	Male	bevacizumab	ROCHE PRODUCTS LIMITED	yes
EU-EC-10513552	Spontaneous	2016-04-06	Non Healthcare Professional	Non European Economic Area	Not available	Not Specified	Not Specified	No	Male	insulin lispro	ELI LILLY AND COMPANY LIMITED	yes
EU-EC-10540708	Spontaneous	2016-04-13	Healthcare Professional	Non European Economic Area	Not available	18-64 Years	Not Specified	No	Female	bevacizumab	ROCHE PRODUCTS LIMITED	yes
EU-EC-10586031	Spontaneous	2016-04-27	Non Healthcare Professional	Non European Economic Area	Not available	18-64 Years	Adult	No	Male	clopidogrel	SANOFI-AVENTIS GROUPE	yes
EU-EC-10586599	Spontaneous	2016-04-27	Non Healthcare Professional	Non European Economic Area	Not available	18-64 Years	Adult	No	Male	vardenafil	BAYER AG	yes
EU-EC-10604148	Spontaneous	2016-04-29	Non Healthcare Professional	Non European Economic Area	Not available	65-85 Years	Not Specified	No	Male	duloxetine	PFIZER S.R.L.	yes
EU-EC-10604593	Spontaneous	2016-04-29	Non Healthcare Professional	Non European Economic Area	Not available	Not Specified	Not Specified	No	Male	rituximab	ROCHE PRODUCTS LIMITED	yes
EU-EC-10655581	Spontaneous	2016-05-13	Non Healthcare Professional	European Economic Area	Not available	18-64 Years	Adult	No	Male	entecavir	EEA Regulator	yes
EU-EC-10662865	Spontaneous	2016-05-16	Non Healthcare Professional	Non European Economic Area	Not available	18-64 Years	Not Specified	No	Male	sildenafil	PFIZER S.R.L.	yes
EU-EC-10677414	Spontaneous	2016-05-19	Non Healthcare Professional	Non European Economic Area	Not available	18-64 Years	Adult	No	Male	paliperidone	JANSSEN-CILAG LIMITED	yes
EU-EC-10697568	Spontaneous	2016-05-25	Non Healthcare Professional	Non European Economic Area	Not available	Not Specified	Adult	No	Female	clopidogrel	SANOFI-AVENTIS GROUPE	yes
EU-EC-10700402	Spontaneous	2016-05-26	Healthcare Professional	Non European Economic Area	Not available	18-64 Years	Not Specified	No	Female	bevacizumab	ROCHE PRODUCTS LIMITED	yes
EU-EC-10717425	Spontaneous	2016-05-30	Healthcare Professional	Non European Economic Area	Not available	18-64 Years	Not Specified	No	Female	bevacizumab	ROCHE PRODUCTS LIMITED	yes
EU-EC-10727927	Spontaneous	2016-06-01	Non Healthcare Professional	Non European Economic Area	Not available	65-85 Years	Elderly	No	Female	insulin glargine	SANOFI-AVENTIS GROUPE	yes
EU-EC-10727919	Spontaneous	2016-06-01	Non Healthcare Professional	Non European Economic Area	Not available	65-85 Years	Elderly	No	Male	insulin glargine	SANOFI-AVENTIS GROUPE	yes
EU-EC-10737774	Spontaneous	2016-06-02	Non Healthcare Professional	Non European Economic Area	Not available	18-64 Years	Adult	No	Male	rivaroxaban	BAYER AG	yes
EU-EC-10740490	Spontaneous	2016-06-03	Non Healthcare Professional	Non European Economic Area	Not available	18-64 Years	Not Specified	No	Female	bevacizumab	ROCHE PRODUCTS LIMITED	yes
EU-EC-10747520	Spontaneous	2016-06-06	Non Healthcare Professional	Non European Economic Area	Not available	18-64 Years	Adult	No	Female	irbesartan	SANOFI-AVENTIS GROUPE	yes
EU-EC-10750803	Spontaneous	2016-06-07	Healthcare Professional	Non European Economic Area	Not available	65-85 Years	Not Specified	No	Female	bevacizumab	ROCHE PRODUCTS LIMITED	yes
EU-EC-10750409	Spontaneous	2016-06-07	Healthcare Professional	Non European Economic Area	Not available	Not Specified	Not Specified	No	Not Specified	bevacizumab	ROCHE PRODUCTS LIMITED	yes
EU-EC-10755977	Spontaneous	2016-06-08	Healthcare Professional	Non European Economic Area	Not available	18-64 Years	Not Specified	No	Male	bevacizumab	ROCHE PRODUCTS LIMITED	yes
EU-EC-10759851	Spontaneous	2016-06-08	Healthcare Professional	Non European Economic Area	Not available	18-64 Years	Not Specified	No	Male	bevacizumab	ROCHE PRODUCTS LIMITED	yes
EU-EC-10760404	Spontaneous	2016-06-09	Healthcare Professional	Non European Economic Area	Not available	65-85 Years	Not Specified	No	Female	bevacizumab	ROCHE PRODUCTS LIMITED	yes
EU-EC-10761620	Spontaneous	2016-06-09	Healthcare Professional	Non European Economic Area	Not available	18-64 Years	Not Specified	No	Male	bevacizumab	ROCHE PRODUCTS LIMITED	yes
EU-EC-10762024	Spontaneous	2016-06-09	Healthcare Professional	Non European Economic Area	Not available	18-64 Years	Not Specified	No	Male	bevacizumab	ROCHE PRODUCTS LIMITED	yes
EU-EC-10762549	Spontaneous	2016-06-09	Healthcare Professional	Non European Economic Area	Not available	18-64 Years	Not Specified	No	Male	bevacizumab	ROCHE PRODUCTS LIMITED	yes
EU-EC-10767821	Spontaneous	2016-06-10	Non Healthcare Professional	European Economic Area	Not available	18-64 Years	Not Specified	No	Male	sildenafil	EEA Regulator	yes
EU-EC-10767855	Spontaneous	2016-06-10	Non Healthcare Professional	European Economic Area	Not available	18-64 Years	Not Specified	No	Male	sildenafil	EEA Regulator	yes
EU-EC-10795738	Spontaneous	2016-06-17	Non Healthcare Professional	Non European Economic Area	Not available	65-85 Years	Elderly	No	Male	clopidogrel	SANOFI-AVENTIS GROUPE	yes
EU-EC-10840881	Spontaneous	2016-06-29	Non Healthcare Professional	Non European Economic Area	Not available	Not Specified	Not Specified	No	Male	entecavir	BRISTOL-MYERS SQUIBB BELGIUM	yes
EU-EC-10884948	Spontaneous	2016-07-11	Non Healthcare Professional	Non European Economic Area	Not available	18-64 Years	Adult	No	Male	clopidogrel	SANOFI-AVENTIS GROUPE	yes
EU-EC-10902540	Spontaneous	2016-07-14	Non Healthcare Professional	Non European Economic Area	Not available	65-85 Years	Elderly	No	Male	rivaroxaban	BAYER AG	yes
EU-EC-10904693	Spontaneous	2016-07-15	Healthcare Professional	Non European Economic Area	Not available	18-64 Years	Adult	No	Male	insulin glulisine	SANOFI-AVENTIS GROUPE	yes
EU-EC-10952130	Spontaneous	2016-07-28	Healthcare Professional	European Economic Area	Not available	18-64 Years	Not Specified	No	Female	olanzapine	ELI LILLY AND COMPANY LIMITED	yes
EU-EC-10952126	Spontaneous	2016-07-28	Healthcare Professional	European Economic Area	Not available	Not Specified	Infant	Yes	Female	olanzapine	ELI LILLY AND COMPANY LIMITED	yes
EU-EC-10973291	Spontaneous	2016-08-03	Healthcare Professional	Non European Economic Area	Not available	Not Specified	Not Specified	No	Not Specified	bevacizumab	ROCHE PRODUCTS LIMITED	yes
EU-EC-10985562	Spontaneous	2016-08-08	Non Healthcare Professional	Non European Economic Area	Not available	Not Specified	Not Specified	No	Female	bevacizumab	ROCHE PRODUCTS LIMITED	yes
EU-EC-10998059	Spontaneous	2016-08-10	Healthcare Professional	Non European Economic Area	Not available	2 Months - 2 Years	Not Specified	No	Male	human rotavirus vaccine	GLAXOSMITHKLINE PLC	yes
EU-EC-11014065	Spontaneous	2016-08-12	Non Healthcare Professional	Non European Economic Area	Not available	Not Specified	Not Specified	No	Male	vardenafil	BAYER AG	yes
EU-EC-11020201	Spontaneous	2016-08-16	Healthcare Professional	Non European Economic Area	Not available	18-64 Years	Not Specified	No	Male	capecitabine	ROCHE PRODUCTS LIMITED	yes
EU-EC-11035403	Spontaneous	2016-08-18	Healthcare Professional	Non European Economic Area	Not available	18-64 Years	Adult	No	Female	rivaroxaban	BAYER AG	yes
EU-EC-11065336	Spontaneous	2016-08-26	Non Healthcare Professional	Non European Economic Area	Not available	65-85 Years	Elderly	No	Male	insulin glargine	SANOFI-AVENTIS GROUPE	yes
EU-EC-11080788	Spontaneous	2016-08-31	Non Healthcare Professional	Non European Economic Area	Not available	18-64 Years	Not Specified	No	Male	tadalafil	ELI LILLY AND COMPANY LIMITED	yes
EU-EC-11159003	Spontaneous	2016-09-21	Healthcare Professional	Non European Economic Area	Not available	18-64 Years	Adult	No	Male	bosentan	EUDRAVIGILANCE WEB TRADER	yes
EU-EC-11163577	Spontaneous	2016-09-22	Healthcare Professional	Non European Economic Area	Not available	65-85 Years	Not Specified	No	Female	bevacizumab	ROCHE PRODUCTS LIMITED	yes
EU-EC-11197065	Spontaneous	2016-10-03	Non Healthcare Professional	Non European Economic Area	Not available	18-64 Years	Adult	No	Female	clopidogrel	SANOFI-AVENTIS GROUPE	yes
EU-EC-11202320	Spontaneous	2016-10-04	Healthcare Professional	Non European Economic Area	Not available	18-64 Years	Not Specified	No	Male	bevacizumab	ROCHE PRODUCTS LIMITED	yes
EU-EC-11216375	Spontaneous	2016-10-06	Non Healthcare Professional	Non European Economic Area	Not available	65-85 Years	Not Specified	No	Male	tadalafil	ELI LILLY AND COMPANY LIMITED	yes
EU-EC-11213319	Spontaneous	2016-10-06	Non Healthcare Professional	European Economic Area	Not available	18-64 Years	Adult	No	Male	vardenafil	BAYER AG	yes
EU-EC-11248646	Spontaneous	2016-10-17	Non Healthcare Professional	Non European Economic Area	Not available	18-64 Years	Adult	No	Female	lopinavir / ritonavir	EUDRAVIGILANCE WEB TRADER	yes
EU-EC-11258769	Spontaneous	2016-10-18	Non Healthcare Professional	Non European Economic Area	Not available	18-64 Years	Not Specified	No	Female	lopinavir / ritonavir	ABBVIE LIMITED	yes
EU-EC-11261319	Spontaneous	2016-10-19	Non Healthcare Professional	Non European Economic Area	Not available	18-64 Years	Adult	No	Female	clopidogrel	SANOFI-AVENTIS GROUPE	yes
EU-EC-11260246	Spontaneous	2016-10-19	Non Healthcare Professional	Non European Economic Area	Not available	18-64 Years	Not Specified	No	Male	sodium oxybate	UCB PHARMA	yes
EU-EC-11270987	Spontaneous	2016-10-21	Non Healthcare Professional	European Economic Area	Not available	Not Specified	Not Specified	No	Male	tadalafil	EEA Regulator	yes
EU-EC-11315389	Spontaneous	2016-11-02	Non Healthcare Professional	Non European Economic Area	Not available	Not Specified	Adult	No	Male	insulin glargine	SANOFI-AVENTIS GROUPE	yes
EU-EC-11333052	Spontaneous	2016-11-07	Healthcare Professional	Non European Economic Area	Not available	Not Specified	Not Specified	No	Male	pregabalin	PFIZER S.R.L.	yes
EU-EC-11330920	Spontaneous	2016-11-07	Non Healthcare Professional	Non European Economic Area	Not available	18-64 Years	Adult	No	Female	riluzole	SANOFI-AVENTIS GROUPE	yes
EU-EC-11344151	Spontaneous	2016-11-09	Non Healthcare Professional	Non European Economic Area	Not available	65-85 Years	Elderly	No	Male	clopidogrel	SANOFI-AVENTIS GROUPE	yes
EU-EC-11344166	Spontaneous	2016-11-09	Non Healthcare Professional	Non European Economic Area	Not available	Not Specified	Adult	No	Male	clopidogrel	SANOFI-AVENTIS GROUPE	yes
EU-EC-11405874	Spontaneous	2016-11-24	Healthcare Professional	European Economic Area	Not available	18-64 Years	Adult	No	Female	somatropin	EEA Regulator	yes
EU-EC-11409753	Spontaneous	2016-11-25	Healthcare Professional	Non European Economic Area	Not available	65-85 Years	Not Specified	No	Male	bevacizumab	EUDRAVIGILANCE WEB TRADER	yes
EU-EC-11437401	Spontaneous	2016-12-02	Non Healthcare Professional	Non European Economic Area	Not available	18-64 Years	Not Specified	No	Female	entecavir	BRISTOL-MYERS SQUIBB BELGIUM	yes
EU-EC-11454606	Spontaneous	2016-12-07	Healthcare Professional	Non European Economic Area	Not available	Not Specified	Not Specified	No	Not Specified	bevacizumab	ROCHE PRODUCTS LIMITED	yes
EU-EC-11467888	Spontaneous	2016-12-09	Non Healthcare Professional	Non European Economic Area	Not available	18-64 Years	Adult	No	Female	clopidogrel	SANOFI-AVENTIS GROUPE	yes
EU-EC-11484486	Spontaneous	2016-12-14	Non Healthcare Professional	Non European Economic Area	Not available	65-85 Years	Not Specified	No	Male	sildenafil	PFIZER S.R.L.	yes
EU-EC-11499493	Spontaneous	2016-12-19	Non Healthcare Professional	Non European Economic Area	Not available	18-64 Years	Not Specified	No	Female	tocilizumab	ROCHE PRODUCTS LIMITED	yes
EU-EC-11530619	Spontaneous	2016-12-26	Non Healthcare Professional	Non European Economic Area	Not available	Not Specified	Adult	No	Female	clopidogrel	SANOFI-AVENTIS GROUPE	yes
EU-EC-11536185	Spontaneous	2016-12-27	Non Healthcare Professional	Non European Economic Area	Not available	18-64 Years	Adult	No	Female	clopidogrel	SANOFI-AVENTIS GROUPE	yes
EU-EC-11564998	Spontaneous	2017-01-04	Non Healthcare Professional	Non European Economic Area	Not available	18-64 Years	Adult	No	Female	clopidogre	SANOFI-AVENTIS GROUPE	yes
EU-EC-11562874	Spontaneous	2017-01-04	Healthcare Professional	Non European Economic Area	Not available	18-64 Years	Not Specified	No	Male	rituximab	ROCHE PRODUCTS LIMITED	yes
EU-EC-11582207	Spontaneous	2017-01-09	Non Healthcare Professional	Non European Economic Area	Not available	18-64 Years	Adult	No	Male	clopidogre	SANOFI-AVENTIS GROUPE	yes
EU-EC-11597437	Spontaneous	2017-01-12	Non Healthcare Professional	European Economic Area	Not available	18-64 Years	Not Specified	No	Male	tadalafil	ELI LILLY AND COMPANY LIMITED	yes
EU-EC-11614987	Spontaneous	2017-01-17	Non Healthcare Professional	Non European Economic Area	Not available	65-85 Years	Not Specified	No	Male	tadalafil	ELI LILLY AND COMPANY LIMITED	yes
EU-EC-11650444	Spontaneous	2017-01-25	Non Healthcare Professional	Non European Economic Area	Not available	Not Specified	Not Specified	No	Female	entecavir	BRISTOL-MYERS SQUIBB BELGIUM	yes
EU-EC-11653036	Spontaneous	2017-01-25	Non Healthcare Professional	Non European Economic Area	Not available	Not Specified	Adult	No	Male	tenofovir	GILEAD SCIENCES INTERNATIONAL LIMITED	yes
EU-EC-11684312	Spontaneous	2017-02-02	Non Healthcare Professional	Non European Economic Area	Not available	65-85 Years	Elderly	No	Male	clopidogre	SANOFI-AVENTIS GROUPE	yes
EU-EC-11718762	Spontaneous	2017-02-09	Non Healthcare Professional	Non European Economic Area	Not available	18-64 Years	Adult	No	Male	clopidogre	SANOFI-AVENTIS GROUPE	yes
EU-EC-11773162	Spontaneous	2017-02-21	Non Healthcare Professional	Non European Economic Area	Not available	12-17 Years	Not Specified	No	Male	lamotrigine	EUDRAVIGILANCE WEB TRADER	yes
EU-EC-11778889	Spontaneous	2017-02-21	Healthcare Professional	Non European Economic Area	Not available	Not Specified	Not Specified	No	Female	ledipasvir / sofosbuvir	GILEAD SCIENCES INTERNATIONAL LIMITED	yes
EU-EC-11791228	Spontaneous	2017-02-23	Non Healthcare Professional	Non European Economic Area	Not available	Not Specified	Not Specified	No	Not Specified	levetiracetam	UCB PHARMA	yes
EU-EC-11807933	Spontaneous	2017-02-27	Non Healthcare Professional	Non European Economic Area	Not available	18-64 Years	Adult	No	Male	clopidogrel	SANOFI-AVENTIS GROUPE	yes
EU-EC-11859692	Spontaneous	2017-03-08	Non Healthcare Professional	Non European Economic Area	Not available	Not Specified	Not Specified	No	Not Specified	adefovir	GILEAD SCIENCES INTERNATIONAL LIMITED	yes
EU-EC-11978092	Spontaneous	2017-04-03	Non Healthcare Professional	Non European Economic Area	Not available	Not Specified	Not Specified	No	Female	trastuzumab	ROCHE PRODUCTS LIMITED	yes
EU-EC-12021359	Spontaneous	2017-04-11	Healthcare Professional	Non European Economic Area	Not available	18-64 Years	Adult	No	Female	rivaroxaban	BAYER AG	yes
EU-EC-12023521	Spontaneous	2017-04-12	Healthcare Professional	Non European Economic Area	Not available	65-85 Years	Not Specified	No	Male	enzalutamide	ASTELLAS PHARMA EUROPE LIMITED	yes
EU-EC-12031776	Spontaneous	2017-04-13	Non Healthcare Professional	Non European Economic Area	Not available	18-64 Years	Not Specified	No	Female	pregabalin	PFIZER S.R.L.	yes
EU-EC-12074767	Spontaneous	2017-04-24	Healthcare Professional	Non European Economic Area	Not available	18-64 Years	Adult	No	Male	emtricitabine / tenofovir disoproxil	GILEAD SCIENCES INTERNATIONAL LIMITED	yes
EU-EC-12070902	Spontaneous	2017-04-24	Non Healthcare Professional	Non European Economic Area	Not available	18-64 Years	Adult	No	Male	adefovir	EUDRAVIGILANCE WEB TRADER	yes
EU-EC-12072218	Spontaneous	2017-04-24	Non Healthcare Professional	Non European Economic Area	Not available	18-64 Years	Not Specified	No	Female	bevacizumab	ROCHE PRODUCTS LIMITED	yes
EU-EC-12094648	Spontaneous	2017-04-27	Non Healthcare Professional	Non European Economic Area	Not available	Not Specified	Not Specified	No	Male	rivaroxaban	BAYER AG	yes
EU-EC-12114322	Spontaneous	2017-05-03	Non Healthcare Professional	Non European Economic Area	Not available	18-64 Years	Adult	No	Male	clopidogre	SANOFI-AVENTIS GROUPE	yes
EU-EC-12146410	Spontaneous	2017-05-11	Non Healthcare Professional	Non European Economic Area	Not available	Not Specified	Not Specified	No	Female	trastuzumab	ROCHE PRODUCTS LIMITED	yes
EU-EC-12173584	Spontaneous	2017-05-17	Non Healthcare Professional	Non European Economic Area	Not available	65-85 Years	Not Specified	No	Female	gefitinib	ASTRAZENECA PLC	yes
EU-EC-12213267	Spontaneous	2017-05-26	Non Healthcare Professional	Non European Economic Area	Not available	Not Specified	Child	No	Not Specified	HPV vaccine	MERCK & CO. INC.	yes
EU-EC-12232636	Spontaneous	2017-05-31	Healthcare Professional	Non European Economic Area	Not available	65-85 Years	Elderly	No	Male	abirterone acetate	JANSSEN-CILAG LIMITED	yes
EU-EC-12230335	Spontaneous	2017-05-31	Non Healthcare Professional	Non European Economic Area	Not available	Not Specified	Not Specified	No	Female	norelgestromin / ethinyl estradiol	JANSSEN-CILAG LIMITED	yes
EU-EC-12249924	Spontaneous	2017-06-05	Non Healthcare Professional	Non European Economic Area	Not available	18-64 Years	Not Specified	No	Male	sildenafil	PFIZER S.R.L.	yes
EU-EC-12260709	Spontaneous	2017-06-07	Non Healthcare Professional	Non European Economic Area	Not available	Not Specified	Not Specified	No	Male	sildenafil	PFIZER S.R.L.	yes
EU-EC-12265061	Spontaneous	2017-06-08	Non Healthcare Professional	Non European Economic Area	Not available	Not Specified	Not Specified	No	Male	tadalafil	ELI LILLY AND COMPANY LIMITED	yes
EU-EC-12308550	Spontaneous	2017-06-19	Non Healthcare Professional	Non European Economic Area	Not available	18-64 Years	Not Specified	No	Female	entecavir	BRISTOL-MYERS SQUIBB BELGIUM	yes
EU-EC-12351175	Spontaneous	2017-06-28	Non Healthcare Professional	Non European Economic Area	Not available	Not Specified	Not Specified	No	Not Specified	palbociclib	PFIZER S.R.L.	yes
EU-EC-12354590	Spontaneous	2017-06-29	Non Healthcare Professional	Non European Economic Area	Not available	18-64 Years	Adult	No	Female	norelgestromin / ethinyl estradiol	JANSSEN-CILAG LIMITED	yes
EU-EC-12353696	Spontaneous	2017-06-29	Non Healthcare Professional	Non European Economic Area	Not available	18-64 Years	Adult	No	Male	paliperidone	JANSSEN-CILAG LIMITED	yes
EU-EC-12372603	Spontaneous	2017-07-04	Non Healthcare Professional	Non European Economic Area	Not available	Not Specified	Elderly	No	Female	clopidogre	SANOFI-AVENTIS GROUPE	yes
EU-EC-12372602	Spontaneous	2017-07-04	Non Healthcare Professional	Non European Economic Area	Not available	Not Specified	Elderly	No	Male	clopidogre	SANOFI-AVENTIS GROUPE	yes
EU-EC-12378026	Spontaneous	2017-07-05	Non Healthcare Professional	Non European Economic Area	Not available	65-85 Years	Elderly	No	Male	clopidogre	SANOFI-AVENTIS GROUPE	yes
EU-EC-12403594	Spontaneous	2017-07-11	Non Healthcare Professional	Non European Economic Area	Not available	Not Specified	Not Specified	No	Not Specified	tenofovir	GILEAD SCIENCES INTERNATIONAL LIMITED	yes
EU-EC-12464072	Spontaneous	2017-07-25	Non Healthcare Professional	Non European Economic Area	Not available	Not Specified	Adult	No	Female	vandetanib	SANOFI-AVENTIS GROUPE	yes
EU-EC-12477091	Spontaneous	2017-07-27	Non Healthcare Professional	European Economic Area	Not available	Not Specified	Not Specified	No	Not Specified	bevacizumab	EEA Regulator	yes
EU-EC-12478541	Spontaneous	2017-07-27	Healthcare Professional	Non European Economic Area	Not available	65-85 Years	Elderly	No	Female	rivaroxaban	BAYER AG	yes
EU-EC-12473168	Spontaneous	2017-07-27	Non Healthcare Professional	Non European Economic Area	Not available	65-85 Years	Not Specified	No	Female	raloxifene	EUDRAVIGILANCE WEB TRADER	yes
EU-EC-12483962	Spontaneous	2017-07-28	Non Healthcare Professional	European Economic Area	Not available	Not Specified	Elderly	No	Female	dabigatran	BOEHRINGER INGELHEIM INTERNATIONAL GMBH	yes
EU-EC-12495527	Spontaneous	2017-08-01	Healthcare Professional	Non European Economic Area	Not available	18-64 Years	Not Specified	No	Male	tadalafil	ELI LILLY AND COMPANY LIMITED	yes
EU-EC-12499717	Spontaneous	2017-08-02	Non Healthcare Professional	Non European Economic Area	Not available	65-85 Years	Elderly	No	Male	clopidogre	SANOFI-AVENTIS GROUPE	yes
EU-EC-12511363	Spontaneous	2017-08-04	Non Healthcare Professional	European Economic Area	Not available	18-64 Years	Adult	No	Male	raltegravir	EEA Regulator	yes
EU-EC-12532072	Spontaneous	2017-08-09	Healthcare Professional	European Economic Area	Not available	18-64 Years	Not Specified	No	Male	pregabalin	EEA Regulator	yes
EU-EC-12531053	Spontaneous	2017-08-09	Non Healthcare Professional	Non European Economic Area	Not available	18-64 Years	Adult	No	Male	adefovir	EUDRAVIGILANCE WEB TRADER	yes
EU-EC-12549964	Spontaneous	2017-08-14	Non Healthcare Professional	Non European Economic Area	Not available	65-85 Years	Elderly	No	Male	clopidogre	SANOFI-AVENTIS GROUPE	yes
EU-EC-12560145	Spontaneous	2017-08-16	Non Healthcare Professional	Non European Economic Area	Not available	Not Specified	Adult	No	Male	clopidogre	SANOFI-AVENTIS GROUPE	yes
EU-EC-12639141	Spontaneous	2017-08-30	Healthcare Professional	European Economic Area	Not available	Not Specified	Not Specified	No	Male	sofosbuvir / velpatasvir	EEA Regulator	yes
EU-EC-12650120	Spontaneous	2017-09-01	Healthcare Professional	European Economic Area	Not available	18-64 Years	Not Specified	No	Male	pregabalin	EEA Regulator	yes
EU-EC-12711466	Spontaneous	2017-09-14	Non Healthcare Professional	Non European Economic Area	Not available	Not Specified	Not Specified	No	Male	entecavir	BRISTOL-MYERS SQUIBB BELGIUM	yes
EU-EC-12734792	Spontaneous	2017-09-19	Healthcare Professional	Non European Economic Area	Not available	Not Specified	Not Specified	No	Not Specified	bevacizumab	ROCHE PRODUCTS LIMITED	yes
EU-EC-12732117	Spontaneous	2017-09-19	Healthcare Professional	Non European Economic Area	Not available	65-85 Years	Elderly	No	Female	palbociclib	EUDRAVIGILANCE WEB TRADER	yes
EU-EC-12732774	Spontaneous	2017-09-19	Healthcare Professional	European Economic Area	Not available	18-64 Years	Adult	No	Male	paliperidone	EEA Regulator	yes
EU-EC-12754104	Spontaneous	2017-09-22	Non Healthcare Professional	Non European Economic Area	Not available	18-64 Years	Adult	No	Female	inflximab	JANSSEN-CILAG LIMITED	yes
EU-EC-12766456	Spontaneous	2017-09-26	Non Healthcare Professional	European Economic Area	Not available	Not Specified	Not Specified	No	Male	afatinib	EEA Regulator	yes
EU-EC-12767883	Spontaneous	2017-09-26	Healthcare Professional	Non European Economic Area	Not available	Not Specified	Adult	No	Female	irbesartan	SANOFI-AVENTIS GROUPE	yes
EU-EC-12793352	Spontaneous	2017-10-02	Non Healthcare Professional	Non European Economic Area	Not available	65-85 Years	Not Specified	No	Female	bevacizumab	ROCHE PRODUCTS LIMITED	yes
EU-EC-12794546	Spontaneous	2017-10-02	Non Healthcare Professional	European Economic Area	Not available	Not Specified	Not Specified	No	Female	darunavir	EEA Regulator	yes
EU-EC-12796004	Spontaneous	2017-10-02	Non Healthcare Professional	Non European Economic Area	Not available	18-64 Years	Adult	No	Male	tenofovir	GILEAD SCIENCES INTERNATIONAL LIMITED	yes
EU-EC-12851176	Spontaneous	2017-10-13	Non Healthcare Professional	Non European Economic Area	Not available	Not Specified	Not Specified	No	Male	vemurafenib	ROCHE PRODUCTS LIMITED	yes
EU-EC-12863497	Spontaneous	2017-10-16	Non Healthcare Professional	European Economic Area	Not available	65-85 Years	Elderly	No	Male	abirterone acetate	EEA Regulator	yes
EU-EC-12859258	Spontaneous	2017-10-16	Healthcare Professional	Non European Economic Area	Not available	18-64 Years	Adult	No	Female	insulin human	NOVO NORDISK A/S	yes
EU-EC-12919637	Spontaneous	2017-10-27	Non Healthcare Professional	Non European Economic Area	Not available	18-64 Years	Adult	No	Male	irbesartan	SANOFI-AVENTIS GROUPE	yes
EU-EC-12939362	Spontaneous	2017-11-01	Non Healthcare Professional	Non European Economic Area	Not available	Not Specified	Not Specified	No	Female	inflximab	JANSSEN-CILAG LIMITED	yes
EU-EC-12943275	Spontaneous	2017-11-02	Non Healthcare Professional	Non European Economic Area	Not available	18-64 Years	Adult	No	Male	adefovir	EUDRAVIGILANCE WEB TRADER	yes
EU-EC-10000009941	Spontaneous	2017-11-22	Non Healthcare Professional	European Economic Area	Not available	18-64 Years	Adult	No	Male	pregabalin	EEA Regulator	yes
EU-EC-10000006020	Spontaneous	2017-11-22	Non Healthcare Professional	Non European Economic Area	Not available	Not Specified	Not Specified	No	Female	rivaroxaban	BAYER AG	yes
EU-EC-10000024784	Spontaneous	2017-11-22	Non Healthcare Professional	Non European Economic Area	Not available	65-85 Years	Not Specified	No	Female	sitagliptin	MERCK & CO. INC.	yes
EU-EC-10000208642	Spontaneous	2017-12-13	Non Healthcare Professional	Non European Economic Area	Not available	18-64 Years	Adult	No	Male	rivaroxaban	BAYER AG	yes
EU-EC-10000208471	Spontaneous	2017-12-13	Non Healthcare Professional	Non European Economic Area	Not available	65-85 Years	Elderly	No	Male	rivaroxaban	BAYER AG	yes
EU-EC-10000244133	Spontaneous	2017-12-18	Non Healthcare Professional	Non European Economic Area	Not available	Not Specified	Not Specified	No	Female	aflibercept	BAYER AG	yes
EU-EC-10000237324	Spontaneous	2017-12-18	Healthcare Professional	Non European Economic Area	Not available	18-64 Years	Not Specified	No	Female	rituximab	ROCHE PRODUCTS LIMITED	yes
EU-EC-10000287709	Spontaneous	2017-12-22	Non Healthcare Professional	Non European Economic Area	Not available	Not Specified	Not Specified	No	Not Specified	eculizumab	ALEXION EUROPE	yes
EU-EC-10000286208	Spontaneous	2017-12-22	Non Healthcare Professional	Non European Economic Area	Not available	18-64 Years	Not Specified	No	Male	dapagliflozin	ASTRAZENECA PLC	yes
EU-EC-10000280473	Spontaneous	2017-12-22	Healthcare Professional	European Economic Area	Not available	18-64 Years	Not Specified	No	Male	pregabalin	PFIZER S.R.L.	yes
EU-EC-10000287311	Spontaneous	2017-12-22	Non Healthcare Professional	Non European Economic Area	Not available	65-85 Years	Elderly	No	Male	regorafenib	BAYER AG	yes
EU-EC-10000295031	Spontaneous	2017-12-23	Non Healthcare Professional	Non European Economic Area	Not available	18-64 Years	Not Specified	No	Male	entecavir	BRISTOL-MYERS SQUIBB BELGIUM	yes
EU-EC-10000308027	Spontaneous	2017-12-27	Non Healthcare Professional	Non European Economic Area	Not available	18-64 Years	Adult	No	Female	adefovir	GILEAD SCIENCES INTERNATIONAL LIMITED	yes
EU-EC-10000400667	Spontaneous	2018-01-03	Non Healthcare Professional	Non European Economic Area	Not available	65-85 Years	Elderly	No	Male	clopidogrel	SANOFI-AVENTIS GROUPE	yes
EU-EC-10000486655	Spontaneous	2018-01-17	Non Healthcare Professional	Non European Economic Area	Not available	18-64 Years	Not Specified	No	Male	entecavir	BRISTOL-MYERS SQUIBB BELGIUM	yes
EU-EC-10000533564	Spontaneous	2018-01-24	Non Healthcare Professional	Non European Economic Area	Not available	65-85 Years	Not Specified	No	Male	entecavir	BRISTOL-MYERS SQUIBB BELGIUM	yes
EU-EC-10000599628	Spontaneous	2018-02-02	Non Healthcare Professional	Non European Economic Area	Not available	Not Specified	Not Specified	No	Male	metformin / sitagliptin	MERCK & CO. INC.	yes
EU-EC-10000649332	Spontaneous	2018-02-10	Healthcare Professional	Non European Economic Area	Not available	18-64 Years	Not Specified	No	Male	bevacizumab	ROCHE PRODUCTS LIMITED	yes
EU-EC-10000671518	Spontaneous	2018-02-14	Healthcare Professional	European Economic Area	Not available	65-85 Years	Not Specified	No	Male	insulin glargine	ELI LILLY AND COMPANY LIMITED	yes
EU-EC-10000689785	Spontaneous	2018-02-16	Healthcare Professional	European Economic Area	Not available	65-85 Years	Elderly	No	Male	dexamethasone	EEA Regulator	yes
EU-EC-10000690406	Spontaneous	2018-02-16	Non Healthcare Professional	European Economic Area	Not available	65-85 Years	Elderly	No	Female	paliperidone	EEA Regulator	yes
EU-EC-10000727650	Spontaneous	2018-02-21	Non Healthcare Professional	Non European Economic Area	Not available	Not Specified	Not Specified	No	Male	crizotinib	PFIZER S.R.L.	yes
EU-EC-10000720613	Spontaneous	2018-02-21	Non Healthcare Professional	Non European Economic Area	Not available	18-64 Years	Not Specified	No	Female	entecavir	BRISTOL-MYERS SQUIBB BELGIUM	yes
EU-EC-10000738457	Spontaneous	2018-02-22	Non Healthcare Professional	Non European Economic Area	Not available	Not Specified	Adult	No	Male	clopidogrel	SANOFI-AVENTIS GROUPE	yes
EU-EC-10000741923	Spontaneous	2018-02-23	Non Healthcare Professional	Non European Economic Area	Not available	65-85 Years	Not Specified	No	Male	levodopa / carbidopa /entacapone	EEA Regulator	yes
EU-EC-10000761298	Spontaneous	2018-02-27	Healthcare Professional	Non European Economic Area	Not available	More than 85 Years	Not Specified	No	Female	varicella vaccine	MERCK & CO. INC.	yes
EU-EC-10000804013	Spontaneous	2018-03-05	Healthcare Professional	Non European Economic Area	Not available	Not Specified	Not Specified	No	Not Specified	tenofovir	GILEAD SCIENCES INTERNATIONAL LIMITED	yes
EU-EC-10000831332	Spontaneous	2018-03-08	Non Healthcare Professional	Non European Economic Area	Not available	65-85 Years	Not Specified	No	Female	aripiprazole	OTSUKA PHARMACEUTICAL EUROPE LIMITED (EU REPORTING)	yes
EU-EC-10000836622	Spontaneous	2018-03-09	Healthcare Professional	Non European Economic Area	Not available	18-64 Years	Adult	No	Male	clopidogrel	SANOFI-AVENTIS GROUPE	yes
EU-EC-10000887222	Spontaneous	2018-03-16	Non Healthcare Professional	Non European Economic Area	Not available	65-85 Years	Elderly	No	Female	clopidogrel	SANOFI-AVENTIS GROUPE	yes
EU-EC-10000901824	Spontaneous	2018-03-19	Non Healthcare Professional	European Economic Area	Not available	65-85 Years	Not Specified	No	Female	insulin lispro	ELI LILLY AND COMPANY LIMITED	yes
EU-EC-10000898848	Spontaneous	2018-03-19	Non Healthcare Professional	Non European Economic Area	Not available	18-64 Years	Not Specified	No	Male	bevacizumab	ROCHE PRODUCTS LIMITED	yes
EU-EC-10000899264	Spontaneous	2018-03-19	Healthcare Professional	Non European Economic Area	Not available	18-64 Years	Not Specified	No	Male	rituximab	ROCHE PRODUCTS LIMITED	yes
EU-EC-10000928019	Spontaneous	2018-03-22	Healthcare Professional	Non European Economic Area	Not available	18-64 Years	Not Specified	No	Female	bevacizumab	ROCHE PRODUCTS LIMITED	yes
EU-EC-10000927440	Spontaneous	2018-03-22	Healthcare Professional	Non European Economic Area	Not available	65-85 Years	Not Specified	No	Female	bevacizumab	ROCHE PRODUCTS LIMITED	yes
EU-EC-10000927636	Spontaneous	2018-03-22	Healthcare Professional	Non European Economic Area	Not available	65-85 Years	Not Specified	No	Female	bevacizumab	ROCHE PRODUCTS LIMITED	yes
EU-EC-10000927816	Spontaneous	2018-03-22	Healthcare Professional	Non European Economic Area	Not available	65-85 Years	Not Specified	No	Female	bevacizumab	ROCHE PRODUCTS LIMITED	yes
EU-EC-10000928626	Spontaneous	2018-03-22	Healthcare Professional	Non European Economic Area	Not available	65-85 Years	Not Specified	No	Female	bevacizumab	ROCHE PRODUCTS LIMITED	yes
EU-EC-10000926878	Spontaneous	2018-03-22	Healthcare Professional	Non European Economic Area	Not available	18-64 Years	Not Specified	No	Male	bevacizumab	ROCHE PRODUCTS LIMITED	yes
EU-EC-10000928427	Spontaneous	2018-03-22	Healthcare Professional	European Economic Area	Not available	65-85 Years	Elderly	No	Male	telmisartan	BAYER AG	yes
EU-EC-10000936677	Spontaneous	2018-03-23	Healthcare Professional	Non European Economic Area	Not available	18-64 Years	Not Specified	No	Female	bevacizumab	ROCHE PRODUCTS LIMITED	yes
EU-EC-10000937669	Spontaneous	2018-03-23	Healthcare Professional	Non European Economic Area	Not available	18-64 Years	Not Specified	No	Male	bevacizumab	ROCHE PRODUCTS LIMITED	yes
EU-EC-10000940780	Spontaneous	2018-03-23	Healthcare Professional	Non European Economic Area	Not available	18-64 Years	Not Specified	No	Male	bevacizumab	ROCHE PRODUCTS LIMITED	yes
EU-EC-10000936108	Spontaneous	2018-03-23	Healthcare Professional	Non European Economic Area	Not available	Not Specified	Not Specified	No	Not Specified	bevacizumab	ROCHE PRODUCTS LIMITED	yes
EU-EC-10000939636	Spontaneous	2018-03-23	Non Healthcare Professional	Non European Economic Area	Not available	Not Specified	Adult	No	Male	clopidogrel	SANOFI-AVENTIS GROUPE	yes
EU-EC-10000952215	Spontaneous	2018-03-26	Healthcare Professional	European Economic Area	Not available	18-64 Years	Adult	No	Female	tenofovir	EEA Regulator	yes
EU-EC-10000961449	Spontaneous	2018-03-27	Non Healthcare Professional	Non European Economic Area	Not available	65-85 Years	Elderly	No	Male	clopidogrel	SANOFI-AVENTIS GROUPE	yes
EU-EC-10000984888	Spontaneous	2018-03-29	Healthcare Professional	Non European Economic Area	Not available	65-85 Years	Not Specified	No	Female	bevacizumab	ROCHE PRODUCTS LIMITED	yes
EU-EC-10000984889	Spontaneous	2018-03-29	Healthcare Professional	Non European Economic Area	Not available	65-85 Years	Not Specified	No	Female	bevacizumab	ROCHE PRODUCTS LIMITED	yes
EU-EC-10000980544	Spontaneous	2018-03-29	Healthcare Professional	Non European Economic Area	Not available	65-85 Years	Not Specified	No	Male	bevacizumab	ROCHE PRODUCTS LIMITED	yes
EU-EC-10000978882	Spontaneous	2018-03-29	Healthcare Professional	Non European Economic Area	Not available	65-85 Years	Not Specified	No	Not Specified	bevacizumab	ROCHE PRODUCTS LIMITED	yes
EU-EC-10000998827	Spontaneous	2018-04-02	Non Healthcare Professional	Non European Economic Area	Not available	18-64 Years	Not Specified	No	Female	entecavir	BRISTOL-MYERS SQUIBB BELGIUM	yes
EU-EC-10001013323	Spontaneous	2018-04-03	Non Healthcare Professional	Non European Economic Area	Not available	65-85 Years	Elderly	No	Female	insulin glargine	SANOFI-AVENTIS GROUPE	yes
EU-EC-10001018755	Spontaneous	2018-04-04	Non Healthcare Professional	Non European Economic Area	Not available	More than 85 Years	Elderly	No	Male	abiraterone acetate	JANSSEN-CILAG LIMITED	yes
EU-EC-10001017079	Spontaneous	2018-04-04	Non Healthcare Professional	Non European Economic Area	Not available	18-64 Years	Not Specified	No	Male	entecavir	EEA Regulator	yes
EU-EC-10001064203	Spontaneous	2018-04-10	Non Healthcare Professional	Non European Economic Area	Not available	18-64 Years	Adult	No	Male	insulin glargine	SANOFI-AVENTIS GROUPE	yes
EU-EC-10001135548	Spontaneous	2018-04-19	Non Healthcare Professional	Non European Economic Area	Not available	Not Specified	Adult	No	Female	insulin glargine	SANOFI-AVENTIS GROUPE	yes
EU-EC-10001174582	Spontaneous	2018-04-25	Healthcare Professional	Non European Economic Area	Not available	65-85 Years	Elderly	No	Female	insulin basal	SANOFI-AVENTIS GROUPE	yes
EU-EC-10001183281	Spontaneous	2018-04-26	Non Healthcare Professional	Non European Economic Area	Not available	Not Specified	Not Specified	No	Male	abiraterone acetate	JANSSEN-CILAG LIMITED	yes
EU-EC-10001188243	Spontaneous	2018-04-27	Non Healthcare Professional	Non European Economic Area	Not available	Not Specified	Not Specified	No	Male	nivolumab	BRISTOL-MYERS SQUIBB BELGIUM	yes
EU-EC-10001196629	Spontaneous	2018-04-27	Non Healthcare Professional	Non European Economic Area	Not available	Not Specified	Not Specified	No	Female	rivaroxaban	BAYER AG	yes
EU-EC-10001230176	Spontaneous	2018-05-03	Healthcare Professional	Non European Economic Area	Not available	More than 85 Years	Not Specified	No	Male	capecitabine	ROCHE PRODUCTS LIMITED	yes
EU-EC-10001286728	Spontaneous	2018-05-11	Non Healthcare Professional	Non European Economic Area	Not available	More than 85 Years	Elderly	No	Male	abiraterone acetate	JANSSEN-CILAG LIMITED	yes
EU-EC-10001395584	Spontaneous	2018-05-28	Healthcare Professional	Non European Economic Area	Not available	65-85 Years	Elderly	No	Female	rivaroxaban	BAYER AG	yes
EU-EC-10001466390	Spontaneous	2018-06-07	Non Healthcare Professional	Non European Economic Area	Not available	18-64 Years	Adult	No	Male	infliximab	JANSSEN-CILAG LIMITED	yes
EU-EC-10001464707	Spontaneous	2018-06-07	Healthcare Professional	Non European Economic Area	Not available	Not Specified	Adult	No	Not Specified	rituximab	ROCHE PRODUCTS LIMITED	yes
EU-EC-10001520391	Spontaneous	2018-06-17	Healthcare Professional	Non European Economic Area	Not available	18-64 Years	Not Specified	No	Male	osimertinib	ASTRAZENECA PLC	yes
EU-EC-10001540380	Spontaneous	2018-06-19	Healthcare Professional	Non European Economic Area	Not available	Not Specified	Adult	No	Male	emtricitabine / tenofovir disoproxil	GILEAD SCIENCES INTERNATIONAL LIMITED	yes
EU-EC-10001538885	Spontaneous	2018-06-19	Healthcare Professional	Non European Economic Area	Not available	18-64 Years	Not Specified	No	Female	aripiprazole	OTSUKA PHARMACEUTICAL EUROPE LIMITED (EU REPORTING)	yes
EU-EC-10001606460	Spontaneous	2018-06-27	Healthcare Professional	Non European Economic Area	Not available	18-64 Years	Not Specified	No	Female	alectinib	ROCHE PRODUCTS LIMITED	yes
EU-EC-10001632896	Spontaneous	2018-06-29	Non Healthcare Professional	Non European Economic Area	Not available	65-85 Years	Elderly	No	Male	rivaroxaban	BAYER AG	yes
EU-EC-10001680007	Spontaneous	2018-07-02	Healthcare Professional	European Economic Area	Not available	Not Specified	Not Specified	No	Male	eltrombopag	NOVARTIS PHARMA AG	yes
EU-EC-10001764220	Spontaneous	2018-07-16	Non Healthcare Professional	Non European Economic Area	Not available	65-85 Years	Not Specified	No	Male	clopidogrel	SANOFI-AVENTIS GROUPE	yes
EU-EC-10001761843	Spontaneous	2018-07-16	Healthcare Professional	European Economic Area	Mommers L, Delnoij TS, Strauch U., Under-the-counter acquired acute coronary syndrome: Methaemoglobinaemia. European heart journal. Acute cardiovascular care. 2016;5(8)549-550. DOI: 10.1177/2048872615579394.	65-85 Years	Not Specified	No	Male	sildenafil	EMA MLMSERVICE	yes
EU-EC-10001805404	Spontaneous	2018-07-23	Non Healthcare Professional	Non European Economic Area	Not available	Not Specified	Adult	No	Male	clopidogrel	SANOFI-AVENTIS GROUPE	yes
EU-EC-10001838675	Spontaneous	2018-07-30	Non Healthcare Professional	Non European Economic Area	Not available	18-64 Years	Not Specified	No	Female	clopidogrel	SANOFI-AVENTIS GROUPE	yes
EU-EC-10001866901	Spontaneous	2018-08-02	Non Healthcare Professional	Non European Economic Area	Not available	Not Specified	Not Specified	No	Male	insulin aspart	NOVO NORDISK A/S	yes
EU-EC-10001871807	Spontaneous	2018-08-02	Non Healthcare Professional	Non European Economic Area	Not available	Not Specified	Not Specified	No	Not Specified	rivaroxaban	BAYER AG	yes
EU-EC-10001948016	Spontaneous	2018-08-15	Healthcare Professional	Non European Economic Area	Not available	18-64 Years	Not Specified	No	Female	bevacizumab	ROCHE PRODUCTS LIMITED	yes
EU-EC-10001944770	Spontaneous	2018-08-15	Healthcare Professional	Non European Economic Area	Not available	Not Specified	Not Specified	No	Female	sitagliptin	MERCK & CO. INC.	yes
EU-EC-10001952281	Spontaneous	2018-08-16	Healthcare Professional	Non European Economic Area	Not available	Not Specified	Not Specified	No	Female	bevacizumab	ROCHE PRODUCTS LIMITED	yes
EU-EC-10002003099	Spontaneous	2018-08-24	Non Healthcare Professional	Non European Economic Area	Not available	65-85 Years	Elderly	No	Male	insulin aspart	NOVO NORDISK A/S	yes
EU-EC-10002026431	Spontaneous	2018-08-29	Non Healthcare Professional	Non European Economic Area	Not available	Not Specified	Not Specified	No	Male	sitagliptin	MERCK & CO. INC.	yes
EU-EC-10002033766	Spontaneous	2018-08-30	Healthcare Professional	Non European Economic Area	Not available	18-64 Years	Not Specified	No	Female	cobimetinib	ROCHE PRODUCTS LIMITED	yes
EU-EC-10002037918	Spontaneous	2018-08-30	Non Healthcare Professional	Non European Economic Area	Not available	Not Specified	Not Specified	No	Female	metformin / sitagliptin	MERCK & CO. INC.	yes
EU-EC-10002047397	Spontaneous	2018-08-31	Non Healthcare Professional	Non European Economic Area	Not available	65-85 Years	Not Specified	No	Female	entecavir	BRISTOL-MYERS SQUIBB BELGIUM	yes
EU-EC-10002118757	Spontaneous	2018-09-13	Non Healthcare Professional	Non European Economic Area	Not available	18-64 Years	Adult	No	Male	rivaroxaban	BAYER AG	yes
EU-EC-10002125369	Spontaneous	2018-09-14	Non Healthcare Professional	Non European Economic Area	Not available	Not Specified	Not Specified	No	Not Specified	metformin / sitagliptin	MERCK & CO. INC.	yes
EU-EC-10002135397	Spontaneous	2018-09-17	Non Healthcare Professional	Non European Economic Area	Not available	18-64 Years	Not Specified	No	Male	clopidogrel	SANOFI-AVENTIS GROUPE	yes
EU-EC-10002134497	Spontaneous	2018-09-17	Healthcare Professional	Non European Economic Area	Not available	Not Specified	Not Specified	No	Not Specified	eculuzumab	ALEXION EUROPE	yes
EU-EC-10002149438	Spontaneous	2018-09-19	Non Healthcare Professional	Non European Economic Area	Not available	Not Specified	Not Specified	No	Female	bevacizumab	ROCHE PRODUCTS LIMITED	yes
EU-EC-10002166476	Spontaneous	2018-09-21	Non Healthcare Professional	Non European Economic Area	Not available	Not Specified	Not Specified	No	Female	rivaroxaban	BAYER AG	yes
EU-EC-10002170875	Spontaneous	2018-09-24	Non Healthcare Professional	Non European Economic Area	Not available	65-85 Years	Elderly	No	Male	abiraterone acetate	JANSSEN-CILAG LIMITED	yes
EU-EC-10002200189	Spontaneous	2018-09-28	Non Healthcare Professional	Non European Economic Area	Not available	Not Specified	Not Specified	No	Female	pembrolizumab	MERCK & CO. INC.	yes
EU-EC-10002215931	Spontaneous	2018-10-01	Healthcare Professional	European Economic Area	Not available	18-64 Years	Adult	No	Male	emtricitabine/ tenofovir Alafenamide	EEA Regulator	yes
EU-EC-10002234333	Spontaneous	2018-10-04	Non Healthcare Professional	Non European Economic Area	Not available	65-85 Years	Not Specified	No	Female	apixaban	BRISTOL-MYERS SQUIBB BELGIUM	yes
EU-EC-10002290121	Spontaneous	2018-10-15	Non Healthcare Professional	Non European Economic Area	Not available	Not Specified	Not Specified	No	Female	ciprofloxacin	NOVO NORDISK A/S	yes
EU-EC-10002341343	Spontaneous	2018-10-23	Healthcare Professional	Non European Economic Area	Not available	Not Specified	Adult	No	Not Specified	clopidogrel	SANOFI-AVENTIS GROUPE	yes
EU-EC-10002341286	Spontaneous	2018-10-23	Healthcare Professional	Non European Economic Area	Not available	Not Specified	Adult	No	Not Specified	clopidogrel	SANOFI-AVENTIS GROUPE	yes
EU-EC-10002362671	Spontaneous	2018-10-25	Non Healthcare Professional	Non European Economic Area	Not available	65-85 Years	Elderly	No	Male	abiraterone acetate	JANSSEN-CILAG LIMITED	yes
EU-EC-10002444138	Spontaneous	2018-11-08	Non Healthcare Professional	Non European Economic Area	Not available	65-85 Years	Elderly	No	Female	rivaroxaban	BAYER AG	yes
EU-EC-10002496136	Spontaneous	2018-11-16	Non Healthcare Professional	Non European Economic Area	Not available	65-85 Years	Not Specified	No	Male	sildenafil	PFIZER S.R.L.	yes
EU-EC-10002521552	Spontaneous	2018-11-21	Non Healthcare Professional	Non European Economic Area	Not available	18-64 Years	Not Specified	No	Male	clopidogrel	SANOFI-AVENTIS GROUPE	yes
EU-EC-10002528549	Spontaneous	2018-11-22	Non Healthcare Professional	European Economic Area	Not available	Not Specified	Adult	No	Male	imatinib	NOVARTIS PHARMA AG	yes
EU-EC-10002545088	Spontaneous	2018-11-26	Non Healthcare Professional	Non European Economic Area	Not available	3-11 Years	Not Specified	No	Male	sildenafil	PFIZER S.R.L.	yes
EU-EC-10002559588	Spontaneous	2018-11-27	Non Healthcare Professional	Non European Economic Area	Not available	65-85 Years	Not Specified	No	Male	clopidogrel	SANOFI-AVENTIS GROUPE	yes
EU-EC-10002579194	Spontaneous	2018-11-29	Non Healthcare Professional	Non European Economic Area	Not available	18-64 Years	Not Specified	No	Female	pregabalin	PFIZER S.R.L.	yes
EU-EC-10002604435	Spontaneous	2018-12-04	Non Healthcare Professional	Non European Economic Area	Not available	Not Specified	Not Specified	No	Male	paliperidone	JANSSEN-CILAG LIMITED	yes
EU-EC-10002613643	Spontaneous	2018-12-05	Healthcare Professional	Non European Economic Area	Not available	18-64 Years	Not Specified	No	Female	clopidogrel	SANOFI-AVENTIS GROUPE	yes
EU-EC-10002660632	Spontaneous	2018-12-12	Non Healthcare Professional	Non European Economic Area	Not available	Not Specified	Not Specified	No	Female	pregabalin	PFIZER S.R.L.	yes
EU-EC-10002672413	Spontaneous	2018-12-14	Non Healthcare Professional	Non European Economic Area	Not available	18-64 Years	Not Specified	No	Male	sildenafil	PFIZER S.R.L.	yes
EU-EC-10002744442	Spontaneous	2018-12-27	Non Healthcare Professional	Non European Economic Area	Not available	18-64 Years	Not Specified	No	Male	clopidogrel	SANOFI-AVENTIS GROUPE	yes
EU-EC-10002747419	Spontaneous	2018-12-27	Non Healthcare Professional	Non European Economic Area	Not available	18-64 Years	Not Specified	No	Female	rivaroxaban	BAYER AG	yes
EU-EC-10002848139	Spontaneous	2019-01-16	Healthcare Professional	Non European Economic Area	Not available	18-64 Years	Adult	No	Female	infliximab	JANSSEN-CILAG LIMITED	yes
EU-EC-10002871233	Spontaneous	2019-01-21	Non Healthcare Professional	European Economic Area	Not available	18-64 Years	Not Specified	No	Female	insulin glargine	SANOFI-AVENTIS GROUPE	yes
EU-EC-10002871218	Spontaneous	2019-01-21	Non Healthcare Professional	European Economic Area	Not available	18-64 Years	Not Specified	No	Female	insulin glulisine	SANOFI-AVENTIS GROUPE	yes
EU-EC-10002908747	Spontaneous	2019-01-25	Non Healthcare Professional	Non European Economic Area	Not available	Not Specified	Not Specified	No	Male	sildenafil	PFIZER S.R.L.	yes
EU-EC-10002955314	Spontaneous	2019-02-04	Non Healthcare Professional	Non European Economic Area	Not available	Not Specified	Not Specified	No	Male	abiraterone acetate	JANSSEN-CILAG LIMITED	yes
EU-EC-10003028886	Spontaneous	2019-02-14	Non Healthcare Professional	Non European Economic Area	Not available	More than 85 Years	Elderly	No	Not Specified	ibrutinib	JANSSEN-CILAG LIMITED	yes
EU-EC-10003066461	Spontaneous	2019-02-20	Non Healthcare Professional	European Economic Area	Not available	65-85 Years	Not Specified	No	Female	indacaterol / glycopyrronium	NOVARTIS PHARMA AG	yes
EU-EC-10003097007	Spontaneous	2019-02-26	Healthcare Professional	European Economic Area	Not available	18-64 Years	Not Specified	No	Male	insulin degludec	NOVO NORDISK A/S	yes
EU-EC-10003209383	Spontaneous	2019-03-14	Non Healthcare Professional	Non European Economic Area	Not available	Not Specified	Not Specified	No	Male	sildenafil	PFIZER S.R.L.	yes
EU-EC-10003305968	Spontaneous	2019-03-28	Non Healthcare Professional	Non European Economic Area	Not available	18-64 Years	Not Specified	No	Female	rivaroxaban	BAYER AG	yes
EU-EC-10003318384	Spontaneous	2019-03-31	Healthcare Professional	Non European Economic Area	Not available	Not Specified	Adult	No	Not Specified	clopidogrel	SANOFI-AVENTIS GROUPE	yes
EU-EC-10003333122	Spontaneous	2019-04-02	Healthcare Professional	European Economic Area	Not available	Not Specified	Not Specified	No	Not Specified	abacavir / lamivudine	VIIV HEALTHCARE LIMITED	yes
EU-EC-10003344004	Spontaneous	2019-04-03	Healthcare Professional	Non European Economic Area	Not available	Not Specified	Adult	No	Not Specified	clopidogrel	SANOFI-AVENTIS GROUPE	yes
EU-EC-10003358872	Spontaneous	2019-04-05	Non Healthcare Professional	Non European Economic Area	Not available	18-64 Years	Not Specified	No	Male	clopidogrel	SANOFI-AVENTIS GROUPE	yes
EU-EC-10003367931	Spontaneous	2019-04-08	Healthcare Professional	Non European Economic Area	Not available	18-64 Years	Not Specified	No	Male	rivaroxaban	BAYER AG	yes
EU-EC-10003376818	Spontaneous	2019-04-09	Non Healthcare Professional	Non European Economic Area	Not available	65-85 Years	Not Specified	No	Male	clopidogrel	SANOFI-AVENTIS GROUPE	yes
EU-EC-10003461472	Spontaneous	2019-04-22	Non Healthcare Professional	Non European Economic Area	Not available	Not Specified	Not Specified	No	Male	entecavir	BRISTOL-MYERS SQUIBB BELGIUM	yes
EU-EC-10003495197	Spontaneous	2019-04-26	Non Healthcare Professional	Non European Economic Area	Not available	18-64 Years	Not Specified	No	Female	etanercept	PFIZER S.R.L.	yes
EU-EC-10003525942	Spontaneous	2019-05-02	Non Healthcare Professional	Non European Economic Area	Not available	Not Specified	Adult	No	Female	insulin lispro	ELI LILLY AND COMPANY LIMITED	yes
EU-EC-10003612987	Spontaneous	2019-05-15	Healthcare Professional	Non European Economic Area	Not available	Not Specified	Elderly	No	Male	brinzolamide / brimonidine tartrate	NOVARTIS PHARMA AG	yes
EU-EC-10003642546	Spontaneous	2019-05-20	Non Healthcare Professional	Non European Economic Area	Not available	18-64 Years	Not Specified	No	Male	clopidogrel	SANOFI-AVENTIS GROUPE	yes
EU-EC-10003687170	Spontaneous	2019-05-27	Healthcare Professional	European Economic Area	Not available	Not Specified	Not Specified	No	Female	duloxetine	EEA Regulator	yes
EU-EC-10003729635	Spontaneous	2019-06-03	Non Healthcare Professional	Non European Economic Area	Not available	65-85 Years	Elderly	No	Male	ibrutinib	JANSSEN-CILAG LIMITED	yes
EU-EC-10003769841	Spontaneous	2019-06-10	Non Healthcare Professional	Non European Economic Area	Not available	65-85 Years	Not Specified	No	Male	rivaroxaban	BAYER AG	yes
EU-EC-10003776383	Spontaneous	2019-06-11	Non Healthcare Professional	Non European Economic Area	Not available	65-85 Years	Not Specified	No	Male	clopidogrel	SANOFI-AVENTIS GROUPE	yes
EU-EC-10003787378	Spontaneous	2019-06-12	Non Healthcare Professional	Non European Economic Area	Not available	Not Specified	Not Specified	No	Male	adefovir	GILEAD SCIENCES INTERNATIONAL LIMITED	yes
EU-EC-10003832338	Spontaneous	2019-06-19	Healthcare Professional	European Economic Area	Not available	Not Specified	Not Specified	No	Not Specified	rivaroxaban	BAYER AG	yes
EU-EC-10003836830	Spontaneous	2019-06-20	Healthcare Professional	Non European Economic Area	Not available	18-64 Years	Not Specified	No	Male	mycophenolate mofetil	ROCHE PRODUCTS LIMITED	yes
EU-EC-10003833529	Spontaneous	2019-06-20	Non Healthcare Professional	European Economic Area	Not available	18-64 Years	Not Specified	No	Male	pregabalin	PFIZER S.R.L.	yes
EU-EC-10003874787	Spontaneous	2019-06-26	Non Healthcare Professional	Non European Economic Area	Not available	Not Specified	Adult	No	Female	HPV virus vaccine	MERCK & CO. INC.	yes
EU-EC-10003891093	Spontaneous	2019-06-28	Healthcare Professional	Non European Economic Area	Not available	65-85 Years	Not Specified	No	Male	sitagliptin	MERCK & CO. INC.	yes
EU-EC-10003909736	Spontaneous	2019-07-02	Non Healthcare Professional	Non European Economic Area	Not available	Not Specified	Not Specified	No	Not Specified	cabozantinib	IPSEN PHARMA S.A.S.	yes
EU-EC-10003913455	Spontaneous	2019-07-03	Non Healthcare Professional	Non European Economic Area	Not available	18-64 Years	Not Specified	No	Male	clopidogrel	SANOFI-AVENTIS GROUPE	yes
EU-EC-10003923468	Spontaneous	2019-07-04	Non Healthcare Professional	Non European Economic Area	Not available	65-85 Years	Not Specified	No	Male	sildenafil	PFIZER S.R.L.	yes
EU-EC-10003930490	Spontaneous	2019-07-05	Non Healthcare Professional	Non European Economic Area	Not available	18-64 Years	Not Specified	No	Female	insulin glargine	SANOFI-AVENTIS GROUPE	yes
EU-EC-10003953213	Spontaneous	2019-07-09	Healthcare Professional	Non European Economic Area	Not available	65-85 Years	Not Specified	No	Male	metformin / sitagliptin	MERCK & CO. INC.	yes
EU-EC-10003980482	Spontaneous	2019-07-15	Non Healthcare Professional	European Economic Area	Not available	18-64 Years	Not Specified	No	Female	olanzapine	ELI LILLY AND COMPANY LIMITED	yes
EU-EC-10003990974	Spontaneous	2019-07-16	Healthcare Professional	Non European Economic Area	Not available	65-85 Years	Not Specified	No	Male	insulin aspart	NOVO NORDISK A/S	yes
EU-EC-10003999260	Spontaneous	2019-07-17	Non Healthcare Professional	European Economic Area	Not available	18-64 Years	Not Specified	No	Male	tadalafil	ELI LILLY AND COMPANY LIMITED	yes
EU-EC-10004010450	Spontaneous	2019-07-18	Healthcare Professional	Non European Economic Area	Not available	65-85 Years	Not Specified	No	Female	pregabalin	PFIZER S.R.L.	yes
EU-EC-10004041972	Spontaneous	2019-07-24	Healthcare Professional	Non European Economic Area	Not available	Not Specified	Not Specified	No	Not Specified	HPV virus vaccine	MERCK & CO. INC.	yes
EU-EC-10004066447	Spontaneous	2019-07-27	Healthcare Professional	European Economic Area	Not available	Not Specified	Elderly	No	Male	deferasirox	NOVARTIS PHARMA AG	yes
EU-EC-10004082186	Spontaneous	2019-07-30	Non Healthcare Professional	Non European Economic Area	Not available	18-64 Years	Not Specified	No	Male	leflunomide	SANOFI-AVENTIS GROUPE	yes
EU-EC-10004086475	Spontaneous	2019-07-31	Non Healthcare Professional	Non European Economic Area	Not available	Not Specified	Adult	No	Not Specified	irbesartan / HCT	SANOFI-AVENTIS GROUPE	yes
EU-EC-10004097132	Spontaneous	2019-08-01	Healthcare Professional	European Economic Area	Not available	Not Specified	Not Specified	No	Female	fentanyl	KYOWA KIRIN LIMITED	yes
EU-EC-10004113413	Spontaneous	2019-08-04	Healthcare Professional	Non European Economic Area	Not available	18-64 Years	Not Specified	No	Female	pregabalin	PFIZER S.R.L.	yes
EU-EC-10004135539	Spontaneous	2019-08-07	Healthcare Professional	Non European Economic Area	Not available	18-64 Years	Not Specified	No	Female	alectinib	ROCHE PRODUCTS LIMITED	yes
EU-EC-10004177623	Spontaneous	2019-08-14	Healthcare Professional	Non European Economic Area	Not available	18-64 Years	Not Specified	No	Male	irbesartan	SANOFI-AVENTIS GROUPE	yes
EU-EC-10004198173	Spontaneous	2019-08-19	Non Healthcare Professional	European Economic Area	Not available	Not Specified	Adult	No	Male	emtricitabine / tenofovir / bictegravir	GILEAD SCIENCES INTERNATIONAL LIMITED	yes
EU-EC-10004240896	Spontaneous	2019-08-26	Non Healthcare Professional	European Economic Area	Not available	Not Specified	Adult	No	Male	abiretarone acetate	JANSSEN-CILAG LIMITED	yes
EU-EC-10004238416	Spontaneous	2019-08-26	Non Healthcare Professional	Non European Economic Area	Not available	65-85 Years	Not Specified	No	Male	clopidogrel	SANOFI-AVENTIS GROUPE	yes
EU-EC-10004243519	Spontaneous	2019-08-26	Non Healthcare Professional	Non European Economic Area	Not available	Not Specified	Not Specified	No	Male	rivaroxaban	BAYER AG	yes
EU-EC-10004263961	Spontaneous	2019-08-29	Healthcare Professional	Non European Economic Area	Not available	18-64 Years	Not Specified	No	Male	clopidogrel	SANOFI-AVENTIS GROUPE	yes
EU-EC-10004281504	Spontaneous	2019-09-02	Healthcare Professional	Non European Economic Area	Not available	65-85 Years	Not Specified	No	Female	leflunomide	SANOFI-AVENTIS GROUPE	yes
EU-EC-10004315704	Spontaneous	2019-09-05	Non Healthcare Professional	Non European Economic Area	Not available	Not Specified	Not Specified	No	Male	pembrolizumab	MERCK & CO. INC.	yes
EU-EC-10004314932	Spontaneous	2019-09-05	Healthcare Professional	Non European Economic Area	Not available	18-64 Years	Not Specified	No	Female	trastuzumab	ROCHE PRODUCTS LIMITED	yes
EU-EC-10004324402	Spontaneous	2019-09-06	Healthcare Professional	European Economic Area	Not available	65-85 Years	Adult	No	Male	prucalopride	EEA Regulator	yes
EU-EC-10004345417	Spontaneous	2019-09-10	Non Healthcare Professional	Non European Economic Area	Not available	Not Specified	Not Specified	No	Not Specified	rivaroxaban	BAYER AG	yes
EU-EC-10004398275	Spontaneous	2019-09-16	Healthcare Professional	European Economic Area	Not available	65-85 Years	Not Specified	No	Male	rivaroxaban	BAYER AG	yes
EU-EC-10004423562	Spontaneous	2019-09-18	Healthcare Professional	European Economic Area	Not available	65-85 Years	Not Specified	No	Not Specified	rivaroxaban	BAYER AG	yes
EU-EC-10004466055	Spontaneous	2019-09-26	Non Healthcare Professional	Non European Economic Area	Not available	Not Specified	Not Specified	No	Female	sitagliptin	MERCK & CO. INC.	yes
EU-EC-10004512809	Spontaneous	2019-10-02	Non Healthcare Professional	European Economic Area	Not available	65-85 Years	Not Specified	No	Female	rivaroxaban	BAYER AG	yes
EU-EC-10004564977	Spontaneous	2019-10-11	Non Healthcare Professional	Non European Economic Area	Not available	18-64 Years	Not Specified	No	Male	sildenafil	PFIZER S.R.L.	yes
EU-EC-10004569385	Spontaneous	2019-10-14	Healthcare Professional	Non European Economic Area	Not available	65-85 Years	Not Specified	No	Male	insulin glargine	SANOFI-AVENTIS GROUPE	yes
EU-EC-10004580012	Spontaneous	2019-10-15	Non Healthcare Professional	Non European Economic Area	Not available	Not Specified	Not Specified	No	Male	tadalafil	ELI LILLY AND COMPANY LIMITED	yes
EU-EC-10004593218	Spontaneous	2019-10-16	Non Healthcare Professional	Non European Economic Area	Not available	Not Specified	Not Specified	No	Female	metformin / sitagliptin	MERCK & CO. INC.	yes
EU-EC-10004607058	Spontaneous	2019-10-18	Non Healthcare Professional	Non European Economic Area	Not available	18-64 Years	Not Specified	No	Female	tadalafil	ELI LILLY AND COMPANY LIMITED	yes
EU-EC-10004622363	Spontaneous	2019-10-22	Non Healthcare Professional	Non European Economic Area	Not available	Not Specified	Not Specified	No	Not Specified	eculizumab	ALEXION EUROPE	yes
EU-EC-10004645096	Spontaneous	2019-10-24	Healthcare Professional	Non European Economic Area	Not available	18-64 Years	Not Specified	No	Male	sildenafil	PFIZER S.R.L.	yes
EU-EC-10004659066	Spontaneous	2019-10-25	Non Healthcare Professional	Non European Economic Area	Not available	Not Specified	Adult	No	Male	entecavir	BRISTOL-MYERS SQUIBB BELGIUM	yes
EU-EC-10004671011	Spontaneous	2019-10-28	Healthcare Professional	Non European Economic Area	Not available	18-64 Years	Not Specified	No	Male	metformin / sitagliptin	MERCK & CO. INC.	yes
EU-EC-10004668908	Spontaneous	2019-10-28	Healthcare Professional	Non European Economic Area	Not available	65-85 Years	Not Specified	No	Female	sitagliptin	MERCK & CO. INC.	yes
EU-EC-10004720970	Spontaneous	2019-11-05	Non Healthcare Professional	Non European Economic Area	Not available	18-64 Years	Not Specified	No	Female	trastuzumab	MERCK & CO. INC.	yes
EU-EC-10004891745	Spontaneous	2019-11-28	Non Healthcare Professional	Non European Economic Area	Not available	Not Specified	Not Specified	No	Male	sildenafil	PFIZER S.R.L.	yes
EU-EC-10004898995	Spontaneous	2019-11-29	Non Healthcare Professional	Non European Economic Area	Not available	Not Specified	Adult	No	Male	sildenafil	BRISTOL-MYERS SQUIBB BELGIUM	yes
EU-EC-10004923867	Spontaneous	2019-12-03	Non Healthcare Professional	European Economic Area	Not available	18-64 Years	Not Specified	No	Female	insulin lispro	ELI LILLY AND COMPANY LIMITED	yes
EU-EC-10004931681	Spontaneous	2019-12-04	Non Healthcare Professional	Non European Economic Area	Not available	Not Specified	Adult	No	Female	nivolumab	BRISTOL-MYERS SQUIBB BELGIUM	yes
EU-EC-10004944195	Spontaneous	2019-12-05	Non Healthcare Professional	European Economic Area	Not available	Not Specified	Not Specified	No	Not Specified	levetiracetam	GLAXOSMITHKLINE PLC	yes
EU-EC-10004969539	Spontaneous	2019-12-09	Non Healthcare Professional	Non European Economic Area	Not available	Not Specified	Not Specified	No	Male	emtricitabine / efavirenz / tenofovir	BRISTOL-MYERS SQUIBB BELGIUM	yes
EU-EC-10004988270	Spontaneous	2019-12-11	Non Healthcare Professional	Non European Economic Area	Not available	65-85 Years	Not Specified	No	Male	rivaroxaban	BAYER AG	yes
EU-EC-10004998365	Spontaneous	2019-12-13	Non Healthcare Professional	Non European Economic Area	Not available	Not Specified	Not Specified	No	Male	sitagliptin	MERCK & CO. INC.	yes
EU-EC-10005131703	Spontaneous	2020-01-02	Non Healthcare Professional	Non European Economic Area	Not available	65-85 Years	Not Specified	No	Male	sildenafil	PFIZER S.R.L.	yes
EU-EC-10005255809	Spontaneous	2020-01-22	Healthcare Professional	European Economic Area	Not available	18-64 Years	Not Specified	No	Female	etanercept	EEA Regulator	yes
EU-EC-10005272262	Spontaneous	2020-01-23	Non Healthcare Professional	Non European Economic Area	Not available	Not Specified	Not Specified	No	Male	insulin lispro	ELI LILLY AND COMPANY LIMITED	yes
EU-EC-10005482546	Spontaneous	2020-02-14	Non Healthcare Professional	Non European Economic Area	Not available	Not Specified	Not Specified	No	Female	capecitabine	NOVARTIS PHARMA AG	yes
EU-EC-10005505177	Spontaneous	2020-02-18	Healthcare Professional	Non European Economic Area	Not available	18-64 Years	Not Specified	No	Male	rivaroxaban	BAYER AG	yes
EU-EC-10005508577	Spontaneous	2020-02-19	Healthcare Professional	Non European Economic Area	Not available	Not Specified	Adult	No	Male	insulin human	NOVO NORDISK A/S	yes
EU-EC-10005534521	Spontaneous	2020-02-24	Non Healthcare Professional	Non European Economic Area	Not available	Not Specified	Not Specified	No	Male	insulin aspart	NOVO NORDISK A/S	yes
EU-EC-10005542339	Spontaneous	2020-02-25	Healthcare Professional	Non European Economic Area	Not available	12-17 Years	Adolescent	No	Male	immunoglobulin, sc	CSL BEHRING GMBH	yes
EU-EC-10005583683	Spontaneous	2020-03-02	Healthcare Professional	Non European Economic Area	Not available	Not Specified	Not Specified	No	Male	ustekinumab	JANSSEN-CILAG LIMITED	yes
EU-EC-10005637461	Spontaneous	2020-03-10	Non Healthcare Professional	Non European Economic Area	Not available	18-64 Years	Not Specified	No	Not Specified	rivaroxaban	BAYER AG	yes
EU-EC-10005693929	Spontaneous	2020-03-18	Healthcare Professional	Non European Economic Area	Not available	Not Specified	Elderly	No	Male	apixaban	BRISTOL-MYERS SQUIBB BELGIUM	yes
EU-EC-10005704421	Spontaneous	2020-03-19	Healthcare Professional	Non European Economic Area	Not available	65-85 Years	Not Specified	No	Male	biktegravir / emtricitabin / tenofovir-alafenamid	GILEAD SCIENCES INTERNATIONAL LIMITED	yes
EU-EC-10005724003	Spontaneous	2020-03-24	Healthcare Professional	European Economic Area	Not available	18-64 Years	Adult	No	Male	pemetrexed	EEA Regulator	yes
EU-EC-10005745143	Spontaneous	2020-03-27	Healthcare Professional	European Economic Area	Not available	65-85 Years	Elderly	No	Male	eltrombopag	EEA Regulator	yes
EU-EC-10005753199	Spontaneous	2020-03-30	Non Healthcare Professional	European Economic Area	Not available	18-64 Years	Not Specified	No	Male	secukinumab	NOVARTIS PHARMA AG	yes
EU-EC-10005759980	Spontaneous	2020-03-31	Non Healthcare Professional	Non European Economic Area	Not available	65-85 Years	Not Specified	No	Male	insulin glargine	SANOFI-AVENTIS GROUPE	yes
EU-EC-10005824162	Spontaneous	2020-04-09	Non Healthcare Professional	Non European Economic Area	Not available	Not Specified	Not Specified	No	Male	tadalafil	ELI LILLY AND COMPANY LIMITED	yes
EU-EC-10005869798	Spontaneous	2020-04-20	Healthcare Professional	Non European Economic Area	Not available	18-64 Years	Not Specified	No	Female	trastuzumab	ROCHE PRODUCTS LIMITED	yes
EU-EC-10005869799	Spontaneous	2020-04-20	Healthcare Professional	Non European Economic Area	Not available	18-64 Years	Not Specified	No	Not Specified	trastuzumab	ROCHE PRODUCTS LIMITED	yes
EU-EC-10005918263	Spontaneous	2020-04-28	Non Healthcare Professional	Non European Economic Area	Not available	18-64 Years	Not Specified	No	Female	etanercept	PFIZER S.R.L.	yes
EU-EC-10005987058	Spontaneous	2020-05-11	Healthcare Professional	European Economic Area	Not available	18-64 Years	Not Specified	No	Male	sofosbuvir / velpatasvir	GILEAD SCIENCES INTERNATIONAL LIMITED	yes
EU-EC-10006060922	Spontaneous	2020-05-25	Healthcare Professional	European Economic Area	Not available	18-64 Years	Not Specified	No	Male	sorafenib	BAYER AG	yes
EU-EC-10006073332	Spontaneous	2020-05-27	Healthcare Professional	Non European Economic Area	Not available	Not Specified	Not Specified	No	Male	clopidogrel	SANOFI-AVENTIS GROUPE	yes
EU-EC-10006176522	Spontaneous	2020-06-16	Healthcare Professional	European Economic Area	Not available	65-85 Years	Not Specified	No	Male	eltrombopag	NOVARTIS PHARMA AG	yes
EU-EC-10006308172	Spontaneous	2020-07-09	Non Healthcare Professional	Non European Economic Area	Not available	Not Specified	Not Specified	No	Male	apixaban	BRISTOL-MYERS SQUIBB BELGIUM	yes
EU-EC-10006328570	Spontaneous	2020-07-13	Healthcare Professional	European Economic Area	Not available	18-64 Years	Adult	No	Male	mycophenolate mofetil	EEA Regulator	yes
EU-EC-10006338096	Spontaneous	2020-07-14	Healthcare Professional	Non European Economic Area	Not available	18-64 Years	Not Specified	No	Female	sodium oxybate	UCB PHARMA	yes
EU-EC-10006352230	Spontaneous	2020-07-16	Healthcare Professional	European Economic Area	Not available	Not Specified	Not Specified	No	Female	emtricitabine / tenofovir disoproxil	GILEAD SCIENCES INTERNATIONAL LIMITED	yes
EU-EC-10006378377	Spontaneous	2020-07-21	Non Healthcare Professional	Non European Economic Area	Not available	Not Specified	Not Specified	No	Male	pregabalin	PFIZER S.R.L.	yes
EU-EC-10006389306	Spontaneous	2020-07-23	Non Healthcare Professional	European Economic Area	Not available	18-64 Years	Not Specified	No	Female	liraglutide	NOVO NORDISK A/S	yes
EU-EC-10006396077	Spontaneous	2020-07-24	Non Healthcare Professional	Non European Economic Area	Not available	65-85 Years	Elderly	No	Male	rivaroxaban	EUDRAVIGILANCE WEB TRADER	yes
EU-EC-10006440450	Spontaneous	2020-07-31	Healthcare Professional	Non European Economic Area	Not available	Not Specified	Adult	No	Male	entecavir	BRISTOL-MYERS SQUIBB BELGIUM	yes
EU-EC-10006458731	Spontaneous	2020-08-05	Healthcare Professional	Non European Economic Area	Not available	65-85 Years	Not Specified	No	Male	sunitinib	PFIZER S.R.L.	yes
EU-EC-10006480752	Spontaneous	2020-08-07	Non Healthcare Professional	Non European Economic Area	Not available	Not Specified	Not Specified	No	Male	rivaroxaban	BAYER AG	yes
EU-EC-10006482674	Spontaneous	2020-08-10	Non Healthcare Professional	Non European Economic Area	Not available	18-64 Years	Not Specified	No	Male	insulin aspart	NOVO NORDISK A/S	yes
EU-EC-10006497787	Spontaneous	2020-08-12	Non Healthcare Professional	Non European Economic Area	Not available	Not Specified	Not Specified	No	Female	alectinib	ROCHE PRODUCTS LIMITED	yes
EU-EC-10006517427	Spontaneous	2020-08-14	Non Healthcare Professional	Non European Economic Area	Not available	65-85 Years	Not Specified	No	Female	alectinib	ROCHE PRODUCTS LIMITED	yes
EU-EC-10006649655	Spontaneous	2020-09-08	Healthcare Professional	Non European Economic Area	Not available	Not Specified	Elderly	No	Female	eculizumab	ALEXION EUROPE	yes
EU-EC-10006648545	Spontaneous	2020-09-08	Non Healthcare Professional	Non European Economic Area	Not available	Not Specified	Not Specified	No	Male	mycophenolate mofetil	ROCHE PRODUCTS LIMITED	yes
EU-EC-10006656959	Spontaneous	2020-09-09	Non Healthcare Professional	Non European Economic Area	Not available	18-64 Years	Not Specified	No	Male	insulin lispro	ELI LILLY AND COMPANY LIMITED	yes
EU-EC-10006653937	Spontaneous	2020-09-09	Non Healthcare Professional	Non European Economic Area	Not available	65-85 Years	Elderly	No	Male	abiraterone acetate	JANSSEN-CILAG LIMITED	yes
EU-EC-10006672434	Spontaneous	2020-09-11	Non Healthcare Professional	Non European Economic Area	Not available	18-64 Years	Not Specified	No	Male	ledipasvir / sofosbuvir	GILEAD SCIENCES INTERNATIONAL LIMITED	yes
EU-EC-10006676564	Spontaneous	2020-09-14	Healthcare Professional	Non European Economic Area	Not available	18-64 Years	Not Specified	No	Male	bevacizumab	ROCHE PRODUCTS LIMITED	yes
EU-EC-10006676816	Spontaneous	2020-09-14	Healthcare Professional	Non European Economic Area	Not available	18-64 Years	Not Specified	No	Male	bevacizumab	ROCHE PRODUCTS LIMITED	yes
EU-EC-10006681731	Spontaneous	2020-09-14	Healthcare Professional	Non European Economic Area	Not available	Not Specified	Not Specified	No	Male	pembrolizumab	MERCK & CO. INC.	yes
EU-EC-10006685695	Spontaneous	2020-09-15	Healthcare Professional	Non European Economic Area	Not available	18-64 Years	Not Specified	No	Female	bevacizumab	ROCHE PRODUCTS LIMITED	yes
EU-EC-10006685760	Spontaneous	2020-09-15	Healthcare Professional	Non European Economic Area	Not available	18-64 Years	Not Specified	No	Female	bevacizumab	ROCHE PRODUCTS LIMITED	yes
EU-EC-10006688357	Spontaneous	2020-09-15	Healthcare Professional	Non European Economic Area	Not available	65-85 Years	Not Specified	No	Female	bevacizumab	ROCHE PRODUCTS LIMITED	yes
EU-EC-10006686591	Spontaneous	2020-09-15	Healthcare Professional	Non European Economic Area	Not available	18-64 Years	Not Specified	No	Male	bevacizumab	ROCHE PRODUCTS LIMITED	yes
EU-EC-10006686032	Spontaneous	2020-09-15	Healthcare Professional	Non European Economic Area	Not available	65-85 Years	Not Specified	No	Male	bevacizumab	ROCHE PRODUCTS LIMITED	yes
EU-EC-10006689071	Spontaneous	2020-09-15	Healthcare Professional	Non European Economic Area	Not available	18-64 Years	Not Specified	No	Male	tenofovir	GILEAD SCIENCES INTERNATIONAL LIMITED	yes
EU-EC-10006714027	Spontaneous	2020-09-21	Healthcare Professional	Non European Economic Area	Not available	18-64 Years	Not Specified	No	Male	bevacizumab	ROCHE PRODUCTS LIMITED	yes
EU-EC-10006722939	Spontaneous	2020-09-22	Healthcare Professional	Non European Economic Area	Not available	Not Specified	Not Specified	No	Female	ranibizumab	NOVARTIS PHARMA AG	yes
EU-EC-10006739411	Spontaneous	2020-09-24	Healthcare Professional	European Economic Area	Not available	18-64 Years	Not Specified	No	Male	voritioxetine	RECGATEWAY	yes
EU-EC-10006928589	Spontaneous	2020-10-28	Healthcare Professional	Non European Economic Area	Not available	18-64 Years	Not Specified	No	Male	dronaderone	SANOFI-AVENTIS GROUPE	yes
EU-EC-10006932403	Spontaneous	2020-10-28	Healthcare Professional	Non European Economic Area	Not available	65-85 Years	Elderly	No	Female	ibrutinib	JANSSEN-CILAG LIMITED	yes
EU-EC-10006950151	Spontaneous	2020-11-02	Healthcare Professional	European Economic Area	Not available	Not Specified	Not Specified	No	Female	pembrolizumab	MERCK & CO. INC.	yes
EU-EC-10006962865	Spontaneous	2020-11-04	Healthcare Professional	Non European Economic Area	Not available	Not Specified	Elderly	No	Female	entecavir	BRISTOL-MYERS SQUIBB BELGIUM	yes
EU-EC-10006976704	Spontaneous	2020-11-05	Non Healthcare Professional	Non European Economic Area	Not available	18-64 Years	Not Specified	No	Male	trametinib	NOVARTIS PHARMA AG	yes
EU-EC-10007000304	Spontaneous	2020-11-10	Non Healthcare Professional	Non European Economic Area	Not available	18-64 Years	Not Specified	No	Male	tenofovir	GILEAD SCIENCES INTERNATIONAL LIMITED	yes
EU-EC-10007019496	Spontaneous	2020-11-13	Healthcare Professional	Non European Economic Area	Not available	18-64 Years	Not Specified	No	Male	insulin glargine	NOVO NORDISK A/S	yes
EU-EC-10007019633	Spontaneous	2020-11-13	Healthcare Professional	European Economic Area	Dr Subash Sivaraman. Letter. Are we moving towards direct‐to‐consumer medication?. Practical Diabetes. 2020;37	18-64 Years	Not Specified	No	Female	semaglutide	NOVO NORDISK A/S	yes
EU-EC-10007025513	Spontaneous	2020-11-16	Healthcare Professional	Non European Economic Area	Not available	18-64 Years	Not Specified	No	Male	sodium oxybate	UCB PHARMA	yes
EU-EC-10007033766	Spontaneous	2020-11-17	Non Healthcare Professional	Non European Economic Area	Not available	18-64 Years	Not Specified	No	Male	olanzapine	ELI LILLY AND COMPANY LIMITED	yes
EU-EC-10007036717	Spontaneous	2020-11-17	Non Healthcare Professional	Non European Economic Area	Not available	Not Specified	Not Specified	No	Male	tenofovir	GILEAD SCIENCES INTERNATIONAL LIMITED	yes
EU-EC-10007044370	Spontaneous	2020-11-18	Non Healthcare Professional	Non European Economic Area	Not available	Not Specified	Not Specified	No	Female	pablociclib	PFIZER S.R.L.	yes
EU-EC-10007056275	Spontaneous	2020-11-20	Non Healthcare Professional	Non European Economic Area	Not available	Not Specified	Not Specified	No	Female	ibrutinib	JANSSEN-CILAG LIMITED	yes
EU-EC-10007130697	Spontaneous	2020-12-03	Healthcare Professional	Non European Economic Area	Not available	3-11 Years	Not Specified	No	Female	immunoglobulin, iv	INSTITUTO GRIFOLS S.A.	yes
EU-EC-10007138173	Spontaneous	2020-12-04	Non Healthcare Professional	Non European Economic Area	Not available	Not Specified	Not Specified	No	Male	tadalafil	ELI LILLY AND COMPANY LIMITED	yes
EU-EC-10007169811	Spontaneous	2020-12-10	Healthcare Professional	Non European Economic Area	Not available	Not Specified	Not Specified	No	Male	rivaroxaban	BAYER AG	yes
EU-EC-10007237026	Spontaneous	2020-12-22	Non Healthcare Professional	Non European Economic Area	Not available	Not Specified	Adult	No	Male	tenofovir	GILEAD SCIENCES INTERNATIONAL LIMITED	yes
EU-EC-10007231473	Spontaneous	2020-12-22	Non Healthcare Professional	Non European Economic Area	Not available	65-85 Years	Not Specified	No	Male	tofacitinib	PFIZER S.R.L.	yes
EU-EC-10007315981	Spontaneous	2021-01-07	Non Healthcare Professional	Non European Economic Area	Not available	Not Specified	Adult	No	Male	entecavir	BRISTOL-MYERS SQUIBB BELGIUM	yes
EU-EC-10007319439	Spontaneous	2021-01-08	Non Healthcare Professional	Non European Economic Area	Not available	Not Specified	Elderly	No	Male	apixaban	BRISTOL-MYERS SQUIBB BELGIUM	yes
EU-EC-10007325025	Spontaneous	2021-01-10	Non Healthcare Professional	Non European Economic Area	Not available	18-64 Years	Not Specified	No	Male	insulin glargine	SANOFI-AVENTIS GROUPE	yes
EU-EC-10007327817	Spontaneous	2021-01-11	Healthcare Professional	Non European Economic Area	Not available	Not Specified	Not Specified	No	Male	valsartan / sacubitril	NOVARTIS PHARMA AG	yes
EU-EC-10007427248	Spontaneous	2021-01-25	Non Healthcare Professional	European Economic Area	Not available	65-85 Years	Not Specified	No	Male	pregabalin	PFIZER S.R.L.	yes
EU-EC-10007438803	Spontaneous	2021-01-26	Non Healthcare Professional	Non European Economic Area	Not available	18-64 Years	Not Specified	No	Male	tenofovir	GILEAD SCIENCES INTERNATIONAL LIMITED	yes
EU-EC-10007441430	Spontaneous	2021-01-27	Non Healthcare Professional	Non European Economic Area	Not available	18-64 Years	Not Specified	No	Female	ibuprofen	EEA Regulator	yes
EU-EC-10007458407	Spontaneous	2021-01-28	Healthcare Professional	Non European Economic Area	Not available	18-64 Years	Not Specified	No	Male	insulin glargine	SANOFI-AVENTIS GROUPE	yes
EU-EC-10007471807	Spontaneous	2021-01-29	Healthcare Professional	Non European Economic Area	Not available	18-64 Years	Not Specified	No	Female	aflibercept	BAYER AG	yes
EU-EC-10007473025	Spontaneous	2021-01-29	Healthcare Professional	Non European Economic Area	Not available	65-85 Years	Not Specified	No	Female	aflibercept	BAYER AG	yes
EU-EC-10007473043	Spontaneous	2021-01-29	Healthcare Professional	Non European Economic Area	Not available	65-85 Years	Not Specified	No	Female	aflibercept	BAYER AG	yes
EU-EC-10007516517	Spontaneous	2021-02-04	Healthcare Professional	Non European Economic Area	Not available	18-64 Years	Not Specified	No	Male	insulin human	NOVO NORDISK A/S	yes
EU-EC-10007530493	Spontaneous	2021-02-05	Healthcare Professional	Non European Economic Area	Not available	18-64 Years	Not Specified	No	Female	sodium oxybate	UCB PHARMA	yes
EU-EC-10007572941	Spontaneous	2021-02-10	Non Healthcare Professional	Non European Economic Area	Not available	65-85 Years	Elderly	No	Female	golimumab	JANSSEN-CILAG LIMITED	yes
EU-EC-10007581508	Spontaneous	2021-02-11	Non Healthcare Professional	Non European Economic Area	Not available	65-85 Years	Not Specified	No	Male	tadalafil	ELI LILLY AND COMPANY LIMITED	yes
EU-EC-10007660458	Spontaneous	2021-02-18	Healthcare Professional	Non European Economic Area	Not available	Not Specified	Adult	No	Not Specified	irbesartan	SANOFI-AVENTIS GROUPE	yes
EU-EC-10007657890	Spontaneous	2021-02-18	Non Healthcare Professional	Non European Economic Area	Not available	65-85 Years	Not Specified	No	Female	zoledronic acid	NOVARTIS PHARMA AG	yes
EU-EC-10007751396	Spontaneous	2021-03-01	Non Healthcare Professional	Non European Economic Area	Not available	65-85 Years	Not Specified	No	Male	enzalutamide	ASTELLAS PHARMA EUROPE LIMITED	yes
EU-EC-10007848955	Spontaneous	2021-03-08	Non Healthcare Professional	Non European Economic Area	Not available	65-85 Years	Not Specified	No	Female	adalimumab	ABBVIE LIMITED	yes
EU-EC-10007869277	Spontaneous	2021-03-09	Healthcare Professional	Non European Economic Area	Not available	Not Specified	Not Specified	No	Male	insulin glargine	SANOFI-AVENTIS GROUPE	yes
EU-EC-10007882175	Spontaneous	2021-03-10	Non Healthcare Professional	Non European Economic Area	Not available	18-64 Years	Not Specified	No	Male	tenofovir	GILEAD SCIENCES INTERNATIONAL LIMITED	yes
EU-EC-10007983210	Spontaneous	2021-03-18	Non Healthcare Professional	Non European Economic Area	Not available	65-85 Years	Not Specified	No	Female	ibrutinib	JANSSEN-CILAG LIMITED	yes
EU-EC-10008075832	Spontaneous	2021-03-25	Healthcare Professional	Non European Economic Area	Not available	Not Specified	Not Specified	No	Male	ibrutinib	JANSSEN-CILAG LIMITED	yes
EU-EC-10008079766	Spontaneous	2021-03-25	Non Healthcare Professional	European Economic Area	Not available	Not Specified	Not Specified	No	Female	pregabalin	PFIZER S.R.L.	yes
EU-EC-10008083725	Spontaneous	2021-03-26	Healthcare Professional	Non European Economic Area	Not available	18-64 Years	Not Specified	No	Male	buprenorphine / naloxone	SANOFI-AVENTIS GROUPE	yes
EU-EC-10008084578	Spontaneous	2021-03-26	Healthcare Professional	Non European Economic Area	Not available	65-85 Years	Not Specified	No	Female	dapagliflozin	ASTRAZENECA PLC	yes
EU-EC-10008140842	Spontaneous	2021-03-30	Healthcare Professional	European Economic Area	Not available	65-85 Years	Not Specified	No	Female	COVID-19 vaccine	PFIZER S.R.L.	yes
EU-EC-10008142677	Spontaneous	2021-03-30	Non Healthcare Professional	Non European Economic Area	Not available	18-64 Years	Not Specified	No	Male	tofacitinib	PFIZER S.R.L.	yes
EU-EC-10008167645	Spontaneous	2021-04-01	Non Healthcare Professional	Non European Economic Area	Not available	Not Specified	Not Specified	No	Male	rivaroxaban	BAYER AG	yes
EU-EC-10008207840	Spontaneous	2021-04-06	Non Healthcare Professional	Non European Economic Area	Not available	3-11 Years	Not Specified	No	Male	insulin lispro	ELI LILLY AND COMPANY LIMITED	yes
EU-EC-10008260704	Spontaneous	2021-04-10	Non Healthcare Professional	Non European Economic Area	Not available	65-85 Years	Not Specified	No	Male	apixaban	BRISTOL-MYERS SQUIBB BELGIUM	yes
EU-EC-10008332007	Spontaneous	2021-04-16	Non Healthcare Professional	Non European Economic Area	Not available	Not Specified	Not Specified	No	Female	macitentan	JANSSEN-CILAG LIMITED	yes
EU-EC-10008365502	Spontaneous	2021-04-19	Healthcare Professional	Non European Economic Area	Not available	18-64 Years	Not Specified	No	Female	pregabalin	INDIVIOR UK LIMITED	yes
EU-EC-10008404152	Spontaneous	2021-04-22	Healthcare Professional	Non European Economic Area	Not available	18-64 Years	Not Specified	No	Male	buprenorphine / naloxone	INDIVIOR UK LIMITED	yes
EU-EC-10008471058	Spontaneous	2021-04-28	Healthcare Professional	Non European Economic Area	Not available	18-64 Years	Not Specified	No	Male	etanercept	PFIZER S.R.L.	yes
EU-EC-10008486134	Spontaneous	2021-04-29	Non Healthcare Professional	Non European Economic Area	Not available	Not Specified	Not Specified	No	Female	HPV virus vaccine	MERCK & CO. INC.	yes
EU-EC-10008476169	Spontaneous	2021-04-29	Non Healthcare Professional	Non European Economic Area	Not available	18-64 Years	Not Specified	No	Male	sofosbuvir / velpatasvir	GILEAD SCIENCES INTERNATIONAL LIMITED	yes
EU-EC-10008522572	Spontaneous	2021-05-03	Non Healthcare Professional	Non European Economic Area	Not available	18-64 Years	Not Specified	No	Female	metformin / sitagliptin	MERCK & CO. INC.	yes
EU-EC-10008634614	Spontaneous	2021-05-13	Non Healthcare Professional	European Economic Area	Not available	18-64 Years	Not Specified	No	Female	pemetrexed	ELI LILLY AND COMPANY LIMITED	yes
EU-EC-10008633081	Spontaneous	2021-05-13	Healthcare Professional	Non European Economic Area	Not available	Not Specified	Not Specified	No	Not Specified	buprenorphine / naloxone	MERCURY PHARMA (GENERICS) LIMITED	yes
EU-EC-10008792550	Spontaneous	2021-05-26	Healthcare Professional	Non European Economic Area	Not available	18-64 Years	Not Specified	No	Male	clopidogrel	SANOFI-AVENTIS GROUPE	yes
EU-EC-10008792789	Spontaneous	2021-05-26	Healthcare Professional	Non European Economic Area	Not available	Not Specified	Adult	No	Female	eculizumab	ALEXION EUROPE	yes
EU-EC-10008812377	Spontaneous	2021-05-28	Non Healthcare Professional	European Economic Area	Not available	Not Specified	Not Specified	No	Male	apixaban	BRISTOL-MYERS SQUIBB BELGIUM	yes
EU-EC-10008842160	Spontaneous	2021-05-31	Healthcare Professional	Non European Economic Area	Not available	Not Specified	Not Specified	No	Male	entecavir	BRISTOL-MYERS SQUIBB BELGIUM	yes
EU-EC-10008937349	Spontaneous	2021-06-08	Healthcare Professional	Non European Economic Area	Not available	18-64 Years	Not Specified	No	Female	entecavir	BRISTOL-MYERS SQUIBB BELGIUM	yes
EU-EC-10008953729	Spontaneous	2021-06-09	Non Healthcare Professional	Non European Economic Area	Not available	Not Specified	Not Specified	No	Female	norelgestromin / ethinyl estradiol	JANSSEN-CILAG LIMITED	yes
EU-EC-10009231902	Spontaneous	2021-07-01	Non Healthcare Professional	European Economic Area	Not available	Not Specified	Not Specified	No	Male	COVID-19 vaccine	PFIZER S.R.L.	yes
EU-EC-10009238855	Spontaneous	2021-07-02	Healthcare Professional	Non European Economic Area	Not available	Not Specified	Not Specified	No	Male	darunavir / cobicistat /emtricitabine / tenofovir	JANSSEN-CILAG LIMITED	yes
EU-EC-10009249895	Spontaneous	2021-07-03	Healthcare Professional	Non European Economic Area	Not available	18-64 Years	Not Specified	No	Female	sacubitril / valsartan	NOVARTIS PHARMA AG	yes
EU-EC-10009271049	Spontaneous	2021-07-05	Healthcare Professional	Non European Economic Area	Not available	Not Specified	Not Specified	No	Male	insulin glargine	SANOFI-AVENTIS GROUPE	yes
EU-EC-10009283545	Spontaneous	2021-07-07	Non Healthcare Professional	Non European Economic Area	Not available	65-85 Years	Not Specified	No	Female	rivaroxaban	BAYER AG	yes
EU-EC-10009311607	Spontaneous	2021-07-08	Healthcare Professional	Non European Economic Area	Not available	Not Specified	Not Specified	No	Female	insulin glargine	SANOFI-AVENTIS GROUPE	yes
EU-EC-10009343433	Spontaneous	2021-07-12	Healthcare Professional	Non European Economic Area	Not available	65-85 Years	Not Specified	No	Female	irbesartan	SANOFI-AVENTIS GROUPE	yes
EU-EC-10009349990	Spontaneous	2021-07-13	Healthcare Professional	Non European Economic Area	Not available	18-64 Years	Not Specified	No	Male	nivolumab	BRISTOL-MYERS SQUIBB BELGIUM	yes
EU-EC-10009376356	Spontaneous	2021-07-15	Healthcare Professional	European Economic Area	Not available	18-64 Years	Not Specified	No	Male	pregabalin	NATIONAL AGENCY FOR THE SAFETY OF MEDICINE AND HEALTH PRODUCTS	yes
EU-EC-10009414007	Spontaneous	2021-07-20	Non Healthcare Professional	Non European Economic Area	Not available	Not Specified	Not Specified	No	Male	sitagliptin	MERCK & CO. INC.	yes
EU-EC-10009604762	Spontaneous	2021-08-05	Non Healthcare Professional	Non European Economic Area	Not available	18-64 Years	Not Specified	No	Female	tocilizumab	ROCHE PRODUCTS LIMITED	yes
EU-EC-10009619812	Spontaneous	2021-08-06	Healthcare Professional	Non European Economic Area	Not available	18-64 Years	Not Specified	No	Male	remdesivir	GILEAD SCIENCES INTERNATIONAL LIMITED	yes
EU-EC-10009617523	Spontaneous	2021-08-06	Non Healthcare Professional	Non European Economic Area	Not available	18-64 Years	Not Specified	No	Female	apixaban	BRISTOL-MYERS SQUIBB BELGIUM	yes
EU-EC-10009691137	Spontaneous	2021-08-16	Non Healthcare Professional	Non European Economic Area	Not available	Not Specified	Not Specified	No	Not Specified	remdesivir	GILEAD SCIENCES INTERNATIONAL LIMITED	yes
EU-EC-10009718157	Spontaneous	2021-08-18	Non Healthcare Professional	Non European Economic Area	Not available	Not Specified	Not Specified	No	Male	sofosbuvir / velpatasvir	GILEAD SCIENCES INTERNATIONAL LIMITED	yes
EU-EC-10009748640	Spontaneous	2021-08-20	Non Healthcare Professional	Non European Economic Area	Not available	18-64 Years	Not Specified	No	Female	bevacizumab	ROCHE PRODUCTS LIMITED	yes
EU-EC-10009769308	Spontaneous	2021-08-24	Healthcare Professional	Non European Economic Area	Not available	18-64 Years	Not Specified	No	Female	ocrelizumab	ROCHE PRODUCTS LIMITED	yes
EU-EC-10009835059	Spontaneous	2021-08-30	Non Healthcare Professional	Non European Economic Area	Not available	65-85 Years	Not Specified	No	Male	rivaroxaban	BAYER AG	yes
EU-EC-10009831383	Spontaneous	2021-08-30	Healthcare Professional	Non European Economic Area	Not available	Not Specified	Not Specified	No	Male	tocilizumab	ROCHE PRODUCTS LIMITED	yes
EU-EC-10009863112	Spontaneous	2021-09-01	Healthcare Professional	Non European Economic Area	Not available	Not Specified	Not Specified	No	Female	sacituzumab govitecan	GILEAD SCIENCES INTERNATIONAL LIMITED	yes
EU-EC-10009851492	Spontaneous	2021-09-01	Non Healthcare Professional	Non European Economic Area	Not available	65-85 Years	Not Specified	No	Male	rivaroxaban	BAYER AG	yes
EU-EC-10009893371	Spontaneous	2021-09-03	Non Healthcare Professional	Non European Economic Area	Not available	Not Specified	Not Specified	No	Female	sacituzumab govitecan	GILEAD SCIENCES INTERNATIONAL LIMITED	yes
EU-EC-10009893048	Spontaneous	2021-09-03	Healthcare Professional	Non European Economic Area	Not available	18-64 Years	Not Specified	No	Female	sacituzumab govitecan	GILEAD SCIENCES INTERNATIONAL LIMITED	yes
EU-EC-10009893782	Spontaneous	2021-09-04	Healthcare Professional	Non European Economic Area	Not available	Not Specified	Not Specified	No	Female	secukinumab	NOVARTIS PHARMA AG	yes
EU-EC-10009932343	Spontaneous	2021-09-08	Healthcare Professional	Non European Economic Area	Not available	Not Specified	Adult	No	Male	clopidogrel	SANOFI-AVENTIS GROUPE	yes
EU-EC-10009950092	Spontaneous	2021-09-09	Healthcare Professional	Non European Economic Area	Not available	12-17 Years	Not Specified	No	Female	HPV virus vaccine	MERCK & CO. INC.	yes
EU-EC-10009992652	Spontaneous	2021-09-14	Non Healthcare Professional	Non European Economic Area	Not available	18-64 Years	Not Specified	No	Male	emtricitabine / tenofovir	GILEAD SCIENCES INTERNATIONAL LIMITED	yes
EU-EC-10010126862	Spontaneous	2021-09-24	Non Healthcare Professional	Non European Economic Area	Not available	18-64 Years	Adult	No	Male	golimumab	JANSSEN-CILAG LIMITED	yes
EU-EC-10010128371	Spontaneous	2021-09-24	Healthcare Professional	Non European Economic Area	Not available	65-85 Years	Elderly	No	Female	insulin glargine	SANOFI-AVENTIS GROUPE	yes
EU-EC-10010145807	Spontaneous	2021-09-27	Non Healthcare Professional	Non European Economic Area	Not available	18-64 Years	Not Specified	No	Female	tenofovir	GILEAD SCIENCES INTERNATIONAL LIMITED	yes
EU-EC-10010155428	Spontaneous	2021-09-28	Non Healthcare Professional	Non European Economic Area	Not available	12-17 Years	Not Specified	No	Female	HPV virus vaccine	MERCK & CO. INC.	yes
EU-EC-10010200479	Spontaneous	2021-10-01	Healthcare Professional	Non European Economic Area	Not available	18-64 Years	Not Specified	No	Male	aprepitant	MERCK & CO. INC.	yes
EU-EC-10010262425	Spontaneous	2021-10-08	Healthcare Professional	European Economic Area	Not available	18-64 Years	Not Specified	No	Female	semaglutide	NOVO NORDISK A/S	yes
EU-EC-10010312353	Spontaneous	2021-10-13	Non Healthcare Professional	Non European Economic Area	Not available	Not Specified	Not Specified	No	Male	remdesivir	GILEAD SCIENCES INTERNATIONAL LIMITED	yes
EU-EC-10010355321	Spontaneous	2021-10-18	Non Healthcare Professional	Non European Economic Area	Not available	Not Specified	Not Specified	No	Not Specified	rivaroxaban	BAYER AG	yes
EU-EC-10010368686	Spontaneous	2021-10-19	Non Healthcare Professional	Non European Economic Area	Not available	18-64 Years	Not Specified	No	Male	tenofovir	GILEAD SCIENCES INTERNATIONAL LIMITED	yes
EU-EC-10010367832	Spontaneous	2021-10-19	Healthcare Professional	Non European Economic Area	Not available	Not Specified	Adult	No	Male	tenofovir	GILEAD SCIENCES INTERNATIONAL LIMITED	yes
EU-EC-10010493852	Spontaneous	2021-10-29	Non Healthcare Professional	Non European Economic Area	Not available	18-64 Years	Not Specified	No	Male	tenofovir	GILEAD SCIENCES INTERNATIONAL LIMITED	yes
EU-EC-10010532936	Spontaneous	2021-11-02	Healthcare Professional	Non European Economic Area	Not available	Not Specified	Not Specified	No	Male	sitagliptin	MERCK & CO. INC.	yes
EU-EC-10010573614	Spontaneous	2021-11-06	Non Healthcare Professional	Non European Economic Area	Not available	18-64 Years	Not Specified	No	Male	travoprost	NOVARTIS PHARMA AG	yes
EU-EC-10010622581	Spontaneous	2021-11-11	Non Healthcare Professional	Non European Economic Area	Not available	Not Specified	Not Specified	No	Male	cabozantinib	IPSEN PHARMA S.A.S.	yes
EU-EC-10010652360	Spontaneous	2021-11-15	Healthcare Professional	Non European Economic Area	Not available	65-85 Years	Not Specified	No	Female	erenumab	NOVARTIS PHARMA AG	yes
EU-EC-10010664625	Spontaneous	2021-11-16	Non Healthcare Professional	Non European Economic Area	Not available	18-64 Years	Adult	No	Female	bedaquiline	JANSSEN-CILAG LIMITED	yes
EU-EC-10010679887	Spontaneous	2021-11-18	Healthcare Professional	Non European Economic Area	Not available	65-85 Years	Not Specified	No	Male	metformin / sitagliptin	MERCK & CO. INC.	yes
EU-EC-10010709602	Spontaneous	2021-11-22	Non Healthcare Professional	Non European Economic Area	Not available	Not Specified	Adult	No	Male	sofosbuvir / velpatasvir	GILEAD SCIENCES INTERNATIONAL LIMITED	yes
EU-EC-10010732423	Spontaneous	2021-11-23	Non Healthcare Professional	Non European Economic Area	Not available	Not Specified	Not Specified	No	Female	norelgestromin / ethinyl estradiol	GEDEON RICHTER PLC.	yes
EU-EC-10010747762	Spontaneous	2021-11-24	Healthcare Professional	Non European Economic Area	Not available	18-64 Years	Not Specified	No	Male	insulin glargine	SANOFI-AVENTIS GROUPE	yes
EU-EC-10010846038	Spontaneous	2021-12-03	Non Healthcare Professional	European Economic Area	Not available	65-85 Years	Not Specified	No	Female	COVID-19 vaccine	PFIZER S.R.L.	yes
EU-EC-10010868103	Spontaneous	2021-12-06	Healthcare Professional	Non European Economic Area	Not available	18-64 Years	Not Specified	No	Female	trametinib	NOVARTIS PHARMA AG	yes
EU-EC-10010896743	Spontaneous	2021-12-08	Healthcare Professional	Non European Economic Area	Not available	18-64 Years	Not Specified	No	Female	trametinib	NOVARTIS PHARMA AG	yes
EU-EC-10010926948	Spontaneous	2021-12-10	Healthcare Professional	Non European Economic Area	Not available	65-85 Years	Not Specified	No	Female	insulin glargine	SANOFI-AVENTIS GROUPE	yes
EU-EC-10010996182	Spontaneous	2021-12-17	Non Healthcare Professional	Non European Economic Area	Not available	65-85 Years	Not Specified	No	Female	dapagliflozin	ASTRAZENECA PLC	yes
EU-EC-10011011601	Spontaneous	2021-12-20	Healthcare Professional	Non European Economic Area	Not available	18-64 Years	Not Specified	No	Male	insulin glargine	SANOFI-AVENTIS GROUPE	yes
EU-EC-10011026538	Spontaneous	2021-12-21	Non Healthcare Professional	Non European Economic Area	Not available	18-64 Years	Not Specified	No	Male	sildenafil	PFIZER S.R.L.	yes
EU-EC-10011083888	Spontaneous	2021-12-27	Healthcare Professional	Non European Economic Area	Not available	Not Specified	Not Specified	No	Male	insulin glargine	SANOFI-AVENTIS GROUPE	yes
EU-EC-10011081677	Spontaneous	2021-12-27	Healthcare Professional	Non European Economic Area	Not available	Not Specified	Not Specified	No	Female	insulin aspart	NOVO NORDISK A/S	yes
EU-EC-10011117432	Spontaneous	2021-12-30	Healthcare Professional	Non European Economic Area	Not available	65-85 Years	Not Specified	No	Female	glycopyrronium	NOVARTIS PHARMA AG	yes
EU-EC-10009278507	Spontaneous	2021-07-06	Healthcare Professional	European Economic Area	Not available	Not Specified	Elderly	No	Male	insulin glargine	No data	No data
