# Supplementary material for: Analysis of pharmacovigilance databases for spontaneous reports of adverse drug reactions related to substandard and falsified medical products: A descriptive study
Source: Front Pharmacol. 2022 Sep 6;13:964399. doi: 10.3389/fphar.2022.964399 (PMC9485933; doi:10.3389/fphar.2022.964399)
Supplement: Supplementary file 4 [file DataSheet1.xlsx]

## Sheet: Sheet1
No	Case ID	Suspect Product Names	Suspect Product Active Ingredients	Reason for Use	Reactions	Serious	Outcomes	Sex	Event Date	Latest FDA Received Date	Case Priority	Patient Age	Patient Weight	Sender	Reporter Type	Report Source	Concomitant Product Names	Latest Manufacturer Received Date	Initial FDA Received Date	Country where Event occurred	Reported to Manufacturer?	Manufacturer Control Number	Literature Reference	Compounded Flag
1	3792964	Gemzar	Gemcitabine Hydrochloride	Breast Cancer Stage Iv	Respiratory Disorder;Depression;Rhinorrhoea;Facial Pain;Myalgia;Pulmonary Hypertension;Flatulence;Failure To Thrive;Nausea;Oropharyngeal Pain;Vomiting;Anaemia;Diarrhoea;Alopecia;Epistaxis;Pyrexia;Neutropenia;Urinary Tract Infection;Product Tampering;Pleural Effusion;Acute Sinusitis;Fatigue;Abdominal Distension;Headache;Dyspnoea;Ligament Injury;Lacrimation Increased;Feeling Jittery;Neck Pain;Atele…	Serious	Other Outcomes;Hospitalized	Female	2001	01-OCT-2002	Expedited	60	67 KG	Eli Lilly And Co	Healthcare Professional	Consumer,Health Professional	Navelbine	13-SEP-2002	08-MAY-2002	Not Specified	Not Specified	US_011075048	-	-
2	3809977	Lactated Ringers Solution	Calcium Chloride\Potassium Chloride\Sodium Chloride\Sodium Lactate	Preoperative Care	Coma;Product Tampering;Somnolence	Serious	Required Intervention	Male	2002	21-JUN-2002	Expedited	63	Not Specified	Baxter	Not Specified	Health Professional	-	06-JUN-2002	21-JUN-2002	Not Specified	Not Specified	10010769-C537183-1	-	-
3	3810833	Cozaar	Losartan Potassium	Oedema	Product Tampering;Blood Pressure Increased	Serious	Life Threatening	Male	2002	08-JUL-2002	Expedited	60	100 KG	Merck	Healthcare Professional	Health Professional	Bendroflumethiazide	27-JUN-2002	08-JUL-2002	Not Specified	Not Specified	WAES 0205GBR00217	-	-
4	3838113	Gemzar	Gemcitabine Hydrochloride	Ovarian Cancer;Recurrent Cancer	Blood Glucose Decreased;Deep Vein Thrombosis;Neuropathy Peripheral;Neoplasm Malignant;Nausea;Candida Infection;Chest Pain;Pleural Effusion;Atelectasis;Fatigue;Vomiting;Pneumothorax;Cardiac Murmur;Toxicity To Various Agents;Abdominal Pain;Product Tampering;Intestinal Obstruction;Chills;Alopecia;Asthenia;Hypoacusis;Condition Aggravated	Serious	Other Outcomes;Hospitalized;Died	Female	2000	01-OCT-2002	Expedited	62	68 KG	Eli Lilly And Co	Healthcare Professional	Consumer,Health Professional	Neupogen;Tamoxifen Citrate;Taxol;Paraplatin;Premarin;Decadron;Platinol;Provera;Zofran;Procrit	13-SEP-2002	30-AUG-2002	Not Specified	Not Specified	US_010973530	-	-
5	3838268	-	Ibuprofen	Carpal Tunnel Syndrome	Product Quality Issue;Coma;Angioedema;Dizziness;Product Tampering	Serious	Died	Male	2002	16-SEP-2002	Expedited	35	Not Specified	Basf	Healthcare Professional	Health Professional ,Distributor	-	11-SEP-2002	04-SEP-2002	Not Specified	Not Specified	BASF-02-004	-	-
6	3848432	Oncovin;Gemzar	Gemcitabine Hydrochloride;Vincristine Sulfate	Lung Neoplasm Malignant	Gastrointestinal Haemorrhage;Anaemia;Colon Cancer;Superficial Vein Thrombosis;Pain;Dyspnoea;Pericardial Effusion;Non-Small Cell Lung Cancer Stage Iv;Disease Progression;Blood Alkaline Phosphatase Increased;Pulmonary Hypertension;Fatigue;Ileus Paralytic;Pyrexia;Asthenia;Thrombocytopenia;Product Tampering;Respiratory Failure;Deep Vein Thrombosis;Respiratory Tract Infection;Epistaxis	Serious	Died;Other Outcomes;Hospitalized	Male	1999	01-OCT-2002	Expedited	60	Not Specified	Eli Lilly And Co	Healthcare Professional	Consumer,Health Professional	Cisplatin	12-SEP-2002	01-OCT-2002	Not Specified	Not Specified	US_020282209	-	-
7	3850503	Gemzar	Gemcitabine Hydrochloride	Pancreatic Carcinoma	Erectile Dysfunction;Dehydration;Influenza Like Illness;Steatorrhoea;Dyspepsia;Pancreatic Carcinoma;Blood Pressure Decreased;Anaemia;Drug Intolerance;Disease Progression;Vomiting;Platelet Count Decreased;Product Tampering;Blood Testosterone Decreased;Nausea;Metastasis;Diarrhoea	Serious	Hospitalized;Died	Male	1997	04-OCT-2002	Expedited	47	Not Specified	Eli Lilly And Co	Consumer	Consumer	Oxycontin;Pancrease Mt;Cisplatin;Taxol;Pepcid;Carboplatin	16-SEP-2002	04-OCT-2002	Not Specified	Not Specified	US_020282204	-	-
8	3937425	Adderall Xr	Amphetamine Aspartate\Amphetamine Sulfate\Dextroamphetamine Saccharate\Dextroamphetamine Sulfate	Attention Deficit Hyperactivity Disorder	Product Tampering;Treatment Noncompliance	Non-Serious	Non-Serious	Male	-	16-APR-2003	Expedited	Not Specified	Not Specified	Shire	Healthcare Professional	Health Professional	-	05-MAR-2003	16-APR-2003	Not Specified	Not Specified	US0308100	-	-
9	3947346	Duragesic	Fentanyl	-	Intentional Product Misuse;Medication Error;Overdose;Product Tampering	Serious	Died	Male	-	19-MAY-2003	Expedited	Not Specified	Not Specified	Johnson And Johnson	Healthcare Professional	Company Representative ,Health Professional	Vicodin	14-MAY-2003	09-MAY-2003	Not Specified	Not Specified	NSADSS2003021048	-	-
10	3948992	Trileptal;Lopressor	Metoprolol Tartrate;Oxcarbazepine	Bipolar Disorder	Blood Pressure Decreased;Product Tampering;Fatigue;Product Quality Issue	Serious	Other Outcomes	Female	2003	14-MAY-2003	Direct	44	Not Specified	-	Healthcare Professional	Health Professional	-	-	14-MAY-2003	Not Specified	Y	-	-	-
11	3949891	Duragesic	Fentanyl	Pain	Poisoning;Product Tampering	Serious	Died	Male	2003	19-MAY-2003	Expedited	51	Not Specified	Johnson And Johnson	Consumer	Consumer	Oxycontin	12-MAY-2003	19-MAY-2003	Not Specified	Not Specified	NSADSS2003022928	-	-
12	3955643	Lipitor	Atorvastatin Calcium	Blood Cholesterol Increased	Pain In Extremity;Blood Pressure Increased;Somnolence;Product Quality Issue;Movement Disorder;Arthralgia;Product Counterfeit;Gait Disturbance;Dizziness;Chest Pain	Serious	Other Outcomes	Male	15-MAY-2003	30-MAY-2003	Direct	52 YR	210 LB	-	Consumer	Not Specified	Multi-Vitamin	-	30-MAY-2003	Not Specified	Not Specified	-	-	-
13	3962487	Lipitor	Atorvastatin Calcium	Blood Cholesterol Increased	Refusal Of Treatment By Patient;Viral Infection;Asthenia;Vomiting;Drug Ineffective;Aphasia;Choking Sensation;Hypersensitivity;Dysphagia;Product Counterfeit	Serious	Other Outcomes	Female	04-MAY-2003	17-JUN-2004	Expedited	67 YR	Not Specified	Pfizer	Not Specified	Consumer	Valsartan;Nizatidine;Gemfibrozil	09-JUN-2004	17-JUN-2003	Not Specified	Not Specified	2003025014	-	-
14	3963805	Paxil Cr	Paroxetine Hydrochloride;Metoclopramide	Anxiety;Nausea	Product Tampering;Headache	Serious	Other Outcomes	Female	2003	25-JUN-2003	Direct	37	155 LB	-	Not Specified	Not Specified	-	-	25-JUN-2003	Not Specified	Not Specified	-	-	-
15	3965258	Lipitor	Atorvastatin Calcium	Blood Cholesterol Increased	Pulmonary Hypertension;Product Counterfeit;Hypoxia;Oedema;Ventilation/Perfusion Scan Abnormal;Sleep Disorder;Headache;Gastrooesophageal Reflux Disease;Cough;Diastolic Hypertension;Mitral Valve Incompetence;Product Quality Issue;Dyspnoea;Fatigue;Tricuspid Valve Incompetence	Serious	Required Intervention;Life Threatening	Female	13-MAY-2003	30-JUN-2003	Direct	56 YR	210 LB	-	Healthcare Professional	Health Professional	-	-	30-JUN-2003	Not Specified	Not Specified	-	-	-
16	3970191	Celebrex	Celecoxib	Arthritis	Feeling Abnormal;Somnolence;Road Traffic Accident;Loss Of Consciousness;Asthenia;Product Quality Issue;Product Tampering	Serious	Other Outcomes	Female	2003	07-JUL-2003	Expedited	64	76.2 KG	Pharmacia	Healthcare Professional	Consumer,Health Professional	Synthroid	01-JUL-2003	13-MAY-2003	Not Specified	Not Specified	2003158937US	-	-
17	3986446	-	Atorvastatin Calcium	-	Product Quality Issue;Product Counterfeit;Gait Disturbance;Malaise	Serious	Other Outcomes	Male	-	07-AUG-2003	Direct	67 YR	185 LB	-	Healthcare Professional	Health Professional	-	-	07-AUG-2003	Not Specified	Y	-	-	-
18	3995307	Simethicone (Dimethicone)	Dimethicone;Arginine	Abdominal Distension;Flatulence;Sperm Concentration Abnormal	Product Quality Issue;Product Tampering	Serious	Life Threatening;Other Outcomes	Male	2003	26-AUG-2003	Direct	50	248 LB	-	Not Specified	Not Specified	Diclofenac;Loratadine;Ibuprofen	-	26-AUG-2003	Not Specified	Not Specified	-	-	-
19	4006930	-	Sevoflurane	Maintenance Of Anaesthesia	Delayed Recovery From Anaesthesia;Post Procedural Complication;Product Tampering;Cerebral Ischaemia;Loss Of Consciousness	Serious	Hospitalized;Disabled	Male	2003	23-OCT-2003	Expedited	12	Not Specified	-	Healthcare Professional	Health Professional ,Foreign	Propofol;Lidocaine;Rocuronium	10-OCT-2003	16-SEP-2003	Not Specified	Not Specified	03H-178-0232015-00	-	-
20	4024423	Duragesic	Fentanyl	Intentional Product Misuse	Legal Problem;Cardiac Arrest;Completed Suicide;Respiratory Arrest;Intentional Product Misuse;Product Tampering;Self-Medication	Serious	Died	Male	2003	17-AUG-2006	Expedited	16	Not Specified	Johnson And Johnson	Healthcare Professional	Health Professional	-	07-AUG-2006	21-OCT-2003	US	Not Specified	US-JNJFOC-20031002596	-	-
21	4031657	Adderall Xr	Amphetamine Aspartate\Amphetamine Sulfate\Dextroamphetamine Saccharate\Dextroamphetamine Sulfate	Attention Deficit Hyperactivity Disorder	Product Tampering	Non-Serious	Non-Serious	Male	2003	14-NOV-2003	Direct	8	80 LB	-	Consumer	Not Specified	-	-	14-NOV-2003	Not Specified	Y	-	-	-
22	4044264	Adderall Xr	Amphetamine Aspartate\Amphetamine Sulfate\Dextroamphetamine Saccharate\Dextroamphetamine Sulfate	-	Product Quality Issue;Product Tampering	Serious	Other Outcomes	Male	2003	05-DEC-2003	Expedited	Not Specified	Not Specified	Shire	Consumer	Other	-	20-NOV-2003	05-DEC-2003	Not Specified	Not Specified	SUSI-2003-00472	-	-
23	4053318	Procrit	Erythropoietin	Neoplasm Malignant	Product Tampering;Neoplasm Malignant	Serious	Died	Male	2003	01-AUG-2003	Non-Expedited	51	60.4 KG	Amgen	Healthcare Professional	Health Professional	Acetaminophen;Dexamethasone;Morphine;Diphenhydramine Hydrochloride;Tylox	31-MAR-2003	01-AUG-2003	Not Specified	Not Specified	KDL034300	-	-
24	4053319	Procrit	Erythropoietin	-	Neoplasm Malignant;Product Tampering	Serious	Died	Male	2003	01-AUG-2003	Non-Expedited	58	51.3 KG	Amgen	Healthcare Professional	Health Professional	Ferrous Sulfate;Furosemide;Ondansetron;Aspirin;Folic Acid;Vitamins;Lactulose;Tylox	31-MAR-2003	01-AUG-2003	Not Specified	Not Specified	KDL034309	-	-
25	4070301	Zyprexa	Olanzapine	Mania	Therapeutic Product Effect Decreased;Mania;Weight Increased;Product Tampering;Weight Decreased	Non-Serious	Non-Serious	Male	2003	28-NOV-2003	Non-Expedited	Not Specified	Not Specified	Eli Lilly And Co	Not Specified	Consumer	Trileptal;Neurontin;Nardil	18-JUN-2003	28-NOV-2003	Not Specified	Not Specified	USA030229998	-	-
26	4088384	Neurontin;Naprosyn	Naproxen;Gabapentin	Ill-Defined Disorder;Partial Seizures	Abnormal Behaviour;Feeling Abnormal;Tonic Clonic Movements;Bronchitis;Product Counterfeit;Sinusitis	Serious	Other Outcomes	Male	-	04-JUN-2004	Expedited	40 YR	175 LB	Pfizer	Healthcare Professional	Health Professional	Clonazepam;Lamotrigine;Calcium;Fish Oil;Multi-Vitamin	11-MAY-2004	04-FEB-2004	Not Specified	Not Specified	2004005958	-	-
27	4105871	Pegintron;Rebetol	Ribavirin;Peginterferon Alfa-2b	Hepatitis C	Product Tampering;Constipation;Palpitations;Infrequent Bowel Movements;Skin Hypopigmentation;Pruritus;Body Fat Disorder;Psychomotor Hyperactivity;Abdominal Pain Upper;Peripheral Sensory Neuropathy;Oropharyngeal Pain;Gastrointestinal Disorder;Haemoptysis;Bone Pain;Vision Blurred;Inflammation;Overdose;Insomnia;Chromaturia;Foot Fracture;Coordination Abnormal;Halo Vision;Arthralgia;Blindness;Epstein-…	Serious	Other Outcomes	Male	2003	11-JUL-2005	Expedited	49	154 LB	Schering Plough	Consumer	Consumer	Unspecified Ingredient;Vitamins	06-JUL-2005	18-FEB-2004	Not Specified	Not Specified	2003-10-2304	-	-
28	4113727	Astelin	Azelastine Hydrochloride	-	Medication Error;Nervousness;Diarrhoea;Product Tampering	Serious	Other Outcomes	Not Specified	-	22-MAR-2004	Direct	Not Specified	Not Specified	-	Consumer	Not Specified	-	-	22-MAR-2004	Not Specified	Not Specified	-	-	-
29	4115162	Lipitor	Atorvastatin Calcium	Cerebrovascular Accident;Hypercholesterolaemia	Myalgia;Product Tampering;Product Quality Issue	Serious	Other Outcomes	Male	-	24-MAR-2004	Direct	Not Specified	226 LB	-	Healthcare Professional	Health Professional	Aspirin	-	24-MAR-2004	Not Specified	Not Specified	-	-	-
30	4138668	Adderall Xr	Amphetamine Aspartate\Amphetamine Sulfate\Dextroamphetamine Saccharate\Dextroamphetamine Sulfate	Attention Deficit Hyperactivity Disorder	Medication Error;Pallor;Dyspnoea;Decreased Appetite;Agitation;Product Tampering	Serious	Other Outcomes	Male	2004	13-JUL-2004	Expedited	11	Not Specified	Shire	Healthcare Professional	Other	Guanfacine Hydrochloride	30-JUN-2004	30-APR-2004	Not Specified	Not Specified	SUS1-2004-00178	-	-
31	4139343	Procrit	Erythropoietin	Anaemia Of Malignant Disease	Product Tampering;Therapeutic Response Decreased	Serious	Hospitalized	Female	2003	30-APR-2004	Non-Expedited	57	Not Specified	Amgen	Healthcare Professional	Health Professional	Cyclophosphamide;Vincristine Sulfate	26-SEP-2003	30-APR-2004	Not Specified	Not Specified	KDL032821	-	-
32	4148710	-	Senna Leaf	Laxative Supportive Care	Medication Error;Product Counterfeit	Non-Serious	Non-Serious	Not Specified	-	28-MAY-2004	Direct	Not Specified	Not Specified	-	Healthcare Professional	Health Professional	-	-	28-MAY-2004	Not Specified	Not Specified	-	-	-
33	4151506	Adderall Xr	Amphetamine Aspartate\Amphetamine Sulfate\Dextroamphetamine Saccharate\Dextroamphetamine Sulfate	-	Product Tampering	Serious	Other Outcomes	Male	-	25-MAY-2004	Expedited	Not Specified	Not Specified	Shire	Consumer	Other	-	10-MAY-2004	25-MAY-2004	Not Specified	Not Specified	SUS1-2004-00289	-	-
34	4152846	-	Metformin Hydrochloride	Diabetes Mellitus	Product Quality Issue;Product Counterfeit;Drug Ineffective;Blood Glucose Increased;Treatment Noncompliance	Serious	Life Threatening	Female	29-MAR-2004	07-JUN-2004	Direct	58 YR	155 LB	-	Consumer	Not Specified	-	-	07-JUN-2004	Not Specified	Not Specified	-	-	-
35	4156557	-	Ceftazidime	Pneumonia	Death;Product Counterfeit	Serious	Life Threatening;Died	Male	15-MAY-2004	18-JUN-2004	Expedited	Not Specified	Not Specified	Glaxosmithkline	Healthcare Professional	Health Professional	-	10-JUN-2004	18-JUN-2004	PH	Not Specified	PH-GLAXOSMITHKLINE-B0334970A	-	-
36	4160139	Motrin	Ibuprofen	Pneumonia;Pyrexia	Erythema;Drooling;Pharyngeal Erythema;Feeling Abnormal;Pyrexia;Throat Irritation;Herpangina;Full Blood Count Abnormal;Oropharyngeal Pain;Oral Discomfort;Insomnia;Rash;Glossodynia;Tympanic Membrane Hyperaemia;Screaming;Hypophagia;Tongue Ulceration;Headache;Product Tampering	Serious	Other Outcomes	Female	2004	15-JUL-2004	Expedited	1.5	21 LB	Mcneil	Healthcare Professional	Consumer,Health Professional	Cefzil	12-JUL-2004	15-JUN-2004	Not Specified	Not Specified	US-JNJFOC-20040601811	-	-
37	4167720	Ambien	Zolpidem Tartrate	Insomnia	Product Quality Issue;Product Counterfeit;Drug Ineffective	Serious	Other Outcomes	Female	16-MAY-2004	30-JUN-2004	Direct	56 YR	140 LB	-	Consumer	Not Specified	Unspecified Ingredient	-	30-JUN-2004	Not Specified	Not Specified	-	-	-
38	4177631	Lipitor	Atorvastatin Calcium	Blood Cholesterol Increased	Neoplasm Malignant;Product Counterfeit	Serious	Other Outcomes	Female	2003	30-JUL-2004	Expedited	Not Specified	Not Specified	Pfizer	Not Specified	Consumer	-	19-JUL-2004	15-JUL-2004	Not Specified	Not Specified	2004045416	-	-
39	4180223	Adderall Xr	Amphetamine Aspartate\Amphetamine Sulfate\Dextroamphetamine Saccharate\Dextroamphetamine Sulfate	-	Drug Ineffective;Product Tampering	Serious	Other Outcomes	Male	2004	21-JUL-2004	Expedited	8	Not Specified	Shire	Healthcare Professional	Other	-	07-JUL-2004	21-JUL-2004	Not Specified	Not Specified	SUSI-2004-00404	-	-
40	4181166	-	Primidone	Tremor	Product Counterfeit;Tremor;Drug Ineffective	Non-Serious	Non-Serious	Female	25-FEB-2004	26-JUL-2004	Direct	74 YR	152 LB	-	Healthcare Professional	Health Professional	-	-	26-JUL-2004	Not Specified	Not Specified	-	-	-
41	4182445	Procrit	Erythropoietin	Myelodysplastic Syndrome	Medication Error;Drug Ineffective;Product Tampering;Pneumonia	Serious	Died	Female	2002	14-FEB-2005	Expedited	80	79.5 KG	Amgen	Healthcare Professional	Health Professional	-	02-FEB-2005	05-AUG-2004	US	Not Specified	US-AMGEN-US085247	-	-
42	4191815	Humulin N	Insulin Human	-	Leg Amputation;Vomiting;Cerebrovascular Accident;Product Tampering;Product Quality Issue;Malaise	Serious	Disabled;Hospitalized;Other Outcomes	Male	2000	06-AUG-2004	Expedited	63	Not Specified	Eli Lilly And Co	Not Specified	Consumer	-	21-JUL-2004	06-AUG-2004	Not Specified	Not Specified	USA040773235	-	-
43	4212538	Ultram	Tramadol Hydrochloride	Fibromyalgia;Pain	Tremor;Product Quality Issue;Product Counterfeit	Serious	Required Intervention	Female	01-AUG-2004	14-SEP-2004	Direct	46 YR	160 LB	-	Consumer	Not Specified	-	-	14-SEP-2004	Not Specified	Y	-	-	-
44	4224116	-	Potassium Chloride	Electrolyte Substitution Therapy	Medication Error;Product Tampering	Non-Serious	Non-Serious	Not Specified	1994	31-MAR-1995	Direct	Not Specified	Not Specified	-	Not Specified	Not Specified	-	-	31-MAR-1995	Not Specified	Not Specified	-	-	-
45	5000521	Mixtard Human 70/30	Insulin Human	-	Product Tampering;Product Quality Issue;Medication Error;Pyrexia;Injection Site Oedema;Injection Site Abscess;Diabetic Ketoacidosis	Serious	Hospitalized	Male	2002	12-DEC-2002	Expedited	68	Not Specified	Novo Nordisk	Consumer	Other,Consumer,Foreign	-	27-NOV-2002	14-JUN-1993	Not Specified	Not Specified	221154	-	-
46	5651444	Tussionex Pennkinetic	Chlorpheniramine\Hydrocodone	-	Product Quality Issue;Product Tampering	Serious	Other Outcomes	Female	2004	14-OCT-2004	Direct	Not Specified	Not Specified	-	Not Specified	Not Specified	-	-	14-OCT-2004	Not Specified	Not Specified	-	-	-
47	5652843	Glucophage	Metformin Hydrochloride;Repaglinide	Type 2 Diabetes Mellitus	Blood Glucose Increased;Thirst;Product Counterfeit;Product Quality Issue	Serious	Other Outcomes	Female	16-OCT-2004	18-OCT-2004	Direct	51 YR	115 LB	-	Healthcare Professional	Health Professional	-	-	18-OCT-2004	Not Specified	Y	-	-	-
48	5669261	Viagra	Sildenafil Citrate	Erectile Dysfunction	Product Quality Issue;Drug Ineffective;Product Counterfeit	Serious	Other Outcomes	Male	11-OCT-2004	13-OCT-2004	Direct	68 YR	149 LB	-	Consumer	Not Specified	-	-	13-OCT-2004	Not Specified	Not Specified	-	-	-
49	5669262	Synthroid	Levothyroxine Sodium	Hypothyroidism	Product Counterfeit;Malaise;Fatigue;Dyspnoea Exertional;Arrhythmia	Serious	Other Outcomes	Female	10-OCT-2004	13-OCT-2004	Direct	62 YR	125 LB	-	Consumer	Not Specified	-	-	13-OCT-2004	Not Specified	Not Specified	-	-	-
50	5682121	-	Triamcinolone;Albuterol	Asthma;Chronic Obstructive Pulmonary Disease	Lung Disorder;Burning Sensation;Product Counterfeit	Non-Serious	Non-Serious	Male	-	17-NOV-2004	Direct	71 YR	220 LB	-	Healthcare Professional	Health Professional	-	-	17-NOV-2004	Not Specified	Not Specified	-	-	-
51	5693221	Procrit	Erythropoietin	Anaemia Of Malignant Disease	Neoplasm Malignant;Product Tampering	Serious	Died	Female	2003	01-NOV-2004	Non-Expedited	49	Not Specified	Amgen	Healthcare Professional	Health Professional	-	21-APR-2004	01-NOV-2004	Not Specified	Not Specified	KDL073447	-	-
52	5708463	Lipitor	Atorvastatin Calcium	-	Muscle Spasms;Product Counterfeit;Blood Cholesterol Increased	Serious	Other Outcomes	Male	-	28-DEC-2004	Direct	45 YR	175 LB	-	Consumer	Not Specified	-	-	28-DEC-2004	Not Specified	Not Specified	-	-	-
53	5709769	Augmentin	Amoxicillin\Clavulanate Potassium	Atelectasis	Product Counterfeit;Intestinal Obstruction;Product Quality Issue	Serious	Other Outcomes;Hospitalized;Life Threatening	Male	23-DEC-2004	14-FEB-2005	Expedited	42 YR	Not Specified	Glaxosmithkline	Healthcare Professional	Health Professional	Unspecified Ingredient	09-FEB-2005	06-JAN-2005	LB	Not Specified	LB-GLAXOSMITHKLINE-B0363300A	-	-
54	5716802	-	Mexiletine Hydrochloride	Coronary Artery Occlusion	Haemorrhage;Haemorrhage Urinary Tract;Ocular Hyperaemia;Product Quality Issue;Rectal Haemorrhage;Suspiciousness;Incision Site Haemorrhage;Headache;Feeling Abnormal;Product Tampering	Serious	Other Outcomes	Male	2004	03-MAR-2005	Expedited	46	Not Specified	Teva	Healthcare Professional	Health Professional	-	16-FEB-2005	07-JAN-2005	Not Specified	Not Specified	141007USA	-	-
55	5731362	Glucovance	Glyburide\Metformin Hydrochloride	-	Pollakiuria;Product Counterfeit;Blood Glucose Increased;Therapeutic Product Effect Decreased	Non-Serious	Non-Serious	Not Specified	23-DEC-2004	25-JAN-2005	Direct	Not Specified	Not Specified	-	Not Specified	Not Specified	-	-	25-JAN-2005	Not Specified	Not Specified	-	-	-
56	5746023	Lipitor	Atorvastatin Calcium	Ill-Defined Disorder	Product Counterfeit;Chest Pain;Blood Triglycerides Increased;Sluggishness;Blood Cholesterol Increased;Dizziness	Serious	Hospitalized	Female	-	11-FEB-2005	Expedited	Not Specified	Not Specified	Pfizer	Not Specified	Consumer	-	31-JAN-2005	11-FEB-2005	Not Specified	Not Specified	2005022845	-	-
57	5750970	Viagra	Sildenafil Citrate;Unspecified Ingredient	Erectile Dysfunction;Ill-Defined Disorder	Product Counterfeit;Erectile Dysfunction;Prostate Cancer	Serious	Hospitalized	Male	FEB-2004	17-FEB-2005	Expedited	Not Specified	Not Specified	Pfizer	Consumer	Other,Consumer,Foreign	-	04-FEB-2005	17-FEB-2005	Not Specified	Not Specified	2005025850	-	-
58	5754985	Famvir	Famciclovir	Herpes Virus Infection;Herpes Zoster	Malaise;Impaired Healing;Therapeutic Product Effect Decreased;Pruritus;Product Counterfeit;Blister;Hyperaesthesia;Product Quality Issue	Serious	Other Outcomes;Disabled	Female	29-JUL-2003	25-FEB-2005	Direct	66 YR	145 LB	-	Consumer	Not Specified	Premarin;Toprol Xl;Norvasc	-	25-FEB-2005	Not Specified	Not Specified	-	-	-
59	5758855	-	Dextroamphetamine	Attention Deficit Hyperactivity Disorder	Therapeutic Product Ineffective;Product Counterfeit;Product Quality Issue	Serious	Other Outcomes	Male	08-FEB-2005	01-MAR-2005	Direct	44 YR	175 LB	-	Consumer	Not Specified	-	-	01-MAR-2005	Not Specified	Not Specified	-	-	-
60	5763597	-	Dextroamphetamine Sulfate	Attention Deficit Hyperactivity Disorder	Drug Ineffective;Product Counterfeit	Serious	Disabled	Male	08-FEB-2005	15-MAR-2005	Direct	44 YR	175 LB	-	Consumer	Not Specified	-	-	15-MAR-2005	Not Specified	Y	-	-	-
61	5764357	Dilantin	Phenytoin	Epilepsy;Seizure	Product Counterfeit;Seizure	Serious	Hospitalized	Male	-	14-MAR-2005	Direct	Not Specified	Not Specified	-	Healthcare Professional	Health Professional	-	-	14-MAR-2005	Not Specified	Not Specified	-	-	-
62	5770781	Serzone	Nefazodone Hydrochloride	-	Product Counterfeit;Drug Ineffective	Non-Serious	Non-Serious	Male	-	22-MAR-2005	Direct	Not Specified	Not Specified	-	Not Specified	Not Specified	-	-	22-MAR-2005	Not Specified	Not Specified	-	-	-
63	5777365	Ribasphere;Pegintron	Peginterferon Alfa-2b;Ribavirin	Hepatitis C	Product Tampering	Serious	Other Outcomes	Female	-	06-APR-2005	Expedited	48	Not Specified	Three Rivers	Not Specified	Consumer	-	22-MAR-2005	06-APR-2005	Not Specified	Not Specified	TRP_0090_2005	-	-
64	5778828	-	Dextroamphetamine	Attention Deficit Hyperactivity Disorder	Product Counterfeit;Drug Ineffective;Product Quality Issue	Serious	Other Outcomes	Male	08-FEB-2005	11-APR-2005	Direct	44 YR	175 LB	-	Consumer	Not Specified	-	-	11-APR-2005	Not Specified	Not Specified	-	-	-
65	5781123	Hydrocodone Bitartrate And Acetaminophen	Acetaminophen\Hydrocodone Bitartrate	Neck Pain	Hypertension;Drug Ineffective;Eye Swelling;Increased Upper Airway Secretion;Diarrhoea;Ocular Hyperaemia;Vision Blurred;Product Tampering;Eyelid Oedema;Musculoskeletal Pain;Limb Discomfort;Malaise;Drug Tolerance;Oropharyngeal Pain;Burning Sensation;Treatment Noncompliance;Chest Pain;Diabetes Mellitus;Product Quality Issue;Erythema Of Eyelid;Blood Glucose Increased;Facial Pain;Pruritus	Serious	Hospitalized	Female	2005	09-JUN-2005	Expedited	44	49.4 KG	Watson	Not Specified	Consumer	Zyrtec;Hydrocodone Bitartrate And Acetaminophen	02-JUN-2005	14-APR-2005	Not Specified	Not Specified	2005-01176	-	-
66	5782786	Viagra	Sildenafil Citrate	-	Product Counterfeit;Drug Ineffective	Serious	Other Outcomes	Male	26-APR-2005	15-APR-2005	Direct	27 YR	200 LB	-	Healthcare Professional	Health Professional	-	-	15-APR-2005	Not Specified	Y	-	-	-
67	5783302	Roxicet	Acetaminophen\Oxycodone Hydrochloride	Pain	Product Counterfeit;Drug Level Decreased	Serious	Congenital Anomaly;Other Outcomes;Disabled	Male	05-MAR-2005	15-APR-2005	Direct	48 YR	245 LB	-	Not Specified	Not Specified	-	-	15-APR-2005	Not Specified	Not Specified	-	-	-
68	5792445	Genotropin	Somatropin	Blood Growth Hormone Decreased	Drug Ineffective;Product Counterfeit;Infusion Site Pain	Serious	Other Outcomes	Male	01-JAN-2005	27-APR-2005	Direct	43 YR	200 LB	-	Consumer	Not Specified	-	-	27-APR-2005	Not Specified	Not Specified	-	-	-
69	5792838	Konyne;Koate;Antihemophilic Factor (Human) Nos	Antihemophilic Factor Human;Antihemophilic Factor Human;Factor Ix Complex;Factor Ix Complex;Antihemophilic Factor Nos	Haemophilia	Product Counterfeit;Adverse Event	Serious	Other Outcomes	Male	-	25-APR-2005	Expedited	Not Specified	Not Specified	Bayer	Not Specified	Other,Foreign	-	08-MAR-2005	25-APR-2005	Not Specified	Not Specified	200510918BBE	-	-
70	5798602	Dilantin	Phenytoin;Phenytoin Sodium	Seizure	Product Counterfeit;Anticonvulsant Drug Level Decreased;Seizure;Treatment Noncompliance	Serious	Other Outcomes	Male	15-DEC-2004	06-MAY-2005	Expedited	42 YR	150 LB	Pfizer	Healthcare Professional	Health Professional	-	26-APR-2005	06-MAY-2005	Not Specified	Not Specified	2005064628	-	-
71	5818397	-	Phentermine	Obesity	Product Quality Issue;Drug Ineffective;Product Counterfeit	Non-Serious	Non-Serious	Female	25-APR-2005	06-JUN-2005	Direct	44 YR	170 LB	-	Healthcare Professional	Health Professional	-	-	06-JUN-2005	Not Specified	Not Specified	-	-	-
72	5825277	Premarin	Estrogens, Conjugated	Hysterectomy	Headache;Hot Flush;Product Quality Issue;Product Counterfeit	Serious	Other Outcomes	Female	01-JAN-2005	17-JUN-2005	Direct	40 YR	105 LB	-	Consumer	Not Specified	-	-	17-JUN-2005	Not Specified	Not Specified	-	-	-
73	5826404	Percocet	Acetaminophen\Oxycodone Hydrochloride	Sickle Cell Anaemia	Product Counterfeit;Rash Pruritic	Serious	Other Outcomes	Female	-	11-MAR-2005	Direct	40 YR	Not Specified	-	Healthcare Professional	Health Professional	-	-	11-MAR-2005	Not Specified	Not Specified	-	-	-
74	5827487	Lipitor	Atorvastatin Calcium	Blood Cholesterol Increased	Product Quality Issue;Therapeutic Product Effect Decreased;Product Counterfeit	Non-Serious	Non-Serious	Male	04-DEC-2004	22-JUN-2005	Direct	67 YR	185 LB	-	Consumer	Not Specified	-	-	22-JUN-2005	Not Specified	Not Specified	-	-	-
75	5847488	-	Sevoflurane	Product Used For Unknown Indication	Drug Ineffective;Anaphylactic Shock;Product Counterfeit;Cardiopulmonary Failure	Serious	Died	Male	17-JUL-2005	14-SEP-2005	Expedited	36 YR	Not Specified	Abbott	Not Specified	Not Specified	-	05-SEP-2005	28-JUL-2005	CO	Not Specified	CO-ABBOTT-05P-036-0306551-00	-	-
76	5852574	Arimidex	Anastrozole	-	Product Counterfeit	Non-Serious	Non-Serious	Not Specified	22-JUL-2005	27-JUL-2005	Direct	Not Specified	Not Specified	-	Consumer	Not Specified	-	-	27-JUL-2005	Not Specified	Not Specified	-	-	-
77	5862137	Dextroamphet Saccharat, Amphet Aspartate, Dextroamphet Sulfate And Amphet Sulfat	Amphetamine Aspartate\Amphetamine Sulfate\Dextroamphetamine Saccharate\Dextroamphetamine Sulfate	Attention Deficit Hyperactivity Disorder	Headache;Nausea;Therapeutic Response Unexpected;Product Counterfeit	Non-Serious	Non-Serious	Male	02-AUG-2005	10-AUG-2005	Direct	26 YR	165 LB	-	Consumer	Not Specified	-	-	10-AUG-2005	Not Specified	Y	-	-	-
78	5865566	Lamisil	Terbinafine Hydrochloride	Onychomycosis	Drug Ineffective;Product Counterfeit	Serious	Other Outcomes	Male	-	17-AUG-2005	Direct	66 YR	180 LB	-	Consumer	Not Specified	-	-	17-AUG-2005	Not Specified	Not Specified	-	-	-
79	5865887	Oxycontin	Oxycodone Hydrochloride	Injury;Pain	Poor Quality Product Administered;Drug Ineffective;Abdominal Pain Upper;Therapeutic Product Effect Decreased;Feeling Jittery;Product Counterfeit;Depression;Product Quality Issue	Serious	Other Outcomes	Male	JUL-2005	17-AUG-2005	Direct	46 YR	160 LB	-	Consumer	Not Specified	Atenolol	-	17-AUG-2005	Not Specified	Y	-	-	-
80	5866890	Oxycontin	Oxycodone Hydrochloride	Pain	Inadequate Analgesia;Mania;Anxiety;Nausea;Somnolence;Product Counterfeit;Product Quality Issue;Cardiac Disorder;Abdominal Pain Upper;Drug Abuser;Pain;Sedation;Supraventricular Tachycardia;Treatment Noncompliance;Tremor;Feeling Jittery;Depression	Serious	Other Outcomes	Male	22-JUL-2005	14-OCT-2005	Expedited	46 YR	Not Specified	Purdue	Not Specified	Other,Consumer	Atenolol	06-OCT-2005	17-AUG-2005	Not Specified	Not Specified	USA-2005-0020885	-	-
81	5880100	Acetaminophen And Codeine	Acetaminophen\Codeine Phosphate	Headache;Intervertebral Disc Disorder	Poor Quality Product Administered;Headache;Lymphadenopathy;Dry Mouth;Insomnia;Product Counterfeit;Therapeutic Product Effect Decreased;Anxiety	Serious	Other Outcomes	Male	05-SEP-2005	12-SEP-2005	Direct	52 YR	208 LB	-	Not Specified	Not Specified	-	-	12-SEP-2005	Not Specified	Not Specified	-	-	-
82	5887400	Glucophage;Norvasc	Amlodipine Besylate;Metformin Hydrochloride	Diabetes Mellitus;Hypertension	Prostatic Specific Antigen Increased;Blood Urea Nitrogen/Creatinine Ratio Decreased;Myocardial Infarction;Respiratory Rate Increased;Cough;High Density Lipoprotein Decreased;Chest Pain;Prostatic Disorder;Nausea;Blood Urea Decreased;Product Dose Omission Issue;Blood Chloride Increased;Anion Gap Decreased;Hypertonic Bladder;Heart Rate Decreased;Blood Glucose Increased;Product Tampering;Oxygen Satur…	Serious	Other Outcomes;Hospitalized	Male	2001	29-DEC-2005	Expedited	56	106.5 KG	Pfizer	Not Specified	Consumer	Allopurinol;Metoprolol;Tamsulosin Hydrochloride	15-DEC-2005	15-SEP-2005	Not Specified	Not Specified	2005125385	-	-
83	5904127	Xanax	Alprazolam;Alprazolam	Back Injury	Eye Swelling;Eyelash Discolouration;Poor Quality Product Administered;Nervousness;Vision Blurred;Musculoskeletal Chest Pain;Product Quality Issue;Abdominal Pain;Eyelid Oedema;Chest Pain;Pain In Extremity;Thinking Abnormal;Dysgeusia;Drug Ineffective;Feeling Abnormal;Drug Intolerance;Gait Disturbance;Product Tampering;Headache;Nausea;Diarrhoea;Malaise	Serious	Other Outcomes	Female	2005	14-OCT-2005	Expedited	44	102 LB	Pfizer	Not Specified	Consumer	Robaxin;Hydrocodone	03-OCT-2005	12-OCT-2005	Not Specified	Not Specified	2005136140	-	-
84	5921784	Trileptal	Oxcarbazepine	Neuralgia	Drug Ineffective;Product Quality Issue;Product Counterfeit	Non-Serious	Non-Serious	Female	-	08-NOV-2005	Direct	76 YR	140 LB	-	Healthcare Professional	Health Professional	-	-	08-NOV-2005	Not Specified	Not Specified	-	-	-
85	5924966	Lupron Depot	Leuprolide Acetate	-	Product Counterfeit;Medication Error	Serious	Other Outcomes	Not Specified	-	14-NOV-2005	Direct	Not Specified	Not Specified	-	Healthcare Professional	Health Professional	-	-	14-NOV-2005	Not Specified	Not Specified	-	-	-
86	5935205	Metformin;Norvasc	Amlodipine Besylate;Metformin Hydrochloride	Diabetes Mellitus;Hypertension	Product Tampering;Chest Discomfort;Nasal Congestion;Chest Pain;Cough;Thinking Abnormal	Serious	Life Threatening;Required Intervention;Hospitalized	Male	2005	22-NOV-2005	Direct	60	240 LB	-	Healthcare Professional	Health Professional	-	-	22-NOV-2005	Not Specified	Y	-	-	-
87	5937747	Celebrex	Celecoxib	Arthritis	Poor Quality Product Administered;Drug Ineffective;Product Counterfeit	Serious	Other Outcomes	Female	18-JUL-2005	29-NOV-2005	Direct	76 YR	Not Specified	-	Healthcare Professional	Health Professional	-	-	29-NOV-2005	Not Specified	Not Specified	-	-	-
88	5939432	-	Paroxetine Hydrochloride	-	Product Dispensing Error;Medication Error;Product Counterfeit	Non-Serious	Non-Serious	Not Specified	-	09-NOV-2005	Direct	Not Specified	Not Specified	-	Consumer	Not Specified	-	-	09-NOV-2005	Not Specified	Y	-	-	-
89	5940224	-	Midazolam Hydrochloride	-	Medication Error;Product Quality Issue;Drug Ineffective;Product Tampering	Non-Serious	Non-Serious	Not Specified	2005	07-DEC-2005	Direct	Not Specified	Not Specified	-	Healthcare Professional	Health Professional	-	-	07-DEC-2005	Not Specified	Not Specified	-	-	-
90	5955298	-	Gabapentin	Neuropathy Peripheral;Sensory Neuropathy Hereditary	Drug Ineffective;Poor Quality Product Administered;Therapeutic Response Unexpected;Product Counterfeit	Non-Serious	Non-Serious	Not Specified	-	28-DEC-2005	Direct	Not Specified	Not Specified	-	Consumer	Not Specified	-	-	28-DEC-2005	Not Specified	Not Specified	-	-	-
91	5961887	-	Lithium Carbonate	-	Abnormal Behaviour;Product Quality Issue;Product Tampering	Serious	Other Outcomes	Male	2005	10-JAN-2006	Direct	64	180 LB	-	Healthcare Professional	Health Professional	-	-	10-JAN-2006	Not Specified	Not Specified	-	-	-
92	5971521	Procrit	Erythropoietin	Neoplasm Malignant	Product Tampering;Neoplasm Malignant	Serious	Died	Female	2002	01-AUG-2003	Non-Expedited	79	Not Specified	Amgen	Consumer	Consumer	-	05-FEB-2003	01-AUG-2003	Not Specified	Not Specified	KDL029779	-	-
93	5971526	Procrit	Erythropoietin	Neoplasm Malignant	Product Tampering;Neoplasm Malignant	Serious	Died	Male	2003	01-AUG-2003	Non-Expedited	Not Specified	Not Specified	Amgen	Healthcare Professional	Health Professional	-	21-MAR-2003	01-AUG-2003	Not Specified	Not Specified	KDL033328	-	-
94	5972733	Flurazepam	Flurazepam Hydrochloride	Insomnia	Product Counterfeit;Poor Quality Product Administered;Drug Ineffective	Serious	Other Outcomes	Male	23-JAN-2006	25-JAN-2006	Direct	44 YR	150 LB	-	Healthcare Professional	Not Specified	-	-	25-JAN-2006	Not Specified	Not Specified	-	-	-
95	5973239	-	Oxycodone Hydrochloride	Pain;Skin Exfoliation	Poor Quality Product Administered;Therapeutic Product Effect Decreased;Therapeutic Response Unexpected;Product Counterfeit	Serious	Other Outcomes	Male	18-JAN-2006	23-JAN-2006	Direct	66 YR	226 LB	-	Not Specified	Not Specified	-	-	23-JAN-2006	Not Specified	Y	-	-	-
96	5974007	Tylenol	Acetaminophen	Headache;Pain Management	Vomiting;Nausea;Retching;Haematochezia;Abdominal Discomfort;Product Tampering;Product Quality Issue;Headache;Abdominal Pain;Inappropriate Schedule Of Product Administration	Serious	Other Outcomes	Male	2006	13-NOV-2009	Expedited	34	83.92 KG	Mcneil	Consumer	Not Specified	Percocet;Oxycontin	02-NOV-2009	01-FEB-2006	US	Not Specified	US-JNJFOC-20060104751	-	-
97	5989932	Phenylephrine	Phenylephrine Hydrochloride	Sinusitis;Upper Respiratory Tract Infection	Hypophagia;Product Tampering;Product Quality Issue;Abdominal Pain;Vomiting	Non-Serious	Non-Serious	Male	2004	16-FEB-2006	Direct	17	135 LB	-	Consumer	Not Specified	Concerta	-	16-FEB-2006	Not Specified	Y	-	-	-
98	6007151	Viagra	Sildenafil Citrate	Ill-Defined Disorder	Pancreatitis;Product Tampering	Serious	Died;Other Outcomes	Male	-	06-MAR-2006	Expedited	59	81 KG	Pfizer	Healthcare Professional	Consumer,Health Professional ,Foreign	Glyburide	21-FEB-2006	06-MAR-2006	Not Specified	Not Specified	2006026899	-	-
99	6007329	-	Phentermine	Obesity	Drug Ineffective;Product Tampering	Non-Serious	Non-Serious	Female	2006	06-MAR-2006	Expedited	Not Specified	Not Specified	Actavis Totowa	Not Specified	Consumer,Health Professional	-	21-FEB-2006	06-MAR-2006	Not Specified	Not Specified	C06-020	-	-
100	6008599	Cymbalta	Duloxetine Hydrochloride	Depression;Pain	Irritability;Thinking Abnormal;Abnormal Behaviour;Product Tampering;Therapeutic Product Effect Decreased;Suicidal Ideation;Agitation;Crying	Serious	Life Threatening	Female	-	13-MAR-2006	Direct	Not Specified	135 LB	-	Consumer	Not Specified	-	-	13-MAR-2006	Not Specified	Not Specified	-	-	-
101	6052201	-	Olanzapine	Bipolar Disorder;Depression	Economic Problem;Drug Ineffective;Depression;Suicide Attempt;Condition Aggravated;Product Counterfeit;Homicidal Ideation	Serious	Life Threatening;Hospitalized;Other Outcomes	Female	13-APR-2006	16-MAY-2006	Direct	32 YR	118 LB	-	Not Specified	Not Specified	Aspirin;Prozac	-	16-MAY-2006	Not Specified	Y	-	-	-
102	6056733	Indocin	Indomethacin	-	Product Quality Issue;Product Counterfeit;Drug Ineffective	Serious	Other Outcomes	Not Specified	17-MAY-2006	24-MAY-2006	Direct	Not Specified	Not Specified	-	Healthcare Professional	Health Professional	-	-	24-MAY-2006	Not Specified	Not Specified	-	-	-
103	6062529	Premarin	Estrogens, Conjugated	Hormone Replacement Therapy;Menopause	Product Contamination;Oral Pruritus;Swelling Face;Product Counterfeit;Pruritus	Non-Serious	Non-Serious	Female	19-APR-2006	05-JUN-2006	Direct	58 YR	130 LB	-	Not Specified	Not Specified	-	-	05-JUN-2006	Not Specified	Not Specified	-	-	-
104	6063220	Xenical	Orlistat	Weight Control	Product Counterfeit;Drug Resistance;Drug Ineffective	Serious	Other Outcomes	Female	02-JAN-2006	05-JUN-2006	Direct	45 YR	325 LB	-	Not Specified	Not Specified	-	-	05-JUN-2006	Not Specified	Not Specified	-	-	-
105	6063253	Oxycodone And Acetaminophen	Acetaminophen\Oxycodone Hydrochloride	Analgesic Therapy	Back Pain;Product Counterfeit;Drug Ineffective;Therapeutic Response Unexpected;Product Quality Issue	Non-Serious	Non-Serious	Female	-	05-JUN-2006	Direct	22 YR	147 LB	-	Consumer	Not Specified	-	-	05-JUN-2006	Not Specified	Not Specified	-	-	-
106	6064086	Geodon	Ziprasidone Hydrochloride\Ziprasidone Mesylate;Unspecified Ingredient	Cognitive Disorder;Diabetes Mellitus	Product Tampering;Gait Inability;Retching;Product Counterfeit;Diabetes Mellitus;Poor Quality Product Administered;Product Quality Issue;Pollakiuria;Vomiting;Unevaluable Event;Coma	Serious	Other Outcomes	Male	2004	17-AUG-2006	Expedited	49 YR	235 LB	Pfizer	Not Specified	Consumer	Prozac;Ativan;Cogentin	08-AUG-2006	01-JUN-2006	Not Specified	Not Specified	2006066576	-	-
107	6064086	Geodon	Ziprasidone Hydrochloride\Ziprasidone Mesylate;Unspecified Ingredient	Cognitive Disorder;Diabetes Mellitus	Diabetes Mellitus;Pollakiuria;Product Tampering;Vomiting;Product Quality Issue;Gait Inability;Unevaluable Event;Product Counterfeit;Retching;Coma;Poor Quality Product Administered	Serious	Other Outcomes	Male	2004	17-AUG-2006	Expedited	49	235 LB	Pfizer	Not Specified	Consumer	Prozac;Cogentin;Ativan	08-AUG-2006	01-JUN-2006	Not Specified	Not Specified	2006066576	-	-
108	6069209	Viagra	Sildenafil Citrate	-	Product Counterfeit;Therapeutic Product Effect Decreased;Poor Quality Product Administered	Non-Serious	Non-Serious	Male	10-APR-2006	09-JUN-2006	Direct	69 YR	Not Specified	-	Not Specified	Not Specified	-	-	09-JUN-2006	Not Specified	Not Specified	-	-	-
109	6070071	Viagra	Sildenafil Citrate	Erectile Dysfunction	Skin Warm;Adverse Event;Product Counterfeit;Poor Quality Product Administered;Wrong Technique In Product Usage Process;Drug Ineffective	Non-Serious	Non-Serious	Male	11-JUN-2006	14-JUN-2006	Direct	60 YR	182 LB	-	Healthcare Professional	Health Professional	-	-	14-JUN-2006	Not Specified	Not Specified	-	-	-
110	6070190	Ipratropium Bromide And Albuterol Sulfate	Albuterol Sulfate\Ipratropium Bromide	Chronic Obstructive Pulmonary Disease	Cardiac Disorder;Product Counterfeit;Drug Ineffective;Product Quality Issue;Poor Quality Product Administered	Serious	Other Outcomes	Female	01-JAN-2006	12-JUN-2006	Direct	72 YR	125 LB	-	Not Specified	Not Specified	-	-	12-JUN-2006	Not Specified	Not Specified	-	-	-
111	6070230	Zoloft	Sertraline Hydrochloride	Irritability;Stress	Product Counterfeit;Poor Quality Product Administered;Drug Ineffective	Serious	Other Outcomes	Female	15-MAY-2006	12-JUN-2006	Direct	56 YR	134 LB	-	Consumer	Not Specified	-	-	12-JUN-2006	Not Specified	Y	-	-	-
112	6070240	Celebrex	Celecoxib	Barrett'S Oesophagus;Dyspnoea;Scar	Cardiac Disorder;Therapeutic Product Effect Decreased;Mental Impairment;Product Counterfeit;Discomfort;Dyspnoea Exertional	Serious	Other Outcomes;Life Threatening	Male	20-AUG-2005	14-JUN-2006	Direct	54 YR	200 LB	-	Consumer	Not Specified	-	-	14-JUN-2006	Not Specified	Not Specified	-	-	-
113	6072294	Norvasc	Amlodipine Besylate	Hypertension	Ventricular Hypertrophy;Blood Creatinine Increased;Blood Pressure Increased;Nephropathy;Refusal Of Treatment By Patient;Blood Pressure Inadequately Controlled;Victim Of Crime;Condition Aggravated;Product Counterfeit	Serious	Other Outcomes	Female	-	13-JUN-2006	Expedited	58 YR	Not Specified	Pfizer	Healthcare Professional	Company Representative ,Health Professional ,Foreign	Metoprolol Succinate	02-JUN-2006	13-JUN-2006	Not Specified	Not Specified	2006071558	-	-
114	6074081	Caverject	Alprostadil	Erectile Dysfunction	Product Counterfeit;Blood Cholesterol Increased;Prostate Cancer;Drug Ineffective	Serious	Other Outcomes;Hospitalized	Male	1995	15-JUN-2006	Expedited	60 YR	Not Specified	Pfizer	Not Specified	Consumer	Lovastatin;Warfarin;Furosemide	05-JUN-2006	15-JUN-2006	Not Specified	Not Specified	2006071521	-	-
115	6075900	Tenuate Dospan	Diethylpropion Hydrochloride	Weight Control	Product Counterfeit;Drug Ineffective;Abdominal Pain Upper	Non-Serious	Non-Serious	Female	-	26-JUN-2006	Direct	46 YR	200 KG	-	Consumer	Not Specified	-	-	26-JUN-2006	Not Specified	Not Specified	-	-	-
116	6076789	-	Acetaminophen\Hydrocodone Bitartrate	Pain	Product Counterfeit;Drug Ineffective	Non-Serious	Non-Serious	Male	16-JUN-2006	19-JUN-2006	Direct	58 YR	195 LB	-	Consumer	Not Specified	-	-	19-JUN-2006	Not Specified	Not Specified	-	-	-
117	6076830	-	Diethylpropion Hydrochloride	Weight Control	Malaise;Drug Ineffective;Product Counterfeit;Nausea	Non-Serious	Non-Serious	Female	03-MAY-2006	26-JUN-2006	Direct	46 YR	200 KG	-	Consumer	Not Specified	Risperdal	-	26-JUN-2006	Not Specified	Not Specified	-	-	-
118	6077000	Hepsera	Adefovir Dipivoxil	Hepatitis B	Hepatitis B;Alanine Aminotransferase Increased;Drug Ineffective;Product Counterfeit	Serious	Disabled;Other Outcomes	Male	-	29-SEP-2006	Expedited	21 YR	Not Specified	Gilead	Healthcare Professional	Health Professional	-	22-SEP-2006	05-JUL-2006	HK	Not Specified	HK-GILEAD-2006-0009805	-	-
119	6080437	-	Phentermine	Weight Decreased	Therapeutic Product Effect Decreased;Product Counterfeit;Product Quality Issue;Poor Quality Product Administered	Non-Serious	Non-Serious	Female	-	03-JUL-2006	Direct	34 YR	284 LB	-	Not Specified	Not Specified	-	-	03-JUL-2006	Not Specified	Y	-	-	-
120	6081225	Xalatan	Latanoprost	Glaucoma	Circumstance Or Information Capable Of Leading To Medication Error;Ocular Hyperaemia;Meniscus Removal;Gait Inability;Eyelid Oedema;Arthralgia;Foreign Body Sensation In Eyes;Skin Exfoliation;Product Counterfeit;Eye Pruritus;Hypersensitivity;Eye Pain;Eye Irritation;Discomfort	Serious	Other Outcomes	Female	-	28-JUN-2006	Expedited	Not Specified	Not Specified	Pfizer	Not Specified	Consumer	-	12-JUN-2006	28-JUN-2006	Not Specified	Not Specified	2006075103	-	-
121	6082316	-	Ciprofloxacin	-	Product Counterfeit;Drug Ineffective;Product Quality Issue	Non-Serious	Non-Serious	Female	28-APR-2006	29-JUN-2006	Direct	Not Specified	Not Specified	-	Healthcare Professional	Health Professional	-	-	29-JUN-2006	Not Specified	Not Specified	-	-	-
122	6084187	-	Metoprolol	-	Product Tampering;Blood Potassium Decreased;Chest Discomfort;Dyspnoea;Poor Quality Product Administered;Arrhythmia;Wolff-Parkinson-White Syndrome;Heart Rate Increased	Serious	Other Outcomes	Female	2006	10-JUL-2006	Direct	55	Not Specified	-	Not Specified	Not Specified	-	-	10-JUL-2006	Not Specified	Not Specified	-	-	-
123	6084352	-	Amoxicillin	Sinusitis	Malaise;Product Counterfeit;Eye Pain;Poor Quality Product Administered	Serious	Other Outcomes;Hospitalized	Male	09-JUL-2006	11-JUL-2006	Direct	35 YR	205 LB	-	Consumer	Not Specified	-	-	11-JUL-2006	Not Specified	Not Specified	-	-	-
124	6084713	Ambien	Zolpidem Tartrate	Insomnia	Drug Ineffective;Product Quality Issue;Poor Quality Product Administered;Product Counterfeit;Agitation;Restlessness	Serious	Other Outcomes;Life Threatening	Male	02-JUN-2006	05-JUL-2006	Direct	53 YR	260 LB	-	Consumer	Not Specified	-	-	05-JUL-2006	Not Specified	Not Specified	-	-	-
125	6085448	Restasis	Cyclosporine;Unspecified Ingredient	Megacolon;Porphyria;Scoliosis;Sjogren'S Syndrome;Spina Bifida	Product Counterfeit;Product Tampering	Non-Serious	Non-Serious	Female	-	11-JUL-2006	Direct	Not Specified	215 LB	-	Not Specified	Not Specified	-	-	11-JUL-2006	Not Specified	Not Specified	-	-	-
126	6085448	Restasis	Cyclosporine;Unspecified Ingredient	Megacolon;Porphyria;Scoliosis;Sjogren'S Syndrome;Spina Bifida	Product Counterfeit;Product Tampering	Non-Serious	Non-Serious	Female	-	11-JUL-2006	Direct	Not Specified	215 LB	-	Not Specified	Not Specified	-	-	11-JUL-2006	Not Specified	Not Specified	-	-	-
127	6086681	-	Aspirin	-	Product Tampering;Hemiplegia;Aphasia	Serious	Other Outcomes	Female	-	25-JUL-2006	Expedited	Not Specified	Not Specified	Bayer	Not Specified	Other,Consumer,Foreign	-	18-JUL-2006	07-JUL-2006	Not Specified	Not Specified	200610618BFR	-	-
128	6089162	Procrit	Erythropoietin	Anaemia Of Malignant Disease	Therapeutic Response Decreased;Neoplasm Malignant;Product Tampering	Serious	Died	Female	2002	08-AUG-2006	Non-Expedited	60	82.2 KG	Amgen	Not Specified	Not Specified	-	25-MAY-2005	24-JUL-2006	US	Not Specified	US-AMGEN-KDL015290	-	-
129	6091719	Lipitor	Atorvastatin Calcium	-	Low Density Lipoprotein Increased;Product Counterfeit	Serious	Other Outcomes	Female	-	20-OCT-2006	Expedited	Not Specified	Not Specified	Pfizer	Healthcare Professional	Company Representative ,Health Professional	-	10-OCT-2006	14-JUL-2006	Not Specified	Not Specified	2006084996	-	-
130	6093686	-	Bupropion Hydrochloride	Anxiety;Death Of Relative;Depression	Product Counterfeit;Extrasystoles;Malaise;Headache;Thinking Abnormal;Vomiting;Confusional State;Influenza;Poor Quality Product Administered;Cognitive Disorder	Serious	Other Outcomes	Female	19-JUL-2006	24-JUL-2006	Direct	41 YR	155 LB	-	Consumer	Not Specified	-	-	24-JUL-2006	Not Specified	Not Specified	-	-	-
131	6093740	Estratest	Estrogens, Esterified\Methyltestosterone	Hormone Replacement Therapy	Product Counterfeit;Drug Ineffective	Serious	Other Outcomes	Female	05-MAY-2006	21-JUL-2006	Direct	61 YR	146 LB	-	Consumer	Not Specified	-	-	21-JUL-2006	Not Specified	Not Specified	-	-	-
132	6094764	Cefzil	Cefprozil	Ear Infection;Sinusitis	Dysgeusia;Oral Discomfort;Vomiting;Product Counterfeit;Poor Quality Product Administered	Serious	Other Outcomes	Male	15-JUL-2006	19-JUL-2006	Direct	9 MTH	21 LB	-	Not Specified	Not Specified	-	-	19-JUL-2006	Not Specified	Not Specified	-	-	-
133	6095998	Adderall Xr	Amphetamine Aspartate\Amphetamine Sulfate\Dextroamphetamine Saccharate\Dextroamphetamine Sulfate	-	Product Tampering;Disturbance In Attention;Fatigue;Impaired Work Ability	Serious	Other Outcomes	Male	2006	21-JUL-2006	Direct	0	165 LB	-	Not Specified	Not Specified	-	-	21-JUL-2006	Not Specified	Not Specified	-	-	-
134	6097827	Lipitor	Atorvastatin Calcium	Blood Cholesterol Increased	Hypothyroidism;Product Counterfeit;Product Quality Issue;Heart Rate Irregular;Blood Cholesterol Increased	Serious	Other Outcomes;Hospitalized	Male	2006	02-OCT-2006	Expedited	71 YR	195 LB	Pfizer	Not Specified	Consumer	Amiodarone Hydrochloride;Levothroid;Furosemide	21-SEP-2006	24-JUL-2006	Not Specified	Not Specified	2006086287	-	-
135	6100311	-	Phenytoin	Seizure	Anticonvulsant Drug Level Below Therapeutic;Generalised Tonic-Clonic Seizure;Product Quality Issue;Circumstance Or Information Capable Of Leading To Medication Error;Feeling Abnormal;Poor Quality Product Administered;Product Counterfeit;Loss Of Consciousness	Serious	Other Outcomes	Male	2005	19-OCT-2006	Expedited	65 YR	210 LB	Pfizer	Healthcare Professional	Health Professional	Tamsulosin Hydrochloride;Vitamins	23-AUG-2006	26-JUL-2006	Not Specified	Not Specified	2006087880	-	-
136	6103222	-	Enalapril	Hypertension	Blood Pressure Inadequately Controlled;Condition Aggravated;Product Counterfeit;Poor Quality Product Administered;Blood Pressure Increased	Serious	Other Outcomes	Female	14-JUL-2006	27-JUL-2006	Direct	84 YR	157 LB	-	Healthcare Professional	Health Professional	-	-	27-JUL-2006	Not Specified	Not Specified	-	-	-
137	6122120	-	Amitriptyline Hydrochloride	Depression	Product Counterfeit;Mood Altered;Suicidal Ideation;Irritability;Palpitations;Lethargy;Insomnia;Crying	Serious	Other Outcomes	Female	04-AUG-2006	28-AUG-2006	Direct	49 YR	175 LB	-	Not Specified	Not Specified	-	-	28-AUG-2006	Not Specified	Not Specified	-	-	-
138	6124242	-	Zinc	Nasopharyngitis	Pain;Product Tampering;Crying;Product Quality Issue	Serious	Other Outcomes	Female	2004	08-NOV-2004	Direct	39	125 LB	-	Consumer	Not Specified	-	-	08-NOV-2004	Not Specified	Not Specified	-	-	-
139	6126005	Norvasc	Amlodipine Besylate	-	Hypertension;Spinal Fusion Surgery;Product Counterfeit;Blood Cholesterol Increased;Product Quality Issue;Wrong Technique In Product Usage Process	Serious	Other Outcomes	Female	-	18-OCT-2006	Expedited	77 YR	Not Specified	Pfizer	Healthcare Professional	Health Professional	Ditropan Xl;Fentanyl;Tylenol With Codeine;Vitamins Nos;Trazodone Hydrochloride;Tramadol Hydrochloride;Quinine Sulfate;Premarin;Drisdol;Hydrocodone;Pravachol;Nitroglycerin;Miralax;Avapro;Celebrex	06-OCT-2006	26-AUG-2006	Not Specified	Not Specified	2006101148	-	-
140	6129664	Roxicodone	Oxycodone Hydrochloride	Spinal Disorder	Product Counterfeit;Visual Impairment;General Symptom;Inadequate Analgesia;Malaise	Serious	Other Outcomes;Life Threatening	Male	06-SEP-2006	07-SEP-2006	Direct	53 YR	185 LB	-	Not Specified	Not Specified	-	-	07-SEP-2006	Not Specified	Y	-	-	-
141	6132130	Extended Phenytoin Sodium	Phenytoin Sodium	Epilepsy	Generalised Tonic-Clonic Seizure;Anticonvulsant Drug Level Decreased;Condition Aggravated;Product Tampering;Seizure;Product Quality Issue	Serious	Other Outcomes	Male	2006	03-OCT-2006	Expedited	52	Not Specified	Mylan	Consumer	Consumer	Valsartan;Albuterol;Pantoprazole Sodium;Clopidogrel	28-SEP-2006	08-SEP-2006	Not Specified	Not Specified	2006S1008118	-	-
142	6134923	Maxalt-Mlt	Rizatriptan Benzoate	Migraine	Product Counterfeit;Poor Quality Product Administered;Therapy Non-Responder	Non-Serious	Non-Serious	Not Specified	17-AUG-2006	13-SEP-2006	Direct	Not Specified	Not Specified	-	Not Specified	Not Specified	-	-	13-SEP-2006	Not Specified	Not Specified	-	-	-
143	6135531	Tylenol	Acetaminophen	Back Pain	Product Tampering;Product Quality Issue	Non-Serious	Non-Serious	Female	-	11-SEP-2006	Direct	Not Specified	120 LB	-	Healthcare Professional	Health Professional	-	-	11-SEP-2006	Not Specified	Y	-	-	-
144	6138370	Lipitor	Atorvastatin Calcium	Product Used For Unknown Indication	Low Density Lipoprotein Increased;Product Counterfeit;Poor Quality Product Administered;High Density Lipoprotein Decreased;Blood Triglycerides Increased	Serious	Other Outcomes	Not Specified	-	15-SEP-2006	Expedited	Not Specified	Not Specified	Pfizer	Healthcare Professional	Company Representative ,Health Professional	-	07-SEP-2006	15-SEP-2006	Not Specified	Not Specified	2006109287	-	-
145	6139727	Zonegran	Zonisamide	Migraine Prophylaxis	Drug Ineffective;Product Counterfeit	Non-Serious	Non-Serious	Female	07-JUL-2006	21-SEP-2006	Direct	61 YR	140 LB	-	Healthcare Professional	Health Professional	-	-	21-SEP-2006	Not Specified	Not Specified	-	-	-
146	6151589	Cialis	Tadalafil	Erectile Dysfunction	Product Counterfeit	Non-Serious	Non-Serious	Male	10-OCT-2006	16-OCT-2006	Direct	54 YR	215 LB	-	Consumer	Not Specified	-	-	16-OCT-2006	Not Specified	Not Specified	-	-	-
147	6155063	Oxycodone And Acetaminophen	Acetaminophen\Oxycodone Hydrochloride	Procedural Pain	Therapeutic Product Ineffective;Product Counterfeit	Serious	Other Outcomes	Male	29-AUG-2006	12-OCT-2006	Direct	73 YR	200 LB	-	Healthcare Professional	Health Professional	-	-	12-OCT-2006	Not Specified	Not Specified	-	-	-
148	6158818	Maxalt-Mlt	Rizatriptan Benzoate	Migraine	Drug Ineffective;Product Counterfeit;Adverse Event;Product Quality Issue	Non-Serious	Non-Serious	Not Specified	01-JUL-2006	31-OCT-2006	Expedited	Not Specified	Not Specified	Merck	Consumer	Not Specified	-	16-OCT-2006	31-OCT-2006	US	Not Specified	US-MERCK-0610USA10458	-	-
149	6161442	-	Bromocriptine Mesylate	Pituitary Tumour Benign	Product Counterfeit;Laboratory Test Abnormal	Non-Serious	Non-Serious	Male	01-JUN-2006	19-OCT-2006	Direct	75 YR	164 LB	-	Consumer	Not Specified	-	-	19-OCT-2006	Not Specified	Not Specified	-	-	-
150	6163416	Wellbutrin Sr	Bupropion Hydrochloride	-	Drug Ineffective;Therapeutic Response Unexpected;Product Counterfeit	Serious	Other Outcomes	Female	-	26-OCT-2006	Direct	Not Specified	Not Specified	-	Healthcare Professional	Health Professional	-	-	26-OCT-2006	Not Specified	Not Specified	-	-	-
151	6164279	Oxycontin	Oxycodone Hydrochloride	Pain	Product Counterfeit;Product Quality Issue;Inadequate Analgesia	Serious	Other Outcomes	Male	22-OCT-2006	27-OCT-2006	Direct	47 YR	185 LB	-	Not Specified	Not Specified	-	-	27-OCT-2006	Not Specified	Y	-	-	-
152	6172033	Diovan Hct	Hydrochlorothiazide\Valsartan	Hypertension	Cardiac Pacemaker Insertion;Product Counterfeit;Bradycardia;Atrioventricular Block Second Degree	Serious	Other Outcomes	Male	01-OCT-2006	13-FEB-2007	Expedited	70 YR	Not Specified	Novartis	Healthcare Professional	Health Professional	-	01-FEB-2007	22-NOV-2006	US	Not Specified	PHEH2006US14237	-	-
153	6178181	Micronase	Glyburide	-	Product Counterfeit;Poor Quality Product Administered	Serious	Died	Not Specified	-	14-NOV-2006	Expedited	Not Specified	Not Specified	Pfizer	Not Specified	Consumer	-	03-NOV-2006	14-NOV-2006	Not Specified	Not Specified	2006136387	-	-
154	6179505	Prograf	Tacrolimus	Heart Transplant	Renal Disorder;Speech Disorder;Pneumonia;Product Tampering;Life Support;Heart Transplant Rejection;Gait Disturbance;Dysphagia;Liver Disorder;Arterial Disorder;Asthenia;Product Quality Issue	Serious	Required Intervention;Other Outcomes;Disabled;Life Threatening;Hospitalized	Male	2006	21-NOV-2006	Direct	44	200 LB	-	Consumer	Not Specified	-	-	21-NOV-2006	Not Specified	Y	-	-	-
155	6201975	Tylenol Cold Multi-Symptom Daytime	Acetaminophen\Dextromethorphan Hydrobromide\Phenylephrine Hydrochloride	Cough;Nasopharyngitis;Oropharyngeal Pain	Drug Ineffective;Cough;Product Counterfeit;Pharyngeal Disorder;Condition Aggravated	Non-Serious	Non-Serious	Female	09-DEC-2006	12-DEC-2006	Direct	44 YR	134 LB	-	Consumer	Not Specified	-	-	12-DEC-2006	Not Specified	Y	-	-	-
156	6204796	Lipitor	Atorvastatin Calcium	Blood Cholesterol Increased	Cardiac Pacemaker Insertion;Product Counterfeit;Blood Cholesterol Increased	Serious	Other Outcomes	Male	01-SEP-2003	28-DEC-2006	Expedited	76 YR	81.6 KG	Pfizer	Consumer	Not Specified	-	19-OCT-2006	27-JUL-2006	US	Not Specified	US-PFIZER INC-2006088936	-	-
157	6216045	-	Albuterol;Alprazolam	Anxiety;Respiratory Disorder	Product Counterfeit;Therapeutic Product Effect Decreased;Poor Quality Product Administered	Non-Serious	Non-Serious	Female	-	29-DEC-2006	Direct	70 YR	147 LB	-	Consumer	Not Specified	-	-	29-DEC-2006	Not Specified	Not Specified	-	-	-
158	6228630	-	Butorphanol Tartrate	Cluster Headache	Drug Ineffective;Product Tampering;Product Quality Issue	Non-Serious	Non-Serious	Male	2007	16-JAN-2007	Direct	26	260 LB	-	Healthcare Professional	Health Professional	-	-	16-JAN-2007	Not Specified	Not Specified	-	-	-
159	6244031	Plendil	Felodipine	Hypertension	Product Counterfeit;Blood Pressure Increased;Blood Pressure Inadequately Controlled;Poor Quality Product Administered	Serious	Hospitalized	Female	01-JAN-2007	18-JUN-2007	Expedited	66 YR	Not Specified	Astrazeneca	Healthcare Professional	Health Professional	Ranitidine;Aspirin	19-APR-2007	23-FEB-2007	PH	Not Specified	PH-ASTRAZENECA-2007AP01030	-	-
160	6247108	Tiazac	Diltiazem Hydrochloride	Hypertension	Blood Pressure Increased;Drug Ineffective;Poor Quality Product Administered;Product Counterfeit	Serious	Other Outcomes	Female	JAN-2007	13-FEB-2007	Expedited	60 YR	Not Specified	Forest	Consumer	Consumer	-	05-FEB-2007	13-FEB-2007	Not Specified	Not Specified	S07-USA-00558-01	-	-
161	6249934	Lexapro;Lamictal	Lamotrigine;Escitalopram Oxalate	Anxiety;Bipolar Disorder	Product Counterfeit;Drug Ineffective	Non-Serious	Non-Serious	Male	04-SEP-2006	28-FEB-2007	Non-Expedited	33 YR	Not Specified	Glaxosmithkline	Consumer	Not Specified	Unspecified Ingredient	03-OCT-2006	28-FEB-2007	US	Not Specified	S06-USA-03747-01	-	-
162	6252918	Prozac	Fluoxetine Hydrochloride	Anxiety;Emotional Distress	Poor Quality Product Administered;Abnormal Dreams;Affect Lability;Product Counterfeit	Non-Serious	Non-Serious	Female	01-OCT-2006	21-FEB-2007	Direct	63 YR	195 LB	-	Not Specified	Not Specified	-	-	21-FEB-2007	Not Specified	Y	-	-	-
163	6253711	Provigil	Modafinil	Sleep Disorder	Somnolence;Fatigue;Hypersomnia;Product Counterfeit	Non-Serious	Non-Serious	Female	05-FEB-2007	22-FEB-2007	Direct	52 YR	249 LB	-	Consumer	Not Specified	-	-	22-FEB-2007	Not Specified	Not Specified	-	-	-
164	6253787	Norvasc	Amlodipine Besylate	Hypertension	Product Counterfeit;Drug Ineffective;Product Quality Issue	Non-Serious	Non-Serious	Male	12-JUN-2006	22-FEB-2007	Direct	59 YR	162 LB	-	Consumer	Not Specified	-	-	22-FEB-2007	Not Specified	Y	-	-	-
165	6254710	-	Polyethylene Glycol 3350	Constipation	Product Quality Issue;Dysgeusia;Product Counterfeit	Non-Serious	Non-Serious	Female	14-JAN-2007	23-FEB-2007	Direct	54 YR	130 LB	-	Not Specified	Not Specified	-	-	23-FEB-2007	Not Specified	Not Specified	-	-	-
166	6255786	Crestor	Rosuvastatin Calcium	Blood Cholesterol Increased	Product Counterfeit;Blood Cholesterol Increased;High Density Lipoprotein Decreased;Blood Triglycerides Increased	Serious	Other Outcomes	Female	-	08-DEC-2006	Non-Expedited	59 YR	Not Specified	Astrazeneca	Healthcare Professional	Health Professional	Lisinopril;Actos;Probenecid;Colchicine	25-JUL-2006	08-DEC-2006	Not Specified	Not Specified	2006UW14816	-	-
167	6261325	-	Metoprolol Succinate	Cardiovascular Event Prophylaxis	Heart Rate Increased;Hyperhidrosis;Product Counterfeit;Drug Ineffective	Serious	Other Outcomes	Male	25-FEB-2007	27-FEB-2007	Direct	51 YR	250 LB	-	Consumer	Not Specified	-	-	27-FEB-2007	Not Specified	Not Specified	-	-	-
168	6267383	-	Trazodone Hydrochloride	Sleep Disorder Therapy	Insomnia;Restlessness;Product Quality Issue;Poor Quality Sleep;Poor Quality Product Administered;Drug Ineffective;Product Counterfeit	Serious	Other Outcomes	Female	01-AUG-2006	05-MAR-2007	Direct	55 YR	140 LB	-	Consumer	Not Specified	-	-	05-MAR-2007	Not Specified	Y	-	-	-
169	6267411	Depakene	Valproic Acid	Epilepsy	Incorrect Dose Administered;Product Counterfeit;Poor Quality Product Administered;Product Prescribing Error;Seizure	Serious	Other Outcomes	Female	27-JAN-2007	22-MAR-2007	Expedited	16 YR	Not Specified	Abbott	Consumer	Not Specified	-	12-MAR-2007	22-MAR-2007	CN	Not Specified	CN-ABBOTT-07P-035-0361652-00	-	-
170	6276888	Celebrex	Celecoxib	Arthritis	Drug Ineffective;Product Counterfeit	Serious	Other Outcomes	Female	15-JAN-2007	21-MAR-2007	Direct	60 YR	Not Specified	-	Healthcare Professional	Not Specified	-	-	21-MAR-2007	Not Specified	Not Specified	-	-	-
171	6277148	Diovan	Valsartan	Hypertension	Product Counterfeit;Blood Pressure Increased	Non-Serious	Non-Serious	Male	20-FEB-2007	16-MAR-2007	Direct	67 YR	150 LB	-	Consumer	Not Specified	-	-	16-MAR-2007	Not Specified	Not Specified	-	-	-
172	6289777	-	Sodium Chloride	Nasal Dryness	Rhinorrhoea;Epistaxis;Product Counterfeit;Burning Sensation Mucosal;Dysgeusia;Poor Quality Product Administered;Product Contamination	Non-Serious	Non-Serious	Male	-	05-APR-2007	Direct	Not Specified	148 LB	-	Not Specified	Not Specified	-	-	05-APR-2007	Not Specified	Not Specified	-	-	-
173	6289899	Tylenol	Acetaminophen	Headache	Vomiting;Product Tampering;Dyspepsia;Vision Blurred;Diplopia	Serious	Other Outcomes	Female	2007	17-APR-2007	Expedited	28	107.96 KG	Mcneil	Consumer	Not Specified	Protonix;Dulcolax (Bisacodyl);Dilaudid	09-APR-2007	17-APR-2007	US	Not Specified	US-JNJFOC-20070402163	-	-
174	6289924	-	Famotidine	Gastrooesophageal Reflux Disease	Drug Ineffective;Product Counterfeit;Therapeutic Response Unexpected	Non-Serious	Non-Serious	Female	21-MAR-2007	05-APR-2007	Direct	61 YR	156 LB	-	Healthcare Professional	Health Professional	-	-	05-APR-2007	Not Specified	Y	-	-	-
175	6290693	Tylenol	Acetaminophen	Headache	Product Tampering;Sedation	Serious	Other Outcomes	Female	2007	30-APR-2007	Expedited	48	83.46 KG	Mcneil	Consumer	Not Specified	-	19-APR-2007	18-APR-2007	US	Not Specified	US-JNJFOC-20070402350	-	-
176	6291696	Concerta	Methylphenidate Hydrochloride	Attention Deficit Hyperactivity Disorder	Fatigue;Muscular Weakness;Dyspnoea;Tachycardia;Extrasystoles;Chest Pain;Arrhythmia;Product Tampering	Serious	Other Outcomes	Female	2007	29-MAY-2007	Expedited	16	Not Specified	Mcneil	Healthcare Professional	Health Professional	-	17-MAY-2007	19-APR-2007	BR	Not Specified	BR-JNJFOC-20070402946	-	-
177	6303515	Famvir	Famciclovir	Herpes Zoster	Condition Aggravated;Herpes Zoster;Product Counterfeit	Non-Serious	Non-Serious	Female	12-MAR-2007	19-APR-2007	Direct	59 YR	110 LB	-	Healthcare Professional	Health Professional	-	-	19-APR-2007	Not Specified	Not Specified	-	-	-
178	6306396	Concerta	Methylphenidate Hydrochloride	-	Product Counterfeit;Condition Aggravated;Attention Deficit Hyperactivity Disorder	Non-Serious	Non-Serious	Male	01-APR-2007	26-APR-2007	Direct	13 YR	97 LB	-	Healthcare Professional	Health Professional	-	-	26-APR-2007	Not Specified	Y	-	-	-
179	6312800	Clopidogrel	Clopidogrel Bisulfate	Percutaneous Coronary Intervention;Stent Placement	Product Counterfeit;Acute Myocardial Infarction;Thrombosis In Device	Serious	Died	Male	27-APR-2007	15-MAY-2007	Expedited	Not Specified	Not Specified	Sanofi	Healthcare Professional	Health Professional	Aggrastat	06-MAY-2007	15-MAY-2007	EG	Not Specified	EG-SANOFI-SYNTHELABO-A01200704755	-	-
180	6314471	-	Naproxen	Arthritis	Product Counterfeit;Product Quality Issue;Pain In Extremity;Musculoskeletal Stiffness	Serious	Other Outcomes	Female	08-AUG-2006	10-MAY-2007	Direct	62 YR	130 LB	-	Consumer	Not Specified	-	-	10-MAY-2007	Not Specified	Not Specified	-	-	-
181	6317517	Diovan	Valsartan	Hypertension	Headache;Drug Ineffective;Product Counterfeit	Non-Serious	Non-Serious	Male	05-MAY-2007	16-MAY-2007	Direct	61 YR	190 LB	-	Consumer	Not Specified	-	-	16-MAY-2007	Not Specified	Not Specified	-	-	-
182	6318347	Buminate	Albumin Human	Hypovolaemia	Paralysis;Poor Quality Product Administered;Product Counterfeit	Non-Serious	Non-Serious	Male	17-APR-2007	10-JUL-2007	Expedited	20 YR	Not Specified	Baxter	Not Specified	Not Specified	-	29-JUN-2007	23-MAY-2007	EC	Not Specified	EC-BAXTER-2007BH004541	-	-
183	6333927	Lamisil	Terbinafine Hydrochloride	Fungal Infection	Product Quality Issue;Poor Quality Product Administered;Product Counterfeit;Drug Ineffective	Non-Serious	Non-Serious	Female	15-APR-2007	08-JUN-2007	Direct	45 YR	130 LB	-	Consumer	Not Specified	-	-	08-JUN-2007	Not Specified	Y	-	-	-
184	6335103	Lipitor	Atorvastatin Calcium	Blood Cholesterol Increased;Coronary Artery Disease	Blood Cholesterol Increased;Product Counterfeit;Poor Quality Product Administered	Serious	Other Outcomes	Male	-	11-JUN-2007	Direct	73 YR	240 LB	-	Consumer	Not Specified	-	-	11-JUN-2007	Not Specified	Y	-	-	-
185	6343451	Colgate Toothpaste	Sodium Monofluorophosphate	-	Product Quality Issue;Product Counterfeit	Non-Serious	Non-Serious	Not Specified	-	18-JUN-2007	Direct	Not Specified	Not Specified	-	Not Specified	Health Professional	-	-	18-JUN-2007	Not Specified	Y	-	-	-
186	6343678	Colgate Toothpaste	Sodium Monofluorophosphate	-	Malaise;Poor Quality Product Administered;Product Counterfeit	Non-Serious	Non-Serious	Female	28-MAY-2007	20-JUN-2007	Direct	26 YR	130 LB	-	Healthcare Professional	Health Professional	-	-	20-JUN-2007	Not Specified	Not Specified	-	-	-
187	6343714	Risperdal	Risperidone	Schizophrenia	Product Counterfeit;Therapeutic Response Decreased	Serious	Hospitalized	Female	01-MAY-2007	27-JUN-2007	Expedited	41 YR	108.86 KG	Johnson And Johnson	Consumer	Not Specified	Potassium Chloride;Toprol Xl;Lasix;Lipitor;Altace	15-JUN-2007	27-JUN-2007	US	Not Specified	US-JNJFOC-20070604359	-	-
188	6347337	Colgate Toothpaste	Sodium Monofluorophosphate	Dental Disorder Prophylaxis	Tremor;Gastritis;Product Counterfeit;Abdominal Pain Upper;Dysgeusia;Dizziness;Tongue Discolouration;Nausea	Serious	Hospitalized;Other Outcomes	Male	15-JUN-2007	18-JUN-2007	Direct	57 YR	275 LB	-	Not Specified	Not Specified	-	-	18-JUN-2007	Not Specified	Not Specified	-	-	-
189	6348455	Prefest	Estradiol\Norgestimate	Menopause	Product Quality Issue;Intermenstrual Bleeding;Therapeutic Product Effect Decreased;Menstrual Disorder;Product Tampering	Serious	Other Outcomes	Female	2005	13-JUN-2005	Direct	51	168 LB	-	Healthcare Professional	Health Professional	-	-	13-JUN-2005	Not Specified	Y	-	-	-
190	6349315	Cardizem Cd	Diltiazem Hydrochloride	Hypertension	Product Quality Issue;Product Tampering;Blood Pressure Increased	Serious	Other Outcomes	Female	2007	27-JUN-2007	Direct	62	140 LB	-	Consumer	Not Specified	-	-	27-JUN-2007	Not Specified	Y	-	-	-
191	6355526	Arimidex	Anastrozole	Breast Cancer	Trigger Finger;Fatigue;Off Label Use;Musculoskeletal Pain;Pain;Bone Disorder;Cough;Myalgia;Amnesia;Paraesthesia;Alopecia;Arthralgia;Joint Swelling;Muscular Weakness;Pain In Extremity;Counterfeit Product Administered;Cataract	Serious	Other Outcomes	Female	01-MAY-2007	11-JUN-2012	Expedited	73 YR	81.6 KG	Astrazeneca	Consumer	Not Specified	Vitamins;Aspirin	01-JUN-2012	12-JUL-2007	US	Not Specified	US-ASTRAZENECA-2007UW15927	-	-
192	6357709	Dulcolax (Bisacodyl)	Bisacodyl	-	Product Quality Issue;Adverse Drug Reaction;Drug Hypersensitivity;Product Tampering	Non-Serious	Non-Serious	Not Specified	-	06-JUL-2007	Direct	Not Specified	Not Specified	-	Consumer	Not Specified	-	-	06-JUL-2007	Not Specified	Not Specified	-	-	-
193	6360530	-	Levothyroxine;Levothyroxine Sodium	Hypothyroidism	Product Tampering;Product Quality Issue;Poor Quality Product Administered	Serious	Hospitalized;Life Threatening;Other Outcomes;Disabled	Female	2007	02-JUL-2007	Direct	48	200 LB	-	Consumer	Not Specified	-	-	02-JUL-2007	Not Specified	Y	-	-	-
194	6372598	-	Diclofenac Sodium	Fracture	Therapeutic Product Effect Decreased;Product Counterfeit	Non-Serious	Non-Serious	Female	22-JUN-2007	16-JUL-2007	Direct	55 YR	151 LB	-	Healthcare Professional	Health Professional	-	-	16-JUL-2007	Not Specified	Not Specified	-	-	-
195	6373795	-	Guaifenesin	-	Drug Ineffective;Product Counterfeit	Non-Serious	Non-Serious	Male	-	30-JUL-2007	Direct	72 YR	185 LB	-	Not Specified	Not Specified	-	-	30-JUL-2007	Not Specified	Not Specified	-	-	-
196	6377624	-	Omeprazole	Gastrooesophageal Reflux Disease	Feeling Abnormal;Product Counterfeit;Product Quality Issue;Fatigue	Non-Serious	Non-Serious	Female	19-JUN-2007	01-AUG-2007	Direct	68 YR	150 LB	-	Not Specified	Not Specified	-	-	01-AUG-2007	Not Specified	Not Specified	-	-	-
197	6378711	-	Estradiol	Menopause	Withdrawal Bleed;Drug Ineffective;Product Counterfeit	Non-Serious	Non-Serious	Female	21-JUN-2007	31-JUL-2007	Direct	51 YR	139 LB	-	Healthcare Professional	Not Specified	-	-	31-JUL-2007	Not Specified	Not Specified	-	-	-
198	6380620	Tylenol	Acetaminophen	Back Pain;Headache	Dysgeusia;Product Counterfeit	Serious	Other Outcomes	Female	01-JUL-2007	10-AUG-2007	Expedited	72 YR	88.91 KG	Mcneil	Consumer	Not Specified	Tylenol Arthritis Pain;Duragesic	30-JUL-2007	10-AUG-2007	US	Not Specified	US-JNJFOC-20070800234	-	-
199	6386146	Provigil	Modafinil	Sleep Apnoea Syndrome	Product Counterfeit;Therapeutic Product Effect Decreased	Non-Serious	Non-Serious	Male	23-JUL-2007	15-AUG-2007	Direct	41 YR	170 LB	-	Consumer	Not Specified	-	-	15-AUG-2007	Not Specified	Not Specified	-	-	-
200	6386354	-	Oxycodone Hydrochloride	-	Product Counterfeit;Disorientation;Confusional State;Insomnia;Nausea	Non-Serious	Non-Serious	Not Specified	01-MAY-2007	15-AUG-2007	Direct	Not Specified	Not Specified	-	Not Specified	Not Specified	-	-	15-AUG-2007	Not Specified	Not Specified	-	-	-
201	6388857	Sensodyne Full Protection	Potassium Nitrate\Sodium Fluoride	Product Used For Unknown Indication	Lower Respiratory Tract Infection;Dyspnoea;Product Counterfeit;Balance Disorder;Product Quality Issue	Serious	Hospitalized	Male	-	12-SEP-2007	Expedited	Not Specified	Not Specified	Glaxosmithkline	Consumer	Not Specified	-	12-SEP-2007	22-AUG-2007	GB	Not Specified	B0484079A	-	-
202	6390783	Concerta	Methylphenidate Hydrochloride	Narcolepsy	Product Counterfeit;Drug Ineffective	Serious	Other Outcomes	Male	-	05-NOV-2007	Expedited	Not Specified	Not Specified	Mcneil	Healthcare Professional	Health Professional	-	25-OCT-2007	24-AUG-2007	US	Not Specified	US-JNJFOC-20070800282	-	-
203	6393330	Tylenol Arthritis Pain	Acetaminophen	Arthritis;Product Used For Unknown Indication	Product Counterfeit;Drug Ineffective	Serious	Other Outcomes	Female	01-AUG-2007	29-AUG-2007	Expedited	Not Specified	79.38 KG	Mcneil	Consumer	Not Specified	Motrin Ib	23-AUG-2007	29-AUG-2007	US	Not Specified	US-JNJFOC-20070804967	-	-
204	6393525	Oxytrol	Oxybutynin	Urge Incontinence	Drug Ineffective;Product Counterfeit;Product Quality Issue	Non-Serious	Non-Serious	Female	23-AUG-2007	24-AUG-2007	Direct	55 YR	326 LB	-	Healthcare Professional	Health Professional	-	-	24-AUG-2007	Not Specified	Not Specified	-	-	-
205	6402309	Topamax	Topiramate	Migraine Prophylaxis	Drug Ineffective;Product Counterfeit	Serious	Other Outcomes	Female	01-JAN-2006	31-AUG-2007	Expedited	Not Specified	Not Specified	Johnson And Johnson	Healthcare Professional	Health Professional	-	22-AUG-2007	31-AUG-2007	US	Not Specified	US-JNJFOC-20070805121	-	-
206	6404664	Cialis	Tadalafil	Erectile Dysfunction	Dysgeusia;Drug Ineffective;Incorrect Route Of Product Administration;Product Counterfeit	Non-Serious	Non-Serious	Male	21-AUG-2007	23-AUG-2007	Direct	48 YR	190 LB	-	Not Specified	Not Specified	-	-	23-AUG-2007	Not Specified	Not Specified	-	-	-
207	6404677	Crest Cavity Protection	Sodium Fluoride	-	Product Tampering;Product Quality Issue	Non-Serious	Non-Serious	Not Specified	-	20-AUG-2007	Direct	Not Specified	Not Specified	-	Not Specified	Not Specified	-	-	20-AUG-2007	Not Specified	Not Specified	-	-	-
208	6405843	Dextroamphet Saccharat, Amphet Aspartate, Dextroamphet Sulfate And Amphet Sulfat	Amphetamine Aspartate\Amphetamine Sulfate\Dextroamphetamine Saccharate\Dextroamphetamine Sulfate	Attention Deficit Hyperactivity Disorder	Product Counterfeit;Drug Ineffective	Non-Serious	Non-Serious	Male	04-NOV-2006	27-AUG-2007	Direct	19 YR	155 LB	-	Not Specified	Not Specified	-	-	27-AUG-2007	Not Specified	Not Specified	-	-	-
209	6405844	-	Doxycycline	-	Nausea;Product Quality Issue;Product Tampering;Gastric Disorder;Poor Quality Product Administered;Malaise;Diarrhoea	Non-Serious	Non-Serious	Male	2007	27-AUG-2007	Direct	27	Not Specified	-	Consumer	Not Specified	-	-	27-AUG-2007	Not Specified	Not Specified	-	-	-
210	6410978	Flomax	Tamsulosin Hydrochloride	-	Drug Ineffective;Product Counterfeit	Serious	Other Outcomes	Not Specified	02-JUN-2007	04-SEP-2007	Direct	Not Specified	Not Specified	-	Healthcare Professional	Health Professional	-	-	04-SEP-2007	Not Specified	Not Specified	-	-	-
211	6412829	Pulmicort Flexhaler	Budesonide	Asthma	Cough;Fear;Device Malfunction;Asthma;Product Tampering;Therapeutic Product Effect Decreased;Fungal Infection;Chest Pain;Nasal Congestion	Serious	Other Outcomes	Female	2007	05-SEP-2007	Direct	63	160 LB	-	Consumer	Not Specified	-	-	05-SEP-2007	Not Specified	Y	-	-	-
212	6421442	Concerta	Methylphenidate Hydrochloride	Attention Deficit Hyperactivity Disorder	Product Counterfeit;Therapeutic Product Effect Decreased	Serious	Other Outcomes	Female	01-AUG-2007	16-NOV-2007	Expedited	14 YR	71.67 KG	Mcneil	Healthcare Professional	Health Professional	-	08-NOV-2007	20-SEP-2007	US	Not Specified	US-JNJFOC-20070902453	-	-
213	6425202	-	Amlodipine Besylate	Hypertension	Blood Pressure Increased;Poor Quality Product Administered;Product Quality Issue;Product Counterfeit	Serious	Other Outcomes	Female	01-SEP-2007	17-SEP-2007	Direct	86 YR	160 LB	-	Consumer	Not Specified	-	-	17-SEP-2007	Not Specified	Not Specified	-	-	-
214	6425340	-	Unspecified Ingredient;Cephalexin	-	Product Tampering	Non-Serious	Non-Serious	Male	2007	18-SEP-2007	Direct	78	Not Specified	-	Healthcare Professional	Not Specified	-	-	18-SEP-2007	Not Specified	Y	-	-	-
215	6427606	Paxil	Paroxetine Hydrochloride;Paroxetine	Anxiety;Depression	Fatigue;Product Counterfeit;Anxiety;Logorrhoea;Mania;Therapeutic Response Unexpected;Drug Ineffective;Euphoric Mood;Depression;Abnormal Behaviour;Dyspnoea	Serious	Other Outcomes	Female	JUN-2007	17-SEP-2007	Direct	65 YR	135 LB	-	Not Specified	Not Specified	-	-	17-SEP-2007	Not Specified	Not Specified	-	-	-
216	6435551	-	Lovastatin	Low Density Lipoprotein Increased	Drug Ineffective;Product Counterfeit	Non-Serious	Non-Serious	Female	-	25-SEP-2007	Direct	71 YR	115 LB	-	Healthcare Professional	Not Specified	-	-	25-SEP-2007	Not Specified	Not Specified	-	-	-
217	6438784	Zolpidem	Zolpidem Tartrate	Insomnia	Product Counterfeit;Urinary Incontinence;Vomiting;Blood Prolactin Increased;Seizure;Loss Of Consciousness;Urinary Tract Infection	Serious	Other Outcomes	Female	04-SEP-2007	01-OCT-2007	Expedited	32 YR	Not Specified	Sandoz	Healthcare Professional	Health Professional	-	17-SEP-2007	26-SEP-2007	Not Specified	Not Specified	GXBR2007US01606	-	-
218	6444256	Zithromax	Azithromycin Dihydrate	Ear Infection;Pharyngitis	Product Quality Issue;Malaise;Therapeutic Response Unexpected;Product Counterfeit	Serious	Life Threatening	Female	08-OCT-2007	09-OCT-2007	Direct	46 YR	180 LB	-	Healthcare Professional	Health Professional	-	-	09-OCT-2007	Not Specified	Y	-	-	-
219	6446213	Hydrocodone Bitartrate And Acetaminophen	Acetaminophen\Hydrocodone Bitartrate	Fall;Musculoskeletal Chest Pain	Product Dispensing Error;Somnolence;Product Counterfeit;Drug Ineffective	Non-Serious	Non-Serious	Female	24-SEP-2007	01-OCT-2007	Direct	58 YR	140 LB	-	Consumer	Not Specified	-	-	01-OCT-2007	Not Specified	Not Specified	-	-	-
220	6451608	Advair Diskus	Fluticasone Propionate\Salmeterol Xinafoate	Product Used For Unknown Indication	Dyspnoea;Product Tampering;Feeling Abnormal;Dizziness;Feeling Hot;Product Quality Issue;Paraesthesia	Non-Serious	Non-Serious	Female	2007	25-OCT-2007	Non-Expedited	85	Not Specified	Glaxosmithkline	Healthcare Professional	Health Professional	Norvasc;Lovastatin;Prevalite;Fosamax	10-MAY-2007	25-OCT-2007	US	Not Specified	A0648905A	-	-
221	6455580	-	Ibuprofen	Complex Regional Pain Syndrome;Fibromyalgia	Product Counterfeit;Drug Ineffective	Serious	Other Outcomes	Male	OCT-2007	22-OCT-2007	Direct	53 YR	320 LB	-	Consumer	Not Specified	-	-	22-OCT-2007	Not Specified	Not Specified	-	-	-
222	6457159	Childrens Motrin	Ibuprofen	Ear Infection;Ear Pain	Product Tampering;Throat Irritation	Serious	Other Outcomes	Male	2007	01-NOV-2007	Expedited	6	34.93 KG	Mcneil	Consumer	Not Specified	Augmentin	24-OCT-2007	01-NOV-2007	US	Not Specified	US-JNJFOC-20071007131	-	-
223	6457160	Childrens Motrin	Ibuprofen	Product Used For Unknown Indication	Throat Irritation;Product Tampering	Serious	Other Outcomes	Female	2007	01-NOV-2007	Expedited	Not Specified	Not Specified	Mcneil	Consumer	Not Specified	-	24-OCT-2007	01-NOV-2007	US	Not Specified	US-JNJFOC-20071007132	-	-
224	6457965	Childrens Motrin	Ibuprofen	Pyrexia	Pyrexia;Drug Ineffective;Product Counterfeit	Serious	Other Outcomes	Female	26-OCT-2007	12-DEC-2007	Expedited	8 YR	22 KG	Mcneil	Consumer	Not Specified	-	07-DEC-2007	02-NOV-2007	CN	Not Specified	CN-JNJFOC-20071007813	-	-
225	6462411	-	Methylprednisolone	-	Drug Ineffective;Product Counterfeit;Therapeutic Response Decreased	Non-Serious	Non-Serious	Female	11-OCT-2007	31-OCT-2007	Direct	57 YR	130 LB	-	Healthcare Professional	Health Professional	-	-	31-OCT-2007	Not Specified	Not Specified	-	-	-
226	6470779	-	Meloxicam	Arthritis;Back Pain	Drug Ineffective;Poor Quality Product Administered;Product Counterfeit	Non-Serious	Non-Serious	Female	28-OCT-2007	06-NOV-2007	Direct	52 YR	280 LB	-	Not Specified	Not Specified	-	-	06-NOV-2007	Not Specified	Not Specified	-	-	-
227	6473294	Tylenol	Acetaminophen	Headache	Expired Product Administered;Product Tampering;Vomiting	Serious	Other Outcomes	Female	2007	21-NOV-2007	Expedited	42	Not Specified	Mcneil	Consumer	Not Specified	Klonopin;Trazodone Hydrochloride;Wellbutrin;Restoril;Xanax;Celexa;Atarax	15-NOV-2007	21-NOV-2007	US	Not Specified	US-JNJFOC-20071106621	-	-
228	6479116	Zantac	Ranitidine Hydrochloride	Nausea	Product Quality Issue;Product Tampering	Serious	Hospitalized	Male	2007	21-NOV-2007	Direct	49	200 LB	-	Consumer	Not Specified	-	-	21-NOV-2007	Not Specified	Not Specified	-	-	-
229	6486443	Reyataz;Zerit	Stavudine;Atazanavir Sulfate	-	Product Counterfeit;Medication Error	Non-Serious	Non-Serious	Not Specified	03-OCT-2007	29-NOV-2007	Direct	Not Specified	Not Specified	-	Healthcare Professional	Health Professional	-	-	29-NOV-2007	Not Specified	Not Specified	-	-	-
230	6497534	Klonopin	Clonazepam	Anxiety;Insomnia	Drug Ineffective;Anxiety;Paranoia;Poor Quality Product Administered;Fear;Attention Deficit Hyperactivity Disorder;Emotional Disorder;Malaise;Disturbance In Attention;Product Counterfeit	Serious	Other Outcomes	Female	29-NOV-2007	04-DEC-2007	Direct	36 YR	180 LB	-	Healthcare Professional	Health Professional	-	-	04-DEC-2007	Not Specified	Not Specified	-	-	-
231	6500665	-	Zolpidem Tartrate	Insomnia	Therapeutic Response Unexpected;Insomnia;Headache;Poor Quality Product Administered;Dizziness;Drug Ineffective;Product Counterfeit	Serious	Other Outcomes	Male	01-DEC-2007	06-DEC-2007	Direct	18 YR	160 LB	-	Consumer	Not Specified	-	-	06-DEC-2007	Not Specified	Y	-	-	-
232	6510181	-	Metformin Hydrochloride	Diabetes Mellitus	Product Quality Issue;Product Counterfeit;Therapeutic Response Unexpected;Diabetes Mellitus Inadequate Control	Non-Serious	Non-Serious	Male	20-NOV-2007	04-DEC-2007	Direct	53 YR	262 LB	-	Healthcare Professional	Health Professional	-	-	04-DEC-2007	Not Specified	Not Specified	-	-	-
233	6510240	Levaquin	Levofloxacin	Kidney Infection	Product Counterfeit;Coeliac Disease	Serious	Other Outcomes	Female	01-DEC-2007	20-DEC-2007	Expedited	63 YR	56.7 KG	Johnson And Johnson	Consumer	Not Specified	Unspecified Ingredient	17-DEC-2007	20-DEC-2007	US	Not Specified	US-JNJFOC-20071204360	-	-
234	6510713	Avodart	Dutasteride	Benign Prostatic Hyperplasia	Product Counterfeit;Drug Ineffective;Product Quality Issue	Non-Serious	Non-Serious	Male	01-JAN-2006	20-DEC-2007	Non-Expedited	Not Specified	Not Specified	Glaxosmithkline	Consumer	Not Specified	-	19-MAR-2007	20-DEC-2007	US	Not Specified	A0636584A	-	-
235	6511043	Avodart	Dutasteride	Product Used For Unknown Indication	Product Quality Issue;Feeling Abnormal;Dysuria;Product Counterfeit	Non-Serious	Non-Serious	Male	-	19-DEC-2008	Non-Expedited	Not Specified	Not Specified	Glaxosmithkline	Consumer	Not Specified	-	04-JAN-2008	20-DEC-2007	US	Not Specified	A0667942A	-	-
236	6511744	-	Hydrogen Peroxide	Dental Care	Cheilitis;Lip Swelling;Product Tampering;Glossodynia;Product Quality Issue;Gingivitis	Serious	Other Outcomes	Female	2007	01-FEB-2008	Expedited	80	134 LB	Johnson And Johnson	Consumer	Consumer	-	28-JAN-2008	11-DEC-2007	Not Specified	Not Specified	2007336612	-	-
237	6514989	-	Acetaminophen\Dextromethorphan\Phenylephrine	Asthma;Nasopharyngitis	Product Tampering;Hypoaesthesia;Amnesia;Paraesthesia;Drug Screen Positive	Serious	Other Outcomes	Female	2007	27-DEC-2007	Expedited	26	55.34 KG	Mcneil	Consumer	Not Specified	Unspecified Ingredient;Albuterol	18-DEC-2007	27-DEC-2007	US	Not Specified	US-JNJFOC-20071205173	-	-
238	6515734	Childrens Tylenol Plus Multi-Symptom Cold	Acetaminophen\Chlorpheniramine\Dextromethorphan\Phenylephrine	Nasopharyngitis;Wheezing	Drug Ineffective;Product Tampering	Serious	Other Outcomes	Male	2007	28-FEB-2008	Expedited	2	16.78 KG	Mcneil	Healthcare Professional	Health Professional	Griseofulvin;Albuterol	21-FEB-2008	28-DEC-2007	US	Not Specified	US-JNJFOC-20071204682	-	-
239	6522008	-	Dextromethorphan\Pseudoephedrine	Product Used For Unknown Indication	Incorrect Route Of Product Administration;Rhinorrhoea;Rash;Product Counterfeit;Overdose	Serious	Other Outcomes	Male	21-DEC-2007	18-JAN-2008	Expedited	14 MTH	10 KG	Mcneil	Consumer	Not Specified	-	07-JAN-2008	09-JAN-2008	CN	Not Specified	CN-JNJFOC-20080100232	-	-
240	6522035	-	Amitriptyline Hydrochloride	Sleep Disorder	Drug Ineffective;Somnolence;Poor Quality Sleep;Product Counterfeit;Dysgeusia	Serious	Other Outcomes	Male	18-SEP-2007	21-SEP-2007	Direct	54 YR	Not Specified	-	Consumer	Not Specified	-	-	21-SEP-2007	Not Specified	Not Specified	-	-	-
241	6524431	Pepcid Complete	Calcium Carbonate\Famotidine\Magnesium Hydroxide	Product Used For Unknown Indication	Drug Ineffective;Product Counterfeit	Serious	Other Outcomes	Male	-	08-JAN-2008	Expedited	Not Specified	Not Specified	Johnson And Johnson	Consumer	Not Specified	-	02-JAN-2008	08-JAN-2008	US	Not Specified	US-JNJFOC-20080100563	-	-
242	6524524	Childrens Plus Cough And Runny Nose	Acetaminophen\Chlorpheniramine Maleate\Dextromethorphan Hydrobromide	Nasopharyngitis	Product Tampering	Serious	Other Outcomes	Not Specified	2007	11-JAN-2008	Expedited	Not Specified	Not Specified	Mcneil	Consumer	Not Specified	-	30-DEC-2007	11-JAN-2008	US	Not Specified	US-JNJFOC-20080101162	-	-
243	6524605	Wellbutrin Xl	Bupropion Hydrochloride	Depression	Poor Quality Product Administered;Product Contamination;Product Counterfeit;Product Quality Issue;Toxicity To Various Agents	Serious	Died	Male	15-AUG-2007	04-JAN-2008	Direct	38 YR	181 LB	-	Not Specified	Not Specified	-	-	04-JAN-2008	Not Specified	Y	-	-	-
244	6529914	-	Acetaminophen\Dextromethorphan Hydrobromide\Guaifenesin\Phenylephrine Hydrochloride	Cough;Nasopharyngitis	Mydriasis;Hallucination;Insomnia;Product Tampering	Serious	Other Outcomes	Female	2008	18-JAN-2008	Expedited	18	68.04 KG	Mcneil	Consumer	Not Specified	Menthol	10-JAN-2008	18-JAN-2008	US	Not Specified	US-JNJFOC-20080102688	-	-
245	6535608	Chantix	Varenicline Tartrate	Smoking Cessation Therapy	Impaired Work Ability;Insomnia;Flashback;Loss Of Consciousness;Memory Impairment;Product Tampering;Feeling Abnormal;Amnesia;Ageusia;Drug Hypersensitivity;Abnormal Dreams;Arthralgia;Confusional State;Depression;Anxiety;Disturbance In Attention;Disability	Serious	Other Outcomes	Female	2007	14-SEP-2009	Expedited	60	81.818 KG	Pfizer	Consumer	Not Specified	Prozac;Effexor	31-AUG-2009	25-JAN-2008	US	Not Specified	US-PFIZER INC-2008004862	-	-
246	6536015	-	Unspecified Ingredient	-	Product Quality Issue;Product Counterfeit	Non-Serious	Non-Serious	Male	15-JAN-2008	16-JAN-2008	Direct	47 YR	225 LB	-	Not Specified	Not Specified	-	-	16-JAN-2008	Not Specified	Not Specified	-	-	-
247	6536016	-	Nizatidine	Gastrooesophageal Reflux Disease	Product Quality Issue;Product Counterfeit;Drug Ineffective;Pain	Non-Serious	Non-Serious	Female	-	16-JAN-2008	Direct	57 YR	131 LB	-	Healthcare Professional	Health Professional	-	-	16-JAN-2008	Not Specified	Y	-	-	-
248	6537192	Topamax	Topiramate	Migraine	Poor Quality Product Administered;Product Quality Issue;Product Counterfeit	Non-Serious	Non-Serious	Female	-	18-JAN-2008	Direct	49 YR	115 LB	-	Not Specified	Not Specified	-	-	18-JAN-2008	Not Specified	Not Specified	-	-	-
249	6537352	Cialis	Tadalafil	-	Hypertension;Ventricular Extrasystoles;Presyncope;Product Counterfeit;Chest Discomfort;Anxiety	Serious	Other Outcomes	Male	01-JAN-2007	14-MAR-2008	Expedited	57 YR	Not Specified	Eli Lilly And Co	Consumer	Not Specified	Ambien;Aspirin;Flomax;Wellbutrin	29-FEB-2008	29-JAN-2008	US	Not Specified	US-ELI_LILLY_AND_COMPANY-US200801003314	-	-
250	6537927	Lexapro	Escitalopram Oxalate	Depression	Therapeutic Product Effect Decreased;Product Quality Issue;Product Counterfeit	Serious	Other Outcomes	Male	05-NOV-2007	17-JAN-2008	Direct	70 YR	180 LB	-	Not Specified	Not Specified	-	-	17-JAN-2008	Not Specified	Not Specified	-	-	-
251	6539743	Depakene;Tegretol	Carbamazepine;Valproic Acid	Epilepsy	Drug Ineffective;Anticonvulsant Drug Level Decreased;Epilepsy;Product Counterfeit	Serious	Other Outcomes	Male	01-DEC-2005	31-JAN-2008	Expedited	21 YR	Not Specified	Abbott	Consumer	Not Specified	Phenobarbital	21-JAN-2008	31-JAN-2008	RU	Not Specified	RU-ABBOTT-08P-251-0434365-00	-	-
252	6542413	Mylanta Maximum Strength	Aluminum Hydroxide\Dimethicone\Magnesium Hydroxide	Dyspepsia	Product Tampering;Dyspepsia	Serious	Other Outcomes	Male	2008	04-FEB-2008	Expedited	67	72.58 KG	Mcneil	Consumer	Not Specified	-	24-JAN-2008	04-FEB-2008	US	Not Specified	US-JNJFOC-20080106287	-	-
253	6544355	-	Amoxicillin	Respiratory Tract Infection	Vision Blurred;Chills;Skin Odour Abnormal;Pyrexia;Product Counterfeit;Pain;Headache	Serious	Other Outcomes	Male	11-JAN-2008	25-JAN-2008	Direct	51 YR	215 LB	-	Consumer	Not Specified	-	-	25-JAN-2008	Not Specified	Not Specified	-	-	-
254	6547399	-	Gabapentin	Seizure Prophylaxis	Fall;Head Injury;Product Counterfeit;Drug Ineffective;Therapeutic Response Unexpected;Seizure	Serious	Hospitalized	Female	10-JAN-2008	29-JAN-2008	Direct	57 YR	154 LB	-	Not Specified	Not Specified	-	-	29-JAN-2008	Not Specified	Not Specified	-	-	-
255	6548507	Prempro;Lo/Ovral	Ethinyl Estradiol\Norgestrel;Estrogens, Conjugated\Medroxyprogesterone Acetate	Contraception;Menopause	Weight Increased;Hepatocellular Injury;Product Counterfeit;Weight Decreased	Serious	Other Outcomes	Female	01-JAN-2005	04-MAR-2008	Expedited	Not Specified	Not Specified	Wyeth	Consumer	Not Specified	-	26-FEB-2008	08-FEB-2008	US	Not Specified	US-WYE-H02362908	-	-
256	6548802	-	Valproate Sodium	Seizure	Seizure;Product Counterfeit	Serious	Other Outcomes	Male	01-NOV-2007	18-FEB-2008	Expedited	15 YR	Not Specified	Abbott	Consumer	Not Specified	-	08-FEB-2008	08-FEB-2008	BR	Not Specified	BR-ABBOTT-08P-020-0436435-00	-	-
257	6554150	Klonopin	Clonazepam;Clonazepam	Product Used For Unknown Indication	Product Counterfeit;Drug Abuse;Depression	Serious	Hospitalized	Female	-	06-JUN-2008	Expedited	Not Specified	Not Specified	Roche	Consumer	Not Specified	-	28-MAY-2008	15-FEB-2008	US	Not Specified	US-ROCHE-545496	-	-
258	6554703	Chantix	Varenicline Tartrate	Anxiety;Smoking Cessation Therapy	Personality Disorder;Abnormal Behaviour;Tremor;Anxiety;Headache;Insomnia;Abnormal Dreams;Nausea;Movement Disorder;Product Tampering;Irritability	Serious	Other Outcomes	Female	2008	15-FEB-2008	Expedited	44	73.636 KG	Pfizer	Consumer	Not Specified	Xanax;Concerta	05-FEB-2008	15-FEB-2008	US	Not Specified	US-PFIZER INC-2008012902	-	-
259	6556101	Extra Strength Tylenol Pm	Acetaminophen\Diphenhydramine Hydrochloride	Insomnia	Product Tampering;Drug Ineffective	Serious	Other Outcomes	Female	2007	19-FEB-2008	Expedited	44	65.77 KG	Mcneil	Consumer	Not Specified	-	08-FEB-2008	19-FEB-2008	US	Not Specified	US-JNJFOC-20080202206	-	-
260	6557603	-	Fluoxetine Hydrochloride	Depression	Product Counterfeit;Drug Ineffective;Therapeutic Response Unexpected	Serious	Other Outcomes	Female	01-FEB-2008	11-FEB-2008	Direct	47 YR	127 LB	-	Consumer	Not Specified	-	-	11-FEB-2008	Not Specified	Not Specified	-	-	-
261	6565503	Hydrocodone Bitartrate And Acetaminophen	Acetaminophen\Hydrocodone Bitartrate	-	Poor Quality Product Administered;Product Counterfeit;Product Quality Issue	Non-Serious	Non-Serious	Female	29-NOV-2007	15-FEB-2008	Direct	43 YR	128 LB	-	Consumer	Not Specified	-	-	15-FEB-2008	Not Specified	Y	-	-	-
262	6568485	Depakene	Valproic Acid	Epilepsy	Drug Level Below Therapeutic;Product Counterfeit;Seizure;Product Administration Error	Serious	Other Outcomes	Female	01-DEC-2007	09-MAY-2008	Expedited	Not Specified	Not Specified	Abbott	Healthcare Professional	Health Professional	Valproate Sodium	29-APR-2008	03-MAR-2008	IT	Not Specified	IT-ABBOTT-08P-083-0439676-00	-	-
263	6573305	Risperdal	Risperidone	Schizophrenia	Drug Ineffective;Product Counterfeit	Serious	Other Outcomes	Male	-	07-MAR-2008	Expedited	20 YR	Not Specified	Johnson And Johnson	Healthcare Professional	Health Professional	-	05-MAR-2008	07-MAR-2008	EG	Not Specified	EG-JNJFOC-20080300446	-	-
264	6573841	Tylenol	Acetaminophen	Pyrexia	Product Tampering;Expired Product Administered	Non-Serious	Non-Serious	Female	2008	27-FEB-2008	Direct	2	25 LB	-	Healthcare Professional	Health Professional	-	-	27-FEB-2008	Not Specified	Y	-	-	-
265	6578962	Listerine Antiseptic Mouthwash	Eucalyptol\Menthol\Methyl Salicylate\Thymol	-	Product Tampering;Malaise	Serious	Other Outcomes	Male	-	27-FEB-2008	Expedited	Not Specified	Not Specified	Johnson And Johnson	Consumer	Consumer,Foreign	-	14-FEB-2008	27-FEB-2008	Not Specified	Not Specified	2008004036	-	-
266	6601327	Propecia	Finasteride	Alopecia	Alopecia;Product Counterfeit;Drug Ineffective	Non-Serious	Non-Serious	Not Specified	01-JAN-2008	21-MAR-2008	Direct	Not Specified	Not Specified	-	Consumer	Health Professional	-	-	21-MAR-2008	Not Specified	Not Specified	-	-	-
267	6603266	Fentanyl Transdermal System	Fentanyl	Pain	Product Tampering;Product Quality Issue	Serious	Other Outcomes	Male	2008	27-MAY-2008	Expedited	43	81.65 KG	Alza	Healthcare Professional	Health Professional	-	16-MAY-2008	01-APR-2008	US	Not Specified	US-JNJFOC-20080301166	-	-
268	6604253	-	Bisoprolol Fumarate	Angina Pectoris;Hypertension	Product Counterfeit;Palpitations;Dyspnoea;Feeling Abnormal;Product Quality Issue	Serious	Other Outcomes	Female	-	10-NOV-2008	Expedited	77 YR	Not Specified	Merck Kgaa	Not Specified	Other,Health Professional	Bendroflumethiazide	10-MAR-2008	21-MAR-2008	Not Specified	Not Specified	6041495	-	-
269	6604787	Xalatan	Latanoprost	Glaucoma	Instillation Site Lacrimation;Instillation Site Reaction;Instillation Site Irritation;Vision Blurred;Eye Swelling;Product Contamination;Product Quality Issue;Product Tampering;Eye Disorder	Serious	Other Outcomes	Male	2008	25-MAR-2008	Direct	75	160 LB	-	Healthcare Professional	Health Professional	-	-	25-MAR-2008	Not Specified	Not Specified	-	-	-
270	6610621	Depakene	Valproic Acid	Epilepsy	Blood Pressure Decreased;Status Epilepticus;Product Quality Issue;Product Counterfeit;Drug Ineffective	Serious	Other Outcomes	Male	16-MAR-2008	29-MAY-2008	Expedited	48 YR	Not Specified	Abbott	Consumer	Not Specified	Carbamazepine	21-MAY-2008	10-APR-2008	RU	Not Specified	RU-ABBOTT-08P-251-0445283-00	-	-
271	6610945	Tylenol	Acetaminophen	Hypercholesterolaemia;Hypertension;Muscle Tightness;Tension Headache	Product Tampering	Serious	Other Outcomes	Male	2008	10-APR-2008	Expedited	43	102.06 KG	Mcneil	Consumer	Not Specified	Metoprolol;Lipitor	02-APR-2008	10-APR-2008	US	Not Specified	US-JNJFOC-20080401262	-	-
272	6610959	Depakene	Valproic Acid	Cerebral Palsy;Seizure	Product Counterfeit;Seizure;Drug Ineffective;Wrong Technique In Product Usage Process	Serious	Other Outcomes	Female	12-MAR-2008	28-MAY-2008	Expedited	14 YR	Not Specified	Abbott	Consumer	Not Specified	Diazepam	21-MAY-2008	10-APR-2008	RU	Not Specified	RU-ABBOTT-08P-251-0444755-00	-	-
273	6613342	-	Oxymetazoline Hydrochloride	Nasal Congestion	Nasal Discomfort;Product Counterfeit;Rhinalgia;Product Quality Issue;Product Contamination;Lacrimation Increased	Non-Serious	Non-Serious	Female	16-FEB-2008	03-APR-2008	Direct	55 YR	250 LB	-	Consumer	Not Specified	-	-	03-APR-2008	Not Specified	Not Specified	-	-	-
274	6616668	Reopro	Abciximab	Coronary Angioplasty	Product Counterfeit;Coronary Artery Restenosis;Drug Ineffective;Myocardial Infarction	Serious	Died;Hospitalized	Male	06-APR-2008	28-MAY-2008	Non-Expedited	50 YR	Not Specified	Centocor	Healthcare Professional	Health Professional	Fentanyl;Midazolam Hydrochloride	10-APR-2008	17-APR-2008	MX	Not Specified	MX-JNJFOC-20080403922	-	-
275	6618556	Toprol Xl	Metoprolol Succinate	Hypertension	Nausea;Blood Pressure Increased;Product Tampering;Abdominal Pain Upper;Fatigue	Non-Serious	Non-Serious	Female	2007	18-APR-2008	Non-Expedited	76	81.6 KG	Astrazeneca	Not Specified	Not Specified	Synthroid	17-AUG-2007	18-APR-2008	US	Not Specified	US-ASTRAZENECA-2007UW19909	-	-
276	6621074	Clopidogrel	Clopidogrel Bisulfate	Coronary Arterial Stent Insertion	Hypoaesthesia;Coronary Artery Occlusion;Product Counterfeit;Gait Disturbance;Pain	Serious	Other Outcomes	Male	25-JUL-2007	14-JAN-2008	Non-Expedited	66 YR	101.58 KG	Sanofi Aventis	Consumer	Consumer	Metformin Hydrochloride;Vitamin C;Vitamins;Hydrochlorothiazide;Fish Oil;Vitamin B;Diflunisal;Metoprolol Succinate;Aspirin;Ubidecarenone;Allopurinol;Cinnamon Oil;Rosiglitazone Maleate	31-JUL-2007	14-JAN-2008	Not Specified	Not Specified	A03200704927	-	-
277	6621820	Valium	Diazepam;Diazepam	Anxiety	Condition Aggravated;Therapeutic Product Effect Decreased;Weight Decreased;Overdose;Diabetes Mellitus;Paranoia;Drug Tolerance;Product Counterfeit	Serious	Other Outcomes;Hospitalized	Male	AUG-2007	08-APR-2008	Expedited	43 YR	Not Specified	Mylan	Not Specified	Other,Consumer,Health Professional	Fenofibrate;Morphine;Ms Contin	24-MAR-2008	08-APR-2008	Not Specified	Not Specified	2008S1005098	-	-
278	6622363	Nutropin Aq	Somatropin	Product Used For Unknown Indication	Product Counterfeit;Germ Cell Cancer	Serious	Other Outcomes;Died	Male	-	23-APR-2008	Expedited	50 YR	Not Specified	Genentech	Consumer	Not Specified	-	11-APR-2008	23-APR-2008	GB	Not Specified	GB-GENENTECH-259666	-	-
279	6627051	Lupron Depot	Leuprolide Acetate	Prostate Cancer	Drug Ineffective;Hot Flush;Blood Testosterone Increased;Product Counterfeit;Poor Quality Product Administered	Serious	Other Outcomes	Male	27-NOV-2007	21-APR-2008	Direct	64 YR	155 LB	-	Consumer	Not Specified	Casodex	-	21-APR-2008	Not Specified	Y	-	-	-
280	6627560	-	Meropenem	Osteomyelitis	Septic Shock;Product Tampering;Anaemia;Haemorrhage;Osteomyelitis;Disseminated Intravascular Coagulation	Serious	Died;Hospitalized	Male	2008	15-MAY-2008	Expedited	0.027	Not Specified	Astrazeneca	Healthcare Professional	Health Professional	Vancomycin;Amikacin;Oxacillin	07-MAY-2008	29-APR-2008	CO	Not Specified	CO-ASTRAZENECA-2008UW08523	-	-
281	6631687	Lipitor	Atorvastatin Calcium	Atrial Fibrillation;Hypercholesterolaemia	Product Counterfeit;Back Pain;Balance Disorder;Muscular Weakness;Musculoskeletal Chest Pain;Pain In Extremity;Muscle Atrophy;Myalgia;Muscle Fatigue;Musculoskeletal Pain;Gait Inability;Dyspnoea	Serious	Other Outcomes	Male	01-DEC-2007	29-JUL-2008	Expedited	79 YR	98 KG	Pfizer	Consumer	Not Specified	-	21-JUL-2008	02-MAY-2008	GB	Not Specified	GB-PFIZER INC-2008032711	-	-
282	6632638	Viagra	Sildenafil Citrate	Erectile Dysfunction	Product Counterfeit;Hepatic Function Abnormal;Dizziness;Malaise;Flushing;Myalgia;Hypertension	Serious	Other Outcomes;Life Threatening	Male	10-APR-2008	23-MAY-2008	Expedited	Not Specified	Not Specified	Pfizer	Healthcare Professional	Health Professional	-	13-MAY-2008	05-MAY-2008	JP	Not Specified	JP-PFIZER INC-2008036111	-	-
283	6633043	-	Acetaminophen\Hydrocodone Bitartrate	Procedural Pain	Drug Ineffective;Therapeutic Response Unexpected;Product Counterfeit	Non-Serious	Non-Serious	Male	17-APR-2008	21-APR-2008	Direct	38 YR	155 LB	-	Consumer	Not Specified	-	-	21-APR-2008	Not Specified	Not Specified	-	-	-
284	6634901	Avonex	Interferon Beta-1a	Multiple Sclerosis	Feeling Abnormal;Clumsiness;Burning Sensation;Atrial Fibrillation;Influenza Like Illness;Feeling Hot;Multiple Sclerosis Relapse;Blindness Unilateral;Eye Swelling;Hypoaesthesia;Migraine;Product Tampering;Wrong Technique In Product Usage Process;Drug Ineffective	Serious	Hospitalized	Female	1999	17-JUN-2008	Expedited	37	Not Specified	Biogen	Healthcare Professional	Health Professional	-	09-JUN-2008	22-APR-2008	Not Specified	Not Specified	2008BI009307	-	-
285	6641980	Prozac;Amantadine.	Amantadine Hydrochloride;Fluoxetine Hydrochloride	Anoxia;Brain Injury;Depression	Insomnia;Fear;Product Tampering;Hallucinations, Mixed;Hyperacusis	Serious	Hospitalized	Male	2007	04-APR-2008	Direct	19	125 LB	-	Consumer	Not Specified	-	-	04-APR-2008	Not Specified	Not Specified	-	-	-
286	6645194	Velcade	Bortezomib	Plasma Cell Myeloma	Therapy Non-Responder;Product Counterfeit;Poor Quality Product Administered	Serious	Died	Not Specified	-	05-MAY-2008	Expedited	Not Specified	Not Specified	Millennium	Healthcare Professional	Other,Health Professional ,Foreign	-	13-DEC-2007	05-MAY-2008	Not Specified	Not Specified	2007-04400	-	-
287	6647345	-	Polyethylene Glycol 3350	Constipation;Dysgeusia;Irritable Bowel Syndrome	Product Quality Issue;Product Tampering;Poor Quality Product Administered;Dysgeusia;Choking	Serious	Other Outcomes	Female	2008	08-MAY-2008	Direct	71	175 LB	-	Not Specified	Not Specified	-	-	08-MAY-2008	Not Specified	Not Specified	-	-	-
288	6650298	Reopro	Abciximab	Thrombosis	Coronary Artery Restenosis;Product Counterfeit;Myocardial Infarction;Drug Ineffective	Serious	Died;Hospitalized	Male	06-APR-2008	25-JUN-2008	Expedited	50 YR	Not Specified	Centocor	Healthcare Professional	Health Professional	Fentanyl;Midazolam Hydrochloride	18-JUN-2008	28-MAY-2008	MX	Not Specified	MX-JNJFOC-20080504869	-	-
289	6650299	Reopro	Abciximab	Product Used For Unknown Indication	Product Counterfeit;Myocardial Infarction;Drug Ineffective;Mouth Haemorrhage;Musculoskeletal Chest Pain	Serious	Died;Hospitalized	Male	27-APR-2008	25-JUN-2008	Expedited	47 YR	90 KG	Centocor	Healthcare Professional	Health Professional	Fentanyl;Heparin;Midazolam Hydrochloride	23-JUN-2008	28-MAY-2008	MX	Not Specified	MX-JNJFOC-20080504874	-	-
290	6653172	-	Acetaminophen\Chlorpheniramine Maleate\Phenylephrine Hydrochloride	Nasopharyngitis;Oropharyngeal Pain;Rhinorrhoea	Cold Sweat;Amnesia;Lethargy;Feeling Hot;Feeling Abnormal;Product Tampering	Serious	Other Outcomes	Male	2008	28-AUG-2008	Expedited	18	63.5 KG	Mcneil	Consumer	Not Specified	-	22-AUG-2008	30-MAY-2008	US	Not Specified	US-JNJFOC-20080503976	-	-
291	6655653	Micronor	Norethindrone	Contraception	Product Counterfeit;Somnolence;Nervousness	Serious	Other Outcomes	Female	01-APR-2008	01-JUL-2008	Expedited	32 YR	Not Specified	Ortho	Consumer	Not Specified	-	24-JUN-2008	03-JUN-2008	BR	Not Specified	BR-JNJFOC-20080505573	-	-
292	6656865	Vyvanse	Lisdexamfetamine Dimesylate	Ill-Defined Disorder	Product Quality Issue;Incorrect Dose Administered;Product Tampering;Drug Ineffective	Serious	Other Outcomes	Female	2008	19-MAY-2008	Direct	9	75 LB	-	Consumer	Not Specified	-	-	19-MAY-2008	Not Specified	Not Specified	-	-	-
293	6657339	-	Zinc Sulfate	Eye Pruritus	Product Tampering;Product Quality Issue;Vision Blurred;Eyelids Pruritus;Eye Irritation;Eyelid Irritation	Serious	Other Outcomes	Male	2008	25-JUN-2008	Expedited	Not Specified	83.9 KG	Johnson And Johnson	Consumer	Consumer	-	13-JUN-2008	21-MAY-2008	Not Specified	Not Specified	2008012223	-	-
294	6660011	Tylenol	Acetaminophen	General Physical Condition;Hypertension;Rheumatoid Arthritis;Thyroid Disorder	Eating Disorder;Product Tampering;Intentional Product Misuse;Asthenia;Malaise	Serious	Other Outcomes	Female	2008	07-JUL-2008	Expedited	77	54.43 KG	Mcneil	Consumer	Not Specified	Levaquin;Calcium;Vitamins;Synthroid;Unspecified Ingredient	01-JUL-2008	09-JUN-2008	US	Not Specified	US-JNJFOC-20080600416	-	-
295	6663381	Ortho Evra	Ethinyl Estradiol\Norelgestromin	Contraception;Hormone Level Abnormal;Urinary Tract Infection	Intermenstrual Bleeding;Hypertensive Crisis;Product Quality Issue;Product Counterfeit;Off Label Use	Serious	Other Outcomes	Female	01-OCT-2007	12-JUN-2008	Expedited	42 YR	54.5 KG	Ortho	Consumer	Not Specified	Macrodantin;Norfloxacin	04-JUN-2008	12-JUN-2008	BR	Not Specified	BR-JNJFOC-20080601760	-	-
296	6663708	Childrens Tylenol Plus Cold And Cough	Acetaminophen\Chlorpheniramine\Dextromethorphan\Phenylephrine	Cough;Rhinorrhoea	Product Counterfeit;Drug Ineffective;Vomiting	Serious	Other Outcomes	Male	06-JUN-2008	12-JUN-2008	Expedited	2 YR	Not Specified	Mcneil	Consumer	Not Specified	Unspecified Ingredient	06-JUN-2008	12-JUN-2008	CN	Not Specified	CN-JNJFOC-20080601845	-	-
297	6667352	Imodium	Loperamide Hydrochloride	Diarrhoea	Product Counterfeit	Serious	Other Outcomes	Female	-	25-JUN-2008	Expedited	70 YR	52.16 KG	Mcneil	Consumer	Not Specified	-	19-JUN-2008	13-JUN-2008	US	Not Specified	US-JNJFOC-20080602924	-	-
298	6687678	Tylenol	Acetaminophen	Headache	Drug Ineffective;Product Counterfeit	Serious	Other Outcomes	Male	-	01-JUL-2008	Expedited	Not Specified	Not Specified	Mcneil	Consumer	Not Specified	-	22-JUN-2008	01-JUL-2008	LR	Not Specified	LR-JNJFOC-20080606033	-	-
299	6695190	Citalopram	Citalopram Hydrobromide	Depression;Post-Traumatic Stress Disorder	Product Quality Issue;Product Counterfeit;Somnolence;Fatigue	Serious	Other Outcomes	Male	22-JUN-2008	25-JUN-2008	Direct	45 YR	207 LB	-	Consumer	Not Specified	-	-	25-JUN-2008	Not Specified	Not Specified	-	-	-
300	6695461	Tinactin	Tolnaftate	-	Product Tampering;Pruritus	Non-Serious	Non-Serious	Male	2008	30-JUN-2008	Direct	37	187 LB	-	Consumer	Not Specified	-	-	30-JUN-2008	Not Specified	Not Specified	-	-	-
301	6695642	Childrens Tylenol Plus Cold And Cough	Acetaminophen\Chlorpheniramine\Dextromethorphan\Phenylephrine	Nasopharyngitis	Rash;Product Counterfeit;Drug Hypersensitivity	Serious	Other Outcomes	Female	01-JAN-2008	10-JUL-2008	Expedited	3 YR	Not Specified	Mcneil	Consumer	Not Specified	-	02-JUL-2008	10-JUL-2008	CN	Not Specified	CN-JNJFOC-20080701372	-	-
302	6697232	-	Sodium Chloride	Decubitus Ulcer	Disorientation;Product Tampering;Wound Infection	Serious	Other Outcomes;Hospitalized	Female	2003	11-JUL-2008	Expedited	76	47 KG	Baxter	Consumer	Not Specified	-	16-MAY-2003	11-JUL-2008	US	Not Specified	US-BAXTER-2007BH010098	-	-
303	6697996	Fosamax	Alendronate Sodium	Osteoporosis	Product Counterfeit;Faeces Discoloured;Gastric Disorder;Diarrhoea	Non-Serious	Non-Serious	Male	-	01-JUL-2008	Direct	Not Specified	Not Specified	-	Healthcare Professional	Health Professional	-	-	01-JUL-2008	Not Specified	Not Specified	-	-	-
304	6698632	Tylenol	Acetaminophen	Pyrexia	Product Counterfeit;Drug Ineffective	Serious	Other Outcomes	Male	05-JUL-2008	14-JUL-2008	Expedited	0 YR	10 KG	Mcneil	Consumer	Not Specified	-	08-JUL-2008	14-JUL-2008	BR	Not Specified	BR-JNJFOC-20080701983	-	-
305	6701222	Zolpidem	Zolpidem Tartrate	Insomnia	Nervous System Disorder;Functional Gastrointestinal Disorder;Optic Neuritis;Muscular Weakness;Product Counterfeit;Bladder Disorder	Serious	Other Outcomes	Female	01-JAN-2008	25-JUL-2008	Expedited	49 YR	Not Specified	Sanofi	Healthcare Professional	Health Professional	-	15-JUL-2008	16-JUL-2008	US	Not Specified	US-SANOFI-SYNTHELABO-A03200802697	-	-
306	6702394	Depakene	Valproic Acid	Epilepsy	Enuresis;Treatment Noncompliance;Seizure;Product Counterfeit;Drug Level Below Therapeutic	Serious	Hospitalized	Female	20-MAY-2008	17-JUL-2008	Expedited	4 YR	Not Specified	Abbott	Consumer	Not Specified	Lamotrigine	08-JUL-2008	17-JUL-2008	RU	Not Specified	RU-ABBOTT-08P-251-0461952-00	-	-
307	6707575	Childrens Tylenol Plus Multi-Symptom Cold;Childrens Plus Cough And Runny Nose	Acetaminophen\Chlorpheniramine Maleate\Dextromethorphan Hydrobromide;Acetaminophen\Chlorpheniramine\Dextromethorphan\Phenylephrine	Cough	Wheezing;Wrong Product Administered;Product Tampering;Pyrexia;Dyspnoea	Serious	Hospitalized	Male	2008	18-AUG-2008	Expedited	5	19.1 KG	Mcneil	Consumer	Not Specified	-	11-AUG-2008	23-JUL-2008	US	Not Specified	US-JNJFOC-20080703879	-	-
308	6710357	Procrit	Erythropoietin	Anaemia Of Malignant Disease	Arthralgia;Dyspepsia;Product Tampering;Sleep Disorder;Arthritis;Breast Swelling;Nausea;Diarrhoea	Non-Serious	Non-Serious	Male	2002	25-JUL-2008	Non-Expedited	81	68.6 KG	Amgen	Healthcare Professional	Health Professional	Medrol;Xalatan;Unspecified Ingredient;Colchicine	14-AUG-2007	25-JUL-2008	US	Not Specified	US-AMGEN-KDL034977	-	-
309	6710974	-	Temazepam	Insomnia	Product Quality Issue;Product Counterfeit;Drug Ineffective	Non-Serious	Non-Serious	Male	11-JUL-2008	14-JUL-2008	Direct	26 YR	150 LB	-	Not Specified	Not Specified	-	-	14-JUL-2008	Not Specified	Not Specified	-	-	-
310	6713590	-	Midazolam Hydrochloride;Morphine	-	Intercepted Product Dispensing Error;Product Tampering	Non-Serious	Non-Serious	Not Specified	-	17-JUL-2008	Direct	Not Specified	Not Specified	-	Not Specified	Not Specified	-	-	17-JUL-2008	Not Specified	Not Specified	-	-	-
311	6715627	-	Tramadol	-	Intentional Product Misuse;Product Quality Issue;Product Tampering	Serious	Other Outcomes	Male	-	21-JUL-2008	Expedited	Not Specified	Not Specified	Sandoz	Healthcare Professional	Health Professional ,Foreign	-	09-JUL-2008	21-JUL-2008	Not Specified	Not Specified	GXKR2008DE06461	-	-
312	6715901	Tylenol	Acetaminophen	Product Used For Unknown Indication	Dysgeusia;Product Tampering	Serious	Other Outcomes	Female	2008	01-AUG-2008	Expedited	82	Not Specified	Mcneil	Consumer	Not Specified	-	24-JUL-2008	01-AUG-2008	US	Not Specified	US-JNJFOC-20080706765	-	-
313	6718003	Tylenol	Acetaminophen	Arthritis	Hypoaesthesia;Feeling Abnormal;Product Tampering	Serious	Other Outcomes	Female	2008	09-JUN-2009	Expedited	75	48.54 KG	Mcneil	Consumer	Not Specified	-	28-MAY-2009	04-AUG-2008	US	Not Specified	US-JNJFOC-20080706446	-	-
314	6724867	Childrens Tylenol Plus Multi-Symptom Cold	Acetaminophen\Chlorpheniramine\Dextromethorphan\Phenylephrine	Pyrexia	Product Tampering	Serious	Other Outcomes	Male	-	12-AUG-2008	Expedited	6	18.14 KG	Mcneil	Consumer	Not Specified	-	07-AUG-2008	12-AUG-2008	US	Not Specified	US-JNJFOC-20080801856	-	-
315	6724868	Childrens Tylenol Plus Multi-Symptom Cold	Acetaminophen\Chlorpheniramine\Dextromethorphan\Phenylephrine	Product Used For Unknown Indication	Product Tampering	Serious	Other Outcomes	Female	-	12-AUG-2008	Expedited	25	68.04 KG	Mcneil	Consumer	Not Specified	-	07-AUG-2008	12-AUG-2008	US	Not Specified	US-JNJFOC-20080801857	-	-
316	6726134	-	Hydrogen Peroxide	Bone Disorder;Dental Care	Feeling Abnormal;Product Tampering;Pharyngeal Disorder;Oral Disorder;Tooth Disorder	Serious	Other Outcomes	Female	2008	18-SEP-2008	Expedited	70	49.9 KG	Johnson And Johnson	Consumer	Not Specified	Evista	09-SEP-2008	13-AUG-2008	US	Not Specified	US-JNJCH-2008020712	-	-
317	6727227	Benadryl	Diphenhydramine Hydrochloride	Product Used For Unknown Indication	Product Tampering;Product Container Seal Issue	Serious	Other Outcomes	Female	-	01-MAY-2009	Expedited	Not Specified	Not Specified	Johnson And Johnson	Consumer	Not Specified	-	12-SEP-2008	14-AUG-2008	US	Not Specified	US-JNJCH-2008020542	-	-
318	6727783	Tylenol	Acetaminophen	Arthritis	Hypoaesthesia;Product Quality Issue;Feeling Abnormal;Product Tampering	Serious	Other Outcomes	Female	2008	08-AUG-2008	Direct	75	107 LB	-	Not Specified	Not Specified	-	-	08-AUG-2008	Not Specified	Y	-	-	-
319	6728884	Theraflu Flu And Sore Throat	Acetaminophen\Pheniramine Maleate\Phenylephrine Hydrochloride	Oropharyngeal Pain	Hypersensitivity;Oedema Peripheral;Scar;Ocular Hyperaemia;Swelling;Product Quality Issue;Choking;Pharyngeal Oedema;Urticaria;Contusion;Pain;Arthralgia;Rhinorrhoea;Hypoaesthesia;Product Tampering;Joint Swelling;Anxiety;Dyspnoea;Swollen Tongue;Groin Pain;Swelling Face	Serious	Other Outcomes	Male	2006	31-JUL-2008	Expedited	47	83.9 KG	Novartis	Consumer	Consumer	-	17-JUL-2008	31-JUL-2008	Not Specified	Not Specified	CHPA2006US13750	-	-
320	6730841	-	Acetaminophen\Diphenhydramine Hydrochloride\Phenylephrine Hydrochloride	Hypersensitivity	Product Tampering;Drug Ineffective	Serious	Other Outcomes	Female	2008	01-MAY-2009	Expedited	Not Specified	Not Specified	Johnson And Johnson	Consumer	Not Specified	-	12-AUG-2008	19-AUG-2008	US	Not Specified	US-JNJCH-2008021288	-	-
321	6730842	Mens Rogaine Unscented Formula	Minoxidil	Product Used For Unknown Indication	Product Tampering;Alopecia;Wrong Product Administered	Serious	Other Outcomes	Female	-	22-AUG-2008	Expedited	Not Specified	Not Specified	Johnson And Johnson	Consumer	Not Specified	-	08-AUG-2008	19-AUG-2008	US	Not Specified	US-JNJCH-2008021103	-	-
322	6730844	Mens Rogaine Unscented Formula	Minoxidil	Alopecia;Product Used For Unknown Indication	Alopecia;Product Tampering;Product Quality Issue	Serious	Other Outcomes	Female	2008	09-MAR-2009	Expedited	Not Specified	Not Specified	Johnson And Johnson	Consumer	Not Specified	Vitamins	26-FEB-2009	19-AUG-2008	US	Not Specified	US-JNJCH-2008021196	-	-
323	6731810	-	Tramadol Hydrochloride	Pain	Drug Ineffective;Product Counterfeit;Poor Quality Product Administered	Non-Serious	Non-Serious	Not Specified	31-JUL-2008	15-AUG-2008	Direct	Not Specified	Not Specified	-	Not Specified	Not Specified	-	-	15-AUG-2008	Not Specified	Y	-	-	-
324	6731824	-	Itraconazole	Bronchopulmonary Aspergillosis	Condition Aggravated;Poor Quality Product Administered;Therapeutic Response Unexpected;Bronchopulmonary Aspergillosis;Product Counterfeit	Serious	Hospitalized;Required Intervention;Life Threatening	Male	24-MAR-2008	15-AUG-2008	Direct	34 YR	188 LB	-	Consumer	Not Specified	-	-	15-AUG-2008	Not Specified	Not Specified	-	-	-
325	6733717	Depakene	Valproic Acid	Epilepsy	Seizure;Product Counterfeit	Serious	Hospitalized	Female	13-JUN-2008	22-AUG-2008	Expedited	57 YR	Not Specified	Abbott	Healthcare Professional	Health Professional	-	14-AUG-2008	22-AUG-2008	RU	Not Specified	RU-ABBOTT-08P-251-0470759-00	-	-
326	6735725	Tenuate	Diethylpropion Hydrochloride	Exercise Lack Of;Overweight	Nervous System Disorder;Mental Disorder;Self Esteem Decreased;Product Tampering;Drug Ineffective	Serious	Life Threatening;Required Intervention;Hospitalized;Disabled	Female	2008	19-AUG-2008	Direct	Not Specified	Not Specified	-	Consumer	Not Specified	-	-	19-AUG-2008	Not Specified	Y	-	-	-
327	6740890	-	Tramadol Hydrochloride	-	Product Tampering;Intentional Product Misuse	Serious	Other Outcomes	Not Specified	-	26-AUG-2008	Expedited	Not Specified	Not Specified	Sandoz	Healthcare Professional	Other,Health Professional ,Foreign	-	08-AUG-2008	14-AUG-2008	Not Specified	Not Specified	GXKR2008DE07459	-	-
328	6752624	Ambien	Zolpidem Tartrate	Insomnia	Product Counterfeit;Feeling Abnormal;Fear;Anxiety;Feeling Hot	Non-Serious	Non-Serious	Female	02-SEP-2008	04-SEP-2008	Direct	22 YR	135 LB	-	Not Specified	Not Specified	-	-	04-SEP-2008	Not Specified	Not Specified	-	-	-
329	6755280	-	Eucalyptol\Menthol\Methyl Salicylate\Thymol	Dental Disorder Prophylaxis	Product Quality Issue;Retching;Product Counterfeit	Serious	Other Outcomes	Male	-	12-SEP-2008	Expedited	Not Specified	Not Specified	Johnson And Johnson	Consumer	Not Specified	-	04-SEP-2008	12-SEP-2008	US	Not Specified	US-JNJCH-2008023343	-	-
330	6766363	Wellbutrin;Lexapro	Escitalopram Oxalate;Bupropion Hydrochloride	Depression	Abnormal Behaviour;Product Quality Issue;Product Counterfeit;Mental Disorder;Diarrhoea;Rash Pruritic	Non-Serious	Non-Serious	Female	12-SEP-2008	15-SEP-2008	Direct	32 YR	145 LB	-	Consumer	Not Specified	-	-	15-SEP-2008	Not Specified	Not Specified	-	-	-
331	6766801	Clarithromycin Extended Release	Clarithromycin	Pneumonia Mycoplasmal	Sedation;Impaired Work Ability;Fatigue;Somnolence;Product Tampering	Serious	Other Outcomes	Male	2008	17-SEP-2008	Direct	26	170 LB	-	Consumer	Not Specified	-	-	17-SEP-2008	Not Specified	Not Specified	-	-	-
332	6768171	Tylenol	Acetaminophen	Gastrooesophageal Reflux Disease;Headache	Incorrect Dose Administered;Product Tampering	Serious	Other Outcomes	Female	-	24-SEP-2008	Expedited	61	59.88 KG	Mcneil	Consumer	Not Specified	Nexium	16-SEP-2008	24-SEP-2008	US	Not Specified	US-JNJFOC-20080904220	-	-
333	6780317	Arimidex	Anastrozole	Breast Cancer	Musculoskeletal Chest Pain;Therapeutic Response Unexpected;Breast Pain;Counterfeit Product Administered	Serious	Other Outcomes	Female	-	30-SEP-2011	Non-Expedited	62 YR	52.6 KG	Astrazeneca	Not Specified	Not Specified	-	20-OCT-2010	07-OCT-2008	US	Not Specified	US-ASTRAZENECA-2007UW19694	-	-
334	6782266	Mens Rogaine Unscented Formula	Minoxidil	Alopecia	Hypersensitivity;Skin Disorder;Dermatitis;Product Counterfeit;Rash;Skin Fissures;Application Site Reaction	Serious	Other Outcomes	Male	15-JUL-2008	27-FEB-2009	Expedited	58 YR	Not Specified	Johnson And Johnson	Healthcare Professional	Health Professional	-	20-FEB-2009	08-OCT-2008	GB	Not Specified	GB-JNJCH-2008019264	-	-
335	6785128	Mestinon	Pyridostigmine Bromide	Asthenia	Drug Ineffective;Myasthenia Gravis;Product Counterfeit;Condition Aggravated;Fatigue;Dyspnoea;Product Quality Issue	Serious	Other Outcomes	Male	01-SEP-2008	02-OCT-2008	Direct	44 YR	260 LB	-	Not Specified	Health Professional	Clindamycin Phosphate;Pepcid;Toprol Xl;Flexeril;Mucinex;Celexa;Zyrtec;Metformin Hydrochloride;Lantus;Ceftin;Xopenex;Lortab;Hydrochlorothiazide;Cymbalta;Remeron;Lyrica;Prednisone;Nasonex;Seroquel;Carboxymethylcellulose Sodium\Glycerin;Protonix;Xanax;Zestril;Ambien;Cellcept;Motrin;Imitrex;Multi-Vitamin	-	02-OCT-2008	Not Specified	Not Specified	-	-	-
336	6789408	-	Acetaminophen\Chlorpheniramine\Dextromethorphan\Phenylephrine	Hypersensitivity;Sinus Congestion	Product Counterfeit	Serious	Other Outcomes	Male	-	16-OCT-2008	Expedited	13 YR	49.9 KG	Mcneil	Consumer	Not Specified	-	18-SEP-2008	16-OCT-2008	US	Not Specified	US-JNJFOC-20080905005	-	-
337	6789409	-	Acetaminophen\Chlorpheniramine Maleate\Phenylephrine Hydrochloride	Seasonal Allergy;Thyroid Disorder	Product Counterfeit;Drug Ineffective	Serious	Other Outcomes	Female	16-SEP-2008	31-OCT-2008	Expedited	40 YR	108.86 KG	Mcneil	Consumer	Not Specified	Synthroid	22-OCT-2008	16-OCT-2008	US	Not Specified	US-JNJFOC-20080905011	-	-
338	6789994	Tylox	Acetaminophen\Oxycodone Hydrochloride	Pain;Sciatica	Thyroid Cancer;Product Tampering;Wrong Technique In Product Usage Process;Maternal Exposure During Pregnancy;Therapeutic Product Effect Decreased;Dysphagia;Abdominal Pain Upper;Product Quality Issue;Drug Ineffective	Serious	Hospitalized	Female	2000	22-MAY-2009	Expedited	31	52.16 KG	Ortho	Consumer	Not Specified	Synthroid	11-MAY-2009	17-OCT-2008	US	Not Specified	US-JNJFOC-20081002897	-	-
339	6791188	Fluoxetine	Fluoxetine Hydrochloride	Depression	Condition Aggravated;Product Quality Issue;Depression;Product Counterfeit;Drug Ineffective	Serious	Other Outcomes	Male	11-MAR-2008	14-OCT-2008	Direct	55 YR	250 LB	-	Not Specified	Not Specified	-	-	14-OCT-2008	Not Specified	Not Specified	-	-	-
340	6792081	-	Diazepam	Sedative Therapy	Therapeutic Response Decreased;Product Quality Issue;Product Counterfeit	Non-Serious	Non-Serious	Not Specified	-	14-OCT-2008	Direct	Not Specified	Not Specified	-	Healthcare Professional	Health Professional	-	-	14-OCT-2008	Not Specified	Not Specified	-	-	-
341	6793548	Tylenol Cold Multi-Symptom Daytime	Acetaminophen\Dextromethorphan Hydrobromide\Phenylephrine Hydrochloride	Multiple Allergies;Nasopharyngitis	Malaise;Product Counterfeit	Serious	Other Outcomes	Female	26-AUG-2008	22-OCT-2008	Expedited	13 YR	56.7 KG	Mcneil	Consumer	Not Specified	Singulair;Claritin	10-OCT-2008	22-OCT-2008	US	Not Specified	US-JNJFOC-20081003009	-	-
342	6794787	Plavix	Clopidogrel Bisulfate	Cerebrovascular Accident	Back Pain;Product Counterfeit;Renal Pain	Serious	Other Outcomes	Male	01-JAN-2007	23-OCT-2008	Expedited	96 YR	Not Specified	Sanofi	Consumer	Not Specified	-	13-OCT-2008	23-OCT-2008	BE	Not Specified	BE-SANOFI-SYNTHELABO-A01200812318	-	-
343	6797036	Plavix	Clopidogrel Bisulfate	Acute Myocardial Infarction;Coronary Arterial Stent Insertion;Product Used For Unknown Indication	Product Counterfeit;Thrombosis In Device	Serious	Died	Male	01-OCT-2008	27-OCT-2008	Expedited	79 YR	Not Specified	Sanofi	Healthcare Professional	Health Professional	Aspirin	17-OCT-2008	27-OCT-2008	BE	Not Specified	BE-SANOFI-SYNTHELABO-A01200812777	-	-
344	6797037	Plavix	Clopidogrel Bisulfate	Acute Myocardial Infarction;Coronary Arterial Stent Insertion;Product Used For Unknown Indication	Product Counterfeit;Thrombosis In Device	Serious	Died	Female	01-OCT-2008	27-OCT-2008	Expedited	65 YR	Not Specified	Sanofi	Healthcare Professional	Health Professional	Aspirin	17-OCT-2008	27-OCT-2008	BE	Not Specified	BE-SANOFI-SYNTHELABO-A01200812778	-	-
345	6797039	Plavix	Clopidogrel Bisulfate	Acute Myocardial Infarction;Coronary Arterial Stent Insertion;Product Used For Unknown Indication	Thrombosis In Device;Product Counterfeit	Serious	Died	Male	01-JAN-2008	27-OCT-2008	Expedited	84 YR	Not Specified	Sanofi	Healthcare Professional	Health Professional	Aspirin	17-OCT-2008	27-OCT-2008	BE	Not Specified	BE-SANOFI-SYNTHELABO-A01200812824	-	-
346	6800634	-	Docusate Sodium	Constipation	Nausea;Product Quality Issue;Product Counterfeit	Non-Serious	Non-Serious	Female	24-SEP-2008	23-OCT-2008	Direct	54 YR	Not Specified	-	Healthcare Professional	Health Professional	-	-	23-OCT-2008	Not Specified	Y	-	-	-
347	6804903	Fentora	Fentanyl Citrate	Autonomic Nervous System Imbalance	Circumstance Or Information Capable Of Leading To Medication Error;Product Tampering	Non-Serious	Non-Serious	Female	-	23-OCT-2008	Expedited	Not Specified	Not Specified	Cephalon	Healthcare Professional	Health Professional	Oxycodone	27-NOV-2007	23-OCT-2008	Not Specified	Not Specified	US024724	-	-
348	6809844	Plavix	Clopidogrel Bisulfate	Phlebitis;Product Used For Unknown Indication	Asthenia;Phlebitis;Product Counterfeit	Serious	Other Outcomes	Male	01-JAN-2008	26-NOV-2008	Expedited	Not Specified	Not Specified	Sanofi	Consumer	Not Specified	Heparin	18-NOV-2008	12-NOV-2008	FR	Not Specified	FR-SANOFI-SYNTHELABO-A02200803338	-	-
349	6811482	Premarin	Estrogens, Conjugated	Oestrogen Replacement Therapy	Product Counterfeit;Dyspnoea;Drug Ineffective	Serious	Other Outcomes	Female	APR-2007	21-OCT-2008	Non-Expedited	50 YR	57.66 KG	Wyeth	Not Specified	Consumer	-	16-APR-2008	21-OCT-2008	Not Specified	Not Specified	US-WYE-H03650308	-	-
350	6812554	-	Eucalyptol\Menthol\Methyl Salicylate\Thymol	Product Used For Unknown Indication	Product Tampering	Serious	Other Outcomes	Male	-	14-NOV-2008	Expedited	Not Specified	Not Specified	Johnson And Johnson	Consumer	Not Specified	-	29-SEP-2008	14-NOV-2008	US	Not Specified	US-JNJCH-2008054468	-	-
351	6813040	-	Glipizide	Type 2 Diabetes Mellitus	Product Counterfeit;Drug Ineffective	Serious	Other Outcomes	Male	05-NOV-2008	06-NOV-2008	Direct	56 YR	172 LB	-	Not Specified	Not Specified	-	-	06-NOV-2008	Not Specified	Not Specified	-	-	-
352	6818132	Tylenol Arthritis Pain	Acetaminophen	Back Pain	Product Tampering	Serious	Other Outcomes	Female	-	21-NOV-2008	Expedited	25	74.84 KG	Mcneil	Consumer	Not Specified	-	11-NOV-2008	21-NOV-2008	US	Not Specified	US-JNJFOC-20081103779	-	-
353	6819903	Plavix	Clopidogrel Bisulfate	Hypertension;Product Used For Unknown Indication;Transient Ischaemic Attack	Retinal Artery Occlusion;Drug Ineffective;Product Counterfeit	Serious	Disabled;Hospitalized	Female	20-MAR-2007	24-NOV-2008	Expedited	68 YR	68 KG	Sanofi	Healthcare Professional	Health Professional	Dafalgan;Perindopril;Lansoprazole;Zocor;Neurontin;Lorazepam	12-NOV-2008	24-NOV-2008	FR	Not Specified	FR-SANOFI-SYNTHELABO-A02200802969	-	-
354	6827385	-	Pectin	Oropharyngeal Pain	Vomiting;Product Quality Issue;Product Tampering;Product Contamination;Malaise	Serious	Other Outcomes	Female	2008	08-MAY-2009	Expedited	4	22.7 KG	Johnson And Johnson	Consumer	Not Specified	-	24-NOV-2008	01-DEC-2008	US	Not Specified	US-JNJCH-2008055466	-	-
355	6827731	-	Glycerin\Mineral Oil	Dry Skin	Application Site Burn;Product Tampering;Product Quality Issue	Serious	Other Outcomes	Female	-	10-MAR-2009	Expedited	46	68 KG	Johnson And Johnson	Consumer	Not Specified	-	05-MAR-2009	01-DEC-2008	US	Not Specified	US-JNJCH-2008055441	-	-
356	6830331	-	Pectin	Oropharyngeal Pain	Product Tampering;Malaise;Product Quality Issue;Vomiting;Product Contamination	Serious	Other Outcomes	Male	2008	02-DEC-2008	Expedited	13	27.2 KG	Johnson And Johnson	Consumer	Not Specified	-	21-NOV-2008	02-DEC-2008	US	Not Specified	US-JNJCH-2008055463	-	-
357	6830332	-	Pectin	Oropharyngeal Pain	Product Tampering;Vomiting;Product Quality Issue;Somnolence;Maternal Exposure During Pregnancy;Product Contamination	Serious	Other Outcomes	Female	2008	02-DEC-2008	Expedited	33	72.6 KG	Johnson And Johnson	Consumer	Not Specified	-	21-NOV-2008	02-DEC-2008	US	Not Specified	US-JNJCH-2008055456	-	-
358	6842558	Budeprion Xl	Bupropion Hydrochloride	Depression	Therapeutic Response Unexpected;Product Counterfeit	Serious	Other Outcomes	Female	22-NOV-2008	02-DEC-2008	Direct	40 YR	220 LB	-	Not Specified	Not Specified	-	-	02-DEC-2008	Not Specified	Not Specified	-	-	-
359	6844070	Visine A.C.	Tetrahydrozoline Hydrochloride\Zinc Sulfate	Hypersensitivity;Panic Disorder	Eye Pruritus;Ocular Hyperaemia;Vision Blurred;Product Tampering;Visual Field Defect;Eye Pain;Application Site Irritation	Serious	Other Outcomes	Female	2008	05-JAN-2009	Expedited	41	52.2 KG	Johnson And Johnson	Consumer	Not Specified	Xanax	30-DEC-2008	11-DEC-2008	US	Not Specified	US-JNJCH-2008056463	-	-
360	6844334	Tylenol	Acetaminophen	Anxiety;Asthma;Bipolar Disorder;Dysmenorrhoea;Hypothyroidism	Product Tampering;Nausea	Serious	Other Outcomes	Female	2008	12-DEC-2008	Expedited	43	73.94 KG	Mcneil	Consumer	Not Specified	Buspar;Synthroid;Lithium;Ativan;Xopenex	05-DEC-2008	12-DEC-2008	US	Not Specified	US-JNJFOC-20081202321	-	-
361	6850599	Childrens Tylenol Plus Cold And Cough	Acetaminophen\Chlorpheniramine\Dextromethorphan\Phenylephrine	Asthma;Nasopharyngitis;Pyrexia	Respiratory Rate Increased;Vomiting;Hypersensitivity;Product Tampering;Skin Disorder;Headache	Serious	Other Outcomes	Female	2008	20-MAR-2009	Expedited	6	31.3 KG	Mcneil	Consumer	Not Specified	Albuterol	09-MAR-2009	15-DEC-2008	US	Not Specified	US-JNJFOC-20081202094	-	-
362	6858596	-	Calcium Carbonate\Magnesium Hydroxide	Dyspepsia;Hypertension	Product Tampering;Oral Discomfort;Product Quality Issue;Dysgeusia	Serious	Other Outcomes	Female	2008	17-DEC-2008	Expedited	68	113.4 KG	Johnson And Johnson	Consumer	Not Specified	Unspecified Ingredient	08-DEC-2008	17-DEC-2008	US	Not Specified	US-JNJCH-2008056931	-	-
363	6861502	Topamax	Topiramate	Epilepsy	Weight Increased;Product Counterfeit;Dizziness;Increased Appetite	Serious	Other Outcomes	Female	01-JAN-2008	19-DEC-2008	Expedited	64 YR	56.7 KG	Ortho	Consumer	Not Specified	-	10-DEC-2008	19-DEC-2008	US	Not Specified	US-JNJFOC-20081203279	-	-
364	6862802	-	Omeprazole	Gastrooesophageal Reflux Disease	Product Counterfeit;Dyspepsia	Non-Serious	Non-Serious	Male	10-NOV-2008	11-DEC-2008	Direct	58 YR	218 LB	-	Consumer	Not Specified	-	-	11-DEC-2008	Not Specified	Y	-	-	-
365	6863787	-	Aluminum Hydroxide\Magnesium Hydroxide	Abdominal Discomfort	Vomiting;Product Tampering	Serious	Other Outcomes	Male	-	22-DEC-2008	Expedited	Not Specified	Not Specified	Mcneil	Consumer	Not Specified	-	11-DEC-2008	22-DEC-2008	US	Not Specified	US-JNJFOC-20081203970	-	-
366	6863818	Duragesic	Fentanyl	Arthralgia	Intentional Product Misuse;Inappropriate Schedule Of Product Administration;Drug Diversion;Product Tampering	Non-Serious	Non-Serious	Female	2008	22-DEC-2008	Expedited	Not Specified	Not Specified	Ortho	Consumer	Not Specified	-	12-DEC-2008	22-DEC-2008	US	Not Specified	US-JNJFOC-20081204160	-	-
367	6865087	Frova;Topamax	Topiramate;Frovatriptan Succinate	Migraine;Migraine Prophylaxis	Product Counterfeit;Throat Tightness;Migraine;Therapeutic Response Decreased	Serious	Other Outcomes	Female	01-NOV-2008	20-FEB-2009	Expedited	43 YR	102.06 KG	Ortho	Healthcare Professional	Health Professional	Relpax;Amitriptyline	10-FEB-2009	23-DEC-2008	US	Not Specified	US-JNJFOC-20081204118	-	-
368	6870738	Xalatan	Latanoprost	Glaucoma	Cough;Product Tampering;Malaise;Nasopharyngitis;Stress;Nervousness;Cataract Operation	Serious	Other Outcomes	Female	-	09-FEB-2009	Expedited	Not Specified	Not Specified	Pfizer	Healthcare Professional	Health Professional	-	03-FEB-2009	31-DEC-2008	US	Not Specified	US-PFIZER INC-2008084153	-	-
369	6871479	Tylenol	Acetaminophen	Arthralgia;Mineral Supplementation;Myalgia;Pain In Extremity	Product Counterfeit;Incorrect Dose Administered;Drug Ineffective	Serious	Other Outcomes	Female	01-DEC-2008	01-JAN-2009	Expedited	60 YR	50.8 KG	Mcneil	Consumer	Not Specified	Calcium	08-DEC-2008	01-JAN-2009	US	Not Specified	US-JNJFOC-20081202125	-	-
370	6873946	-	Clonazepam	Craniocerebral Injury;Seizure	Product Counterfeit;Headache;Product Quality Issue;Memory Impairment;Coordination Abnormal;Seizure;Confusional State;Pruritus;Agitation;Vertigo	Serious	Disabled	Male	17-DEC-2008	24-DEC-2008	Direct	51 YR	173 LB	-	Consumer	Not Specified	Fentanyl Transdermal System	-	24-DEC-2008	Not Specified	Y	-	-	-
371	6874636	Dextroamphet Saccharat, Amphet Aspartate, Dextroamphet Sulfate And Amphet Sulfat	Amphetamine Aspartate\Amphetamine Sulfate\Dextroamphetamine Saccharate\Dextroamphetamine Sulfate	Attention Deficit Hyperactivity Disorder	Product Counterfeit;Rash;Poor Quality Product Administered	Non-Serious	Non-Serious	Female	21-DEC-2007	29-JAN-2008	Direct	54 YR	125 LB	-	Consumer	Not Specified	-	-	29-JAN-2008	Not Specified	Y	-	-	-
372	6877243	Mineral Oil\Petrolatum\Propylene Glycol\Sorbitol Solution	Mineral Oil\Petrolatum\Propylene Glycol\Sorbitol	Blood Cholesterol;Blood Pressure Measurement;Breakthrough Pain;Diabetes Mellitus;Dry Skin;Pain;Product Used For Unknown Indication	Pruritus;Product Tampering;Rash;Application Site Pustules;Application Site Erythema	Serious	Hospitalized;Other Outcomes	Male	2008	09-JAN-2009	Expedited	53	156.5 KG	Johnson And Johnson	Consumer	Not Specified	Morphine Sulfate;Diazepam;Amlodipine Besylate;Fentanyl;Lyrica;Lisinopril And Hydrochlorothiazide;Glyburide;Atenolol;Lantus	02-JAN-2009	09-JAN-2009	US	Not Specified	US-JNJCH-2009000392	-	-
373	6878004	Levaquin	Levofloxacin	Infection	Feeling Hot;Product Counterfeit	Serious	Other Outcomes	Male	-	03-FEB-2017	Expedited	Not Specified	Not Specified	Janssen	Consumer	Not Specified	-	22-JUN-2009	12-JAN-2009	US	Not Specified	US-JNJFOC-20090101646	-	-
374	6887216	-	Sumatriptan;Sumatriptan Succinate	Migraine	Product Counterfeit;Drug Ineffective	Non-Serious	Non-Serious	Female	-	12-JAN-2009	Direct	50 YR	150 LB	-	Healthcare Professional	Health Professional	-	-	12-JAN-2009	Not Specified	Not Specified	-	-	-
375	6887692	Tylenol	Acetaminophen	Anaemia;Cerebrovascular Accident Prophylaxis;Fibromyalgia;Hypertension;Muscle Relaxant Therapy;Thyroid Disorder	Product Tampering	Serious	Other Outcomes	Female	-	06-MAR-2009	Expedited	95	49.9 KG	Mcneil	Consumer	Not Specified	Clonazepam;Norvasc;Tramadol Hydrochloride;Diovan;Synthroid;Ferrous Gluconate;Aggrenox	02-MAR-2009	21-JAN-2009	US	Not Specified	US-JNJFOC-20090102970	-	-
376	6890515	-	Glyburide	-	Loss Of Consciousness;Blood Pressure Systolic Increased;Hypoglycaemia;Alcohol Use;Product Tampering;Cold Sweat;Overdose;Self-Medication	Serious	Other Outcomes;Hospitalized	Not Specified	2008	23-JAN-2009	Expedited	Not Specified	Not Specified	Pfizer	Healthcare Professional	Health Professional	-	13-JAN-2009	23-JAN-2009	SG	Not Specified	SG-PFIZER INC-2009156131	Rinkoo Dalan. Neuroglycopenia and adrenergic responses to hypoglycemia: insights from a local epidemic of serendipitous massive overdose of glibenclamide. Diabetic Medicine. 2009;26:105-109	-
377	6890692	Tylenol	Acetaminophen	Product Used For Unknown Indication	Vomiting;Product Tampering	Serious	Other Outcomes	Male	2008	25-MAR-2009	Expedited	Not Specified	Not Specified	Mcneil	Consumer	Not Specified	-	15-JAN-2009	23-JAN-2009	US	Not Specified	US-JNJFOC-20090104304	-	-
378	6898643	Wellbutrin	Bupropion Hydrochloride;Bupropion Hydrochloride	Depression	Anxiety;Injury;Haemorrhage;Unevaluable Event;Completed Suicide;Product Quality Issue;Product Counterfeit;Confusional State	Serious	Died	Male	05-AUG-2008	09-APR-2009	Expedited	42 YR	88.2 KG	Glaxosmithkline	Healthcare Professional	Health Professional	Unspecified Ingredient;Cefuroxime;Seroquel;Skelaxin	31-MAR-2009	02-FEB-2009	US	Not Specified	A0765304A	-	-
379	6904754	-	Levothyroxine	Thyroid Cancer	Post Procedural Complication;Nervous System Disorder;Impaired Healing;Alopecia;Neuritis;Onychoclasis;Skin Disorder;Product Counterfeit	Serious	Other Outcomes	Female	01-DEC-2007	23-JAN-2009	Direct	47 YR	137 LB	-	Consumer	Not Specified	-	-	23-JAN-2009	Not Specified	Not Specified	-	-	-
380	6905171	-	Ropinirole	Restless Legs Syndrome	Product Counterfeit;Drug Ineffective	Serious	Other Outcomes	Male	30-JAN-2009	02-FEB-2009	Direct	57 YR	195 LB	-	Not Specified	Not Specified	-	-	02-FEB-2009	Not Specified	Not Specified	-	-	-
381	6906193	Heroin	Diamorphine;Dexamethasone Sodium Phosphate;Dihydrocodeine Bitartrate;Pheniramine	Drug Withdrawal Syndrome	Pericardial Effusion;Right Ventricular Failure;Product Counterfeit;Septic Embolus;Off Label Use;Deep Vein Thrombosis;Arthritis;Endocarditis;Osteomyelitis;Pulmonary Embolism;Oesophageal Candidiasis;Cushing'S Syndrome;Pancreatitis Acute	Serious	Life Threatening	Male	-	21-JAN-2009	Expedited	34 YR	Not Specified	Organon	Healthcare Professional	Health Professional ,Literature,Foreign	-	13-JAN-2009	21-JAN-2009	Not Specified	Not Specified	2009-189598-NL	-	-
382	6910778	-	Ibuprofen	Toothache	Drug Ineffective;Product Counterfeit	Serious	Other Outcomes	Female	-	03-MAR-2009	Expedited	51 YR	75 KG	Mcneil	Consumer	Not Specified	Amoxicillin	23-FEB-2009	17-FEB-2009	AR	Not Specified	AR-JNJFOC-20090202605	-	-
383	6913473	Depakene	Valproic Acid	Epilepsy;Headache	Seizure;Product Counterfeit;Drug Level Below Therapeutic	Serious	Disabled;Life Threatening	Female	01-DEC-2008	25-AUG-2009	Expedited	21 YR	Not Specified	Abbott	Healthcare Professional	Health Professional	Ibuprofen;Metamizole Sodium\Triacetonamine Tosilate	19-AUG-2009	19-FEB-2009	RU	Not Specified	RU-ABBOTT-09P-251-0503057-00	-	-
384	6914716	Pseudoephedrine.	Pseudoephedrine Hydrochloride	Nasopharyngitis	Product Tampering;Dysgeusia	Serious	Other Outcomes	Male	-	20-FEB-2009	Expedited	4	17.7 KG	Johnson And Johnson	Consumer	Not Specified	-	12-FEB-2009	20-FEB-2009	US	Not Specified	US-JNJCH-2009004166	-	-
385	6917338	-	Acetaminophen\Diphenhydramine	Product Used For Unknown Indication	Drug Ineffective;Product Tampering	Serious	Other Outcomes	Male	2009	24-FEB-2009	Expedited	Not Specified	Not Specified	Mcneil	Consumer	Not Specified	-	16-FEB-2009	24-FEB-2009	US	Not Specified	US-JNJFOC-20090204277	-	-
386	6919451	Valtrex	Valacyclovir Hydrochloride	Product Used For Unknown Indication	Acne;Pruritus;Product Counterfeit	Non-Serious	Non-Serious	Female	-	25-FEB-2009	Non-Expedited	Not Specified	Not Specified	Glaxosmithkline	Consumer	Not Specified	-	25-AUG-2008	25-FEB-2009	US	Not Specified	A0745476A	-	-
387	6920009	Tylenol	Acetaminophen	Fall;Headache	Blood Pressure Increased;Presyncope;Wheezing;Pruritus;Swelling;Cardiovascular Disorder;Dyspnoea;Product Quality Issue;Drug Ineffective;Product Tampering	Serious	Other Outcomes	Female	2009	25-FEB-2009	Expedited	57	68.04 KG	Mcneil	Consumer	Not Specified	-	16-FEB-2009	25-FEB-2009	US	Not Specified	US-JNJFOC-20090204416	-	-
388	6920932	Lantus	Insulin Glargine	-	Apparent Death;General Physical Health Deterioration;Product Counterfeit;Product Quality Issue;Hypoglycaemia	Serious	Hospitalized	Male	-	29-JUN-2009	Expedited	21 YR	Not Specified	Aventis	Healthcare Professional	Health Professional	Esomeprazole.	17-JUN-2009	26-FEB-2009	GB	Not Specified	GB-AVENTIS-200911663GDDC	-	-
389	6923279	Flomax	Tamsulosin Hydrochloride	Dysuria;Prostatic Disorder	Drug Ineffective;Product Quality Issue;Product Counterfeit;Dysuria	Serious	Other Outcomes	Male	29-JAN-2009	17-FEB-2009	Direct	57 YR	197 LB	-	Healthcare Professional	Health Professional	Avodart	-	17-FEB-2009	Not Specified	Y	-	-	-
390	6926140	Tylenol	Acetaminophen	Headache	Nausea;Product Tampering;Headache	Serious	Other Outcomes	Not Specified	-	23-APR-2009	Expedited	Not Specified	Not Specified	Mcneil	Healthcare Professional	Health Professional	-	15-APR-2009	03-MAR-2009	US	Not Specified	US-JNJFOC-20090206098	-	-
391	6926258	Mens Rogaine Unscented Formula	Minoxidil	Alopecia	Alopecia;Product Counterfeit	Serious	Other Outcomes	Not Specified	-	17-MAR-2009	Expedited	Not Specified	Not Specified	Johnson And Johnson	Consumer	Not Specified	-	10-MAR-2009	03-MAR-2009	RU	Not Specified	RU-JNJCH-2009005204	-	-
392	6927485	-	Valproate Sodium	Product Used For Unknown Indication	Product Counterfeit;Drug Ineffective;Seizure	Serious	Other Outcomes	Not Specified	-	20-MAR-2009	Expedited	Not Specified	Not Specified	Abbott	Healthcare Professional	Health Professional	-	11-MAR-2009	04-MAR-2009	AU	Not Specified	AU-ABBOTT-09P-008-0559381-00	-	-
393	6931877	Benicar	Olmesartan Medoxomil	Hypertension	Product Quality Issue;Product Counterfeit;Product Tampering	Serious	Other Outcomes	Female	01-FEB-2009	25-FEB-2009	Direct	52 YR	175 LB	-	Healthcare Professional	Not Specified	-	-	25-FEB-2009	Not Specified	Y	-	-	-
394	6931877	Benicar	Olmesartan Medoxomil	Hypertension	Product Quality Issue;Product Tampering;Product Counterfeit	Serious	Other Outcomes	Female	2009	25-FEB-2009	Direct	52	175 LB	-	Healthcare Professional	Not Specified	-	-	25-FEB-2009	Not Specified	Y	-	-	-
395	6943265	Mylanta Plus	Aluminum Hydroxide\Dimethicone\Magnesium Hydroxide	Gastritis	Nausea;Diarrhoea;Product Quality Issue;Abdominal Pain;Vomiting;Product Tampering	Serious	Other Outcomes	Female	2008	17-MAR-2009	Expedited	Not Specified	Not Specified	Johnson And Johnson	Consumer	Not Specified	-	09-MAR-2009	17-MAR-2009	BR	Not Specified	BR-JNJCH-2009006686	-	-
396	6946632	-	Propoxyphene Hydrochloride	Arnold-Chiari Malformation;Osteomyelitis Chronic	Diarrhoea;Feeling Cold;Influenza;Headache;Dizziness;Arthralgia;Hangover;Nausea;Hot Flush;Abdominal Pain Upper;Product Quality Issue;Product Tampering;Peripheral Vascular Disorder;Asthenia;Sensory Loss;Muscle Spasms	Serious	Other Outcomes	Female	2009	11-MAR-2009	Direct	47	132 LB	-	Consumer	Not Specified	-	-	11-MAR-2009	Not Specified	Not Specified	-	-	-
397	6951680	-	Minoxidil	Alopecia	Alopecia;Product Counterfeit	Serious	Other Outcomes	Male	01-FEB-2009	07-APR-2009	Expedited	29 YR	Not Specified	Johnson And Johnson	Consumer	Not Specified	-	31-MAR-2009	25-MAR-2009	US	Not Specified	DE-JNJCH-2009007363	-	-
398	6951702	Nasalcrom	Cromolyn Sodium	Nasal Congestion	Drug Ineffective;Off Label Use;Product Tampering	Serious	Other Outcomes	Male	-	25-MAR-2009	Expedited	30	93 KG	Johnson And Johnson	Consumer	Not Specified	-	19-MAR-2009	25-MAR-2009	US	Not Specified	US-JNJCH-2009007572	-	-
399	6956410	-	Coal Tar (In Shampoo)	Product Used For Unknown Indication	Skin Burning Sensation;Product Tampering;Hair Texture Abnormal	Serious	Other Outcomes	Female	2009	31-MAR-2009	Expedited	65	Not Specified	Ortho Neutrogena	Consumer	Not Specified	Singulair;Atacand;Claritin;Nasalcrom	18-MAR-2009	31-MAR-2009	US	Not Specified	US-JNJFOC-20090305256	-	-
400	6962341	-	Clonazepam	-	Weight Increased;Flight Of Ideas;Product Counterfeit;Agitation;Drug Hypersensitivity;Migraine;Pain;Nausea;Headache;Sleep Disorder;Suicidal Ideation;Sleep-Related Eating Disorder;Aggression;Delusion;Emotional Distress	Serious	Other Outcomes	Female	-	24-MAR-2009	Expedited	Not Specified	Not Specified	Apotex	Not Specified	Foreign	-	13-MAR-2009	24-MAR-2009	Not Specified	Not Specified	2009AP001064	-	-
401	6962632	Synthroid	Levothyroxine Sodium	Hypothyroidism	Underdose;Product Quality Issue;Product Tampering	Serious	Life Threatening;Other Outcomes	Female	2007	30-MAR-2009	Direct	49	200 LB	-	Not Specified	Not Specified	Levothyroxine	-	30-MAR-2009	Not Specified	Not Specified	-	-	-
402	6963763	-	Bisoprolol Fumarate	Hypertension	Anxiety;Product Counterfeit;Drug Ineffective;Hypertension;Palpitations	Serious	Other Outcomes	Female	27-JAN-2009	03-APR-2009	Expedited	62 YR	76 KG	Barr	Healthcare Professional	Health Professional ,Foreign	Omeprazole;Amitriptyline	26-MAR-2009	24-MAR-2009	Not Specified	Not Specified	041480	-	-
403	6963805	Intal	Cromolyn Sodium	Hypersensitivity	Nocturnal Dyspnoea;Asphyxia;Product Counterfeit	Serious	Hospitalized	Female	01-MAR-2009	08-APR-2009	Expedited	62 YR	Not Specified	King	Consumer	Not Specified	-	07-APR-2009	08-APR-2009	RU	Not Specified	US-KINGPHARMUSA00001-K200900396	-	-
404	6964422	Extra Strength Tylenol Pm	Acetaminophen\Diphenhydramine Hydrochloride	Insomnia	Anxiety;Insomnia;Expired Product Administered;Palpitations;Product Tampering	Serious	Other Outcomes	Female	2007	09-APR-2009	Expedited	48	74.84 KG	Mcneil	Consumer	Not Specified	-	30-MAR-2009	09-APR-2009	US	Not Specified	US-JNJFOC-20090400080	-	-
405	6964423	Extra Strength Tylenol Pm	Acetaminophen\Diphenhydramine Hydrochloride	Insomnia	Insomnia;Palpitations;Anxiety;Product Tampering	Serious	Other Outcomes	Male	2007	09-APR-2009	Expedited	52	74.84 KG	Mcneil	Consumer	Not Specified	-	30-MAR-2009	09-APR-2009	US	Not Specified	US-JNJFOC-20090400081	-	-
406	6972554	-	Alprazolam	Depression	Product Counterfeit;Fatigue;Insomnia	Non-Serious	Non-Serious	Female	01-APR-2009	13-APR-2009	Direct	80 YR	175 LB	-	Not Specified	Not Specified	-	-	13-APR-2009	Not Specified	Not Specified	-	-	-
407	6974699	-	Benzoic Acid\Glycerin\Poloxamer\Sodium Benzoate\Sodium Lauryl Sulfate	Dental Disorder Prophylaxis	Dizziness;Malaise;Product Quality Issue;Product Tampering	Serious	Other Outcomes	Male	2009	26-MAY-2009	Expedited	51	89.4 KG	Johnson And Johnson	Consumer	Not Specified	-	20-MAY-2009	21-APR-2009	US	Not Specified	US-JNJCH-2009009769	-	-
408	6977554	Benadryl	Diphenhydramine Hydrochloride	Depression;Hypersensitivity;Nerve Injury;Neuralgia;Pain;Sleep Disorder	Dysgeusia;Product Tampering;Micturition Disorder;Pollakiuria;Dry Mouth	Serious	Other Outcomes	Male	-	24-APR-2009	Expedited	53	84.8 KG	Johnson And Johnson	Consumer	Not Specified	Valium;Norco;Clonazepam;Lyrica;Triaziquone	13-APR-2009	24-APR-2009	US	Not Specified	US-JNJCH-2009010137	-	-
409	6978263	Topamax	Topiramate	Colitis;Hypobarism;Menopause;Migraine;Migraine Prophylaxis	Feeling Hot;Product Counterfeit;Migraine	Serious	Other Outcomes	Female	01-JAN-2009	27-APR-2009	Expedited	77 YR	Not Specified	Ortho	Consumer	Not Specified	Premarin;Dexamethasone;Unspecified Ingredient;Baclofen;Acetazolamide;Hydroxyzine;Zyprexa;Cyproheptadine Hydrochloride;Asacol;Nortriptyline Hydrochloride	30-MAR-2009	27-APR-2009	US	Not Specified	US-JNJFOC-20090400034	-	-
410	6978821	Tylenol	Acetaminophen	Arthritis;Diuretic Therapy;Gastric Disorder;Medical Diet;Sinus Congestion	Mental Status Changes;Product Tampering;Amnesia	Serious	Other Outcomes	Not Specified	-	27-APR-2009	Expedited	97	79.38 KG	Mcneil	Consumer	Not Specified	Unspecified Ingredient;Claritin;Hydrochlorothiazide;Vitamin C;Coumadin	16-APR-2009	27-APR-2009	US	Not Specified	US-JNJFOC-20090405089	-	-
411	6980590	Depakene	Valproic Acid	Epilepsy	Product Counterfeit;Convulsions Local;Blepharospasm;Oral Discomfort	Serious	Other Outcomes	Female	-	29-APR-2009	Expedited	20 YR	Not Specified	Abbott	Consumer	Not Specified	-	24-APR-2009	29-APR-2009	RU	Not Specified	RU-ABBOTT-09P-251-0569994-00	-	-
412	6982527	Nexium	Esomeprazole Magnesium	Gastrooesophageal Reflux Disease	Drug Ineffective;Vomiting;Product Counterfeit	Non-Serious	Non-Serious	Female	-	30-APR-2009	Non-Expedited	46 YR	81.6 KG	Astrazeneca	Healthcare Professional	Health Professional	Unspecified Ingredient	18-JUN-2008	30-APR-2009	US	Not Specified	US-ASTRAZENECA-2008UW08087	-	-
413	6982624	Nexium	Esomeprazole Magnesium	Gastrooesophageal Reflux Disease;Oesophagitis	Gastrooesophageal Reflux Disease;Product Counterfeit	Non-Serious	Non-Serious	Female	-	30-APR-2009	Non-Expedited	65 YR	53.5 KG	Astrazeneca	Consumer	Not Specified	Unspecified Ingredient;Toprol Xl	16-JUL-2008	30-APR-2009	US	Not Specified	US-ASTRAZENECA-2008UW10633	-	-
414	6982911	Tylenol	Acetaminophen	Anaemia;Blood Cholesterol;Gastrooesophageal Reflux Disease;Hypertension;Insomnia;Medical Diet;Mineral Supplementation;Osteoporosis;Retinitis Pigmentosa	Product Tampering	Serious	Other Outcomes	Female	2009	30-APR-2009	Expedited	84	47.63 KG	Mcneil	Consumer	Not Specified	Omeprazole;Vitamin A;Vitamins Nos;Cozaar;Simvastatin;Calcitonin;Metoprolol;Calcium Carbonate;Fish Oil	22-APR-2009	30-APR-2009	US	Not Specified	US-JNJFOC-20090405941	-	-
415	6984314	-	Acetaminophen	Pyrexia	Product Counterfeit;Drug Ineffective	Serious	Other Outcomes	Not Specified	01-APR-2009	01-MAY-2009	Expedited	Not Specified	Not Specified	Mcneil	Healthcare Professional	Health Professional	-	27-APR-2009	01-MAY-2009	CN	Not Specified	CN-JNJFOC-20090406265	-	-
416	6988685	Topamax	Topiramate	Arthritis;Hypertension;Neuropathy Peripheral	Product Counterfeit;Neuropathy Peripheral;Limb Discomfort	Serious	Other Outcomes	Male	01-APR-2009	07-MAY-2009	Expedited	55 YR	98.88 KG	Ortho	Consumer	Not Specified	Unspecified Ingredient	29-APR-2009	07-MAY-2009	US	Not Specified	US-JNJFOC-20090500056	-	-
417	6994683	-	Felodipine	Hypertension	Product Substitution Issue;Blood Pressure Increased;Blood Pressure Inadequately Controlled;Product Counterfeit	Serious	Life Threatening	Male	09-APR-2009	07-MAY-2009	Direct	60 YR	220 LB	-	Not Specified	Not Specified	Plendil	-	07-MAY-2009	Not Specified	Y	-	-	-
418	6994953	Listerine Original	Eucalyptol\Menthol\Methyl Salicylate\Thymol	Dental Disorder Prophylaxis	Dysgeusia;Glossodynia;Parosmia;Product Counterfeit	Serious	Other Outcomes	Female	04-MAY-2009	14-MAY-2009	Expedited	Not Specified	Not Specified	Johnson And Johnson	Consumer	Not Specified	-	06-MAY-2009	14-MAY-2009	BR	Not Specified	BR-JNJCH-2009013113	-	-
419	6995781	Oxycodone And Acetaminophen	Acetaminophen\Oxycodone Hydrochloride;Tramadol Hydrochloride	Pain	Product Quality Issue;Product Counterfeit	Serious	Required Intervention	Female	2008	29-APR-2009	Direct	60 YR	198 LB	-	Consumer	Not Specified	Doxycycline	-	29-APR-2009	Not Specified	Not Specified	-	-	-
420	6996007	Visine A	Naphazoline Hydrochloride\Pheniramine Maleate	Hypersensitivity	Product Quality Issue;Product Tampering	Serious	Other Outcomes	Female	-	05-JUN-2009	Expedited	Not Specified	Not Specified	Johnson And Johnson	Consumer	Not Specified	-	28-MAY-2009	15-MAY-2009	US	Not Specified	US-JNJCH-2009013063	-	-
421	6998734	Tylenol	Acetaminophen	Juvenile Idiopathic Arthritis	Product Tampering	Serious	Other Outcomes	Female	-	20-MAY-2009	Expedited	9	44 KG	Mcneil	Consumer	Not Specified	-	12-MAY-2009	20-MAY-2009	US	Not Specified	US-JNJFOC-20090503171	-	-
422	6999888	Tylenol	Acetaminophen	Pain	Rash Papular;Product Counterfeit;Rash Pruritic	Serious	Other Outcomes	Male	-	21-MAY-2009	Expedited	Not Specified	83 KG	Mcneil	Consumer	Not Specified	-	11-MAY-2009	21-MAY-2009	BR	Not Specified	BR-JNJFOC-20090503001	-	-
423	6999925	-	Coal Tar	Product Used For Unknown Indication	Eye Pain;Hair Texture Abnormal;Dry Skin;Product Tampering	Serious	Other Outcomes	Male	-	14-AUG-2009	Expedited	Not Specified	Not Specified	Ortho Neutrogena	Consumer	Not Specified	-	10-MAY-2009	21-MAY-2009	US	Not Specified	US-JNJFOC-20090503309	-	-
424	7000244	-	Felodipine	Hypertension	Labile Blood Pressure;Product Counterfeit	Serious	Life Threatening	Male	09-APR-2009	13-MAY-2009	Direct	60 YR	220 LB	-	Not Specified	Not Specified	Plendil	-	13-MAY-2009	Not Specified	Y	-	-	-
425	7004993	-	Trazodone Hydrochloride	Insomnia	Drug Ineffective;Product Dispensing Error;Product Counterfeit;Initial Insomnia;Product Quality Issue	Non-Serious	Non-Serious	Male	16-APR-2009	13-MAY-2009	Direct	54 YR	230 LB	-	Consumer	Not Specified	-	-	13-MAY-2009	Not Specified	Y	-	-	-
426	7010353	-	Eucalyptol\Menthol\Methyl Salicylate\Thymol	Product Used For Unknown Indication	Product Quality Issue;Product Tampering	Serious	Other Outcomes	Female	2009	21-JUL-2009	Expedited	Not Specified	Not Specified	Johnson And Johnson	Consumer	Not Specified	-	22-JUN-2009	03-JUN-2009	US	Not Specified	US-JNJCH-2009014554	-	-
427	7011786	-	Minoxidil	Alopecia	Alopecia;Product Quality Issue;Product Counterfeit	Serious	Other Outcomes	Female	-	15-JUL-2009	Expedited	Not Specified	Not Specified	Johnson And Johnson	Consumer	Not Specified	-	08-JUL-2009	05-JUN-2009	DE	Not Specified	DE-JNJCH-2009012795	-	-
428	7023756	Mens Rogaine Unscented Formula	Minoxidil	Alopecia	Product Counterfeit;Drug Ineffective	Serious	Other Outcomes	Male	-	15-JUN-2009	Expedited	Not Specified	Not Specified	Johnson And Johnson	Consumer	Not Specified	-	10-JUN-2009	15-JUN-2009	HK	Not Specified	HK-JNJCH-2009016061	-	-
429	7027729	Mylanta	Aluminum Hydroxide\Dimethicone\Magnesium Hydroxide	Dyspepsia	Product Tampering;Dysgeusia	Serious	Other Outcomes	Female	2009	19-JUN-2009	Expedited	63	63.05 KG	Mcneil	Consumer	Not Specified	-	08-JUN-2009	19-JUN-2009	US	Not Specified	US-JNJFOC-20090603277	-	-
430	7027812	-	Coal Tar	Product Used For Unknown Indication	Pruritus;Product Counterfeit	Serious	Other Outcomes	Male	05-JUN-2009	19-JUN-2009	Expedited	35 YR	Not Specified	Ortho Neutrogena	Consumer	Not Specified	-	10-JUN-2009	19-JUN-2009	US	Not Specified	US-JNJFOC-20090604420	-	-
431	7030011	-	Amlodipine Besylate	Blood Pressure Increased	Blood Pressure Increased;Product Quality Issue;Product Counterfeit;Product Dispensing Error	Serious	Other Outcomes	Male	29-APR-2009	16-JUN-2009	Direct	62 YR	240 LB	-	Consumer	Not Specified	-	-	16-JUN-2009	Not Specified	Not Specified	-	-	-
432	7032576	Oxycodone And Acetaminophen;Endocet	Acetaminophen\Oxycodone Hydrochloride;Acetaminophen\Oxycodone Hydrochloride	Pain	Drug Ineffective;Dysgeusia;Coronary Artery Occlusion;Product Counterfeit;Myocardial Infarction	Serious	Hospitalized	Female	15-MAY-2009	15-JUN-2009	Expedited	64 YR	Not Specified	Endo	Consumer	Consumer	Diovan;Prozac;Actos;Lantus;Alprazolam;Aspirin	01-JUN-2009	15-JUN-2009	Not Specified	Not Specified	ENDC20090024	-	-
433	7033224	Imodium A-D	Loperamide Hydrochloride	Diarrhoea	Incorrect Dose Administered;Therapeutic Response Decreased;Product Tampering	Serious	Other Outcomes	Male	-	25-JUN-2009	Expedited	Not Specified	Not Specified	Mcneil	Consumer	Not Specified	Lomotil;Unspecified Ingredient	19-JUN-2009	25-JUN-2009	US	Not Specified	US-JNJFOC-20090607398	-	-
434	7033805	-	Clonazepam	Drug Abuse;Generalised Anxiety Disorder;Panic Disorder;Seizure Prophylaxis	Drug Screen Negative;Drug Abuse;Panic Reaction;Chest Pain;Product Substitution Issue;Product Measured Potency Issue;Condition Aggravated;Dependence;Depression;Drug Ineffective;Product Counterfeit	Serious	Other Outcomes	Male	-	18-JUN-2009	Direct	Not Specified	212 LB	-	Consumer	Not Specified	-	-	18-JUN-2009	Not Specified	Not Specified	-	-	-
435	7034392	Vicodin	Acetaminophen\Hydrocodone Bitartrate	Spinal Fusion Surgery;Trigeminal Neuralgia	Product Counterfeit;Drug Ineffective;Product Substitution Issue	Serious	Other Outcomes	Male	09-JUN-2009	22-JUN-2009	Direct	49 YR	280 LB	-	Healthcare Professional	Health Professional	-	-	22-JUN-2009	Not Specified	Not Specified	-	-	-
436	7038267	-	Mirtazapine	Depression	Product Counterfeit;Tachycardia;Dyspnoea	Non-Serious	Non-Serious	Male	-	22-JUN-2009	Expedited	49 YR	Not Specified	Organon	Consumer	Other,Foreign	-	28-MAY-2009	22-JUN-2009	Not Specified	Not Specified	2009-197865-NL	-	-
437	7041521	Risperdal	Risperidone	Product Used For Unknown Indication	Product Counterfeit;Acute Psychosis	Serious	Other Outcomes	Male	01-JAN-2009	06-JUL-2009	Expedited	Not Specified	Not Specified	Ortho	Healthcare Professional	Health Professional	-	26-JUN-2009	06-JUL-2009	BR	Not Specified	BR-JNJFOC-20090609464	-	-
438	7041578	Topamax	Topiramate	Seizure	Product Counterfeit;Urticaria;Drug Ineffective;Rash	Serious	Other Outcomes	Female	01-JUN-2009	06-JUL-2009	Expedited	44 YR	Not Specified	Ortho	Healthcare Professional	Health Professional	Tempra	29-JUN-2009	06-JUL-2009	US	Not Specified	US-JNJFOC-20090700418	-	-
439	7042223	Depakene	Valproic Acid	Epilepsy	Product Counterfeit;Epilepsy;Drug Ineffective;Drug Level Below Therapeutic	Serious	Other Outcomes	Female	01-DEC-2008	29-SEP-2009	Expedited	9 YR	Not Specified	Abbott	Healthcare Professional	Health Professional	Ethosuximide	22-SEP-2009	06-JUL-2009	RU	Not Specified	RU-ABBOTT-09P-251-0582156-00	-	-
440	7043520	Mucinex D;Pulmicort Respules	Budesonide;Guaifenesin\Pseudoephedrine Hydrochloride	-	Asthma;Erythema;Dizziness;Pruritus;Fear;Product Quality Issue;Insomnia;Therapeutic Product Effect Decreased;Condition Aggravated;Urticaria;Product Counterfeit;Skin Irritation	Non-Serious	Non-Serious	Not Specified	-	25-JUN-2009	Direct	Not Specified	Not Specified	-	Not Specified	Not Specified	-	-	25-JUN-2009	Not Specified	Not Specified	-	-	-
441	7043524	-	Eucalyptol\Menthol\Methyl Salicylate\Thymol	Dental Disorder Prophylaxis	Product Tampering;Product Quality Issue;Oral Discomfort	Serious	Other Outcomes	Female	2009	31-JUL-2009	Expedited	32	61.2 KG	Johnson And Johnson	Consumer	Not Specified	-	29-JUL-2009	08-JUL-2009	US	Not Specified	US-JNJCH-2009018067	-	-
442	7046045	Depakene	Valproic Acid	Epilepsy	Product Counterfeit;Seizure	Serious	Other Outcomes	Male	01-DEC-2008	09-JUL-2009	Expedited	10 YR	Not Specified	Abbott	Consumer	Not Specified	-	07-JUL-2009	09-JUL-2009	RU	Not Specified	RU-ABBOTT-09P-251-0564999-00	-	-
443	7046321	Glucophage	Metformin Hydrochloride	Type 2 Diabetes Mellitus	Abdominal Discomfort;Dizziness;Headache;Asthenia;Malaise;Product Counterfeit;Back Pain	Serious	Other Outcomes;Life Threatening	Female	26-JUN-2009	30-JUN-2009	Direct	69 YR	159 LB	-	Consumer	Not Specified	-	-	30-JUN-2009	Not Specified	Y	-	-	-
444	7048004	Tylenol Arthritis Pain	Acetaminophen	Arthralgia	Product Odour Abnormal;Product Counterfeit	Serious	Other Outcomes	Female	01-JUN-2009	25-SEP-2009	Expedited	Not Specified	Not Specified	Mcneil	Consumer	Not Specified	-	18-SEP-2009	13-JUL-2009	US	Not Specified	US-JNJFOC-20090702765	-	-
445	7048631	-	Thyroid, Unspecified	Hypothyroidism	Fatigue;Product Tampering;Product Substitution Issue;Alopecia;Product Taste Abnormal	Non-Serious	Non-Serious	Female	-	06-JUL-2009	Direct	68	148 LB	-	Not Specified	Not Specified	-	-	06-JUL-2009	Not Specified	Not Specified	-	-	-
446	7052137	Zyprexa;Zoloft;Anefrin Nasal	Oxymetazoline Hydrochloride;Olanzapine;Sertraline Hydrochloride	Depression;Schizophrenia	Product Tampering;Nasopharyngitis;Application Site Burn;Scar;Drug Ineffective;Nasal Discomfort	Serious	Life Threatening;Required Intervention;Other Outcomes	Female	2009	26-JUN-2009	Direct	46	205 LB	-	Consumer	Health Professional	-	-	26-JUN-2009	Not Specified	Y	-	-	-
447	7054126	Childrens Motrin	Ibuprofen	Pyrexia	Drug Ineffective;Product Counterfeit	Serious	Other Outcomes	Male	09-JUL-2009	17-JUL-2009	Expedited	35 MTH	13 KG	Mcneil	Consumer	Not Specified	-	10-JUL-2009	17-JUL-2009	CN	Not Specified	CN-JNJFOC-20090704101	-	-
448	7054127	Childrens Motrin	Ibuprofen	Pyrexia	Drug Ineffective;Product Counterfeit	Serious	Other Outcomes	Female	07-JUL-2009	17-JUL-2009	Expedited	38 MTH	17 KG	Mcneil	Consumer	Not Specified	-	10-JUL-2009	17-JUL-2009	CN	Not Specified	CN-JNJFOC-20090703790	-	-
449	7054392	Celebrex	Celecoxib	Osteoarthritis	Swelling;Diarrhoea;Myalgia;Product Substitution Issue;Product Counterfeit;Vomiting;Pain;Lymph Node Pain;Product Physical Issue	Serious	Other Outcomes	Female	30-JUN-2009	10-JUL-2009	Direct	62 YR	185 LB	-	Consumer	Not Specified	-	-	10-JUL-2009	Not Specified	Y	-	-	-
450	7056749	Mens Rogaine Unscented Formula	Minoxidil	Product Used For Unknown Indication	Product Residue Present;Product Tampering;Product Quality Issue	Serious	Other Outcomes	Male	-	18-AUG-2009	Expedited	Not Specified	Not Specified	Johnson And Johnson	Consumer	Not Specified	-	10-AUG-2009	21-JUL-2009	US	Not Specified	GB-JNJCH-2009019222	-	-
451	7062400	Tylenol	Acetaminophen	Product Used For Unknown Indication	Product Counterfeit	Serious	Other Outcomes	Female	-	24-JUL-2009	Expedited	Not Specified	Not Specified	Mcneil	Consumer	Not Specified	-	15-JUL-2009	24-JUL-2009	BR	Not Specified	BR-JNJFOC-20090706172	-	-
452	7065626	Catapres-Tts	Clonidine	Atrial Fibrillation;Cardiac Disorder;Crohn'S Disease;Fibromyalgia;Hypertension;Supraventricular Tachycardia	Blood Pressure Increased;Product Tampering	Non-Serious	Non-Serious	Female	2008	28-JUL-2009	Non-Expedited	72	Not Specified	Boehringer Ingelheim	Consumer	Not Specified	Tramadol;Digoxin;Atenolol;Lorazepam;Hyoscyamine Sulfate;Verapamil Hydrochloride;Potassium	23-JUL-2009	28-JUL-2009	US	Not Specified	US-B.I. PHARMACEUTICALS,INC./RIDGEFIELD-2009-BP-08733BP	-	-
453	7069003	-	Acetaminophen	Pyrexia	Drug Ineffective;Product Counterfeit	Serious	Other Outcomes	Male	01-JUL-2009	31-JUL-2009	Expedited	18 MTH	11.5 KG	Mcneil	Consumer	Not Specified	-	27-JUL-2009	31-JUL-2009	CN	Not Specified	CN-JNJFOC-20090709143	-	-
454	7069919	-	Alprazolam	Anxiety;Depression	Night Sweats;Nausea;Product Compounding Quality Issue;Panic Attack;Product Substitution Issue;Decreased Appetite;Product Tampering;Vomiting	Serious	Other Outcomes	Male	-	23-JUL-2009	Direct	65	130 LB	-	Consumer	Not Specified	-	-	23-JUL-2009	Not Specified	Not Specified	-	-	-
455	7071230	Boniva	Ibandronate Sodium	Osteoporosis	Hyperhidrosis;Product Counterfeit;Dysgeusia;Muscle Spasms;Fatigue;Heart Rate Increased;Feeling Jittery;Diarrhoea;Ill-Defined Disorder;Confusional State;Hypertension;Constipation	Serious	Other Outcomes	Female	-	13-JUL-2009	Non-Expedited	63 YR	62.6 KG	Roche	Healthcare Professional	Other,Consumer,Health Professional	Allegra;Clonazepam;Tiazac;Advair Diskus;Zantac	28-MAY-2008	13-JUL-2009	Not Specified	Not Specified	566878	-	-
456	7072096	-	Citalopram Hydrobromide	-	Suicidal Ideation;Mental Impairment;Head Discomfort;Pain In Extremity;Anxiety;Product Counterfeit	Serious	Other Outcomes	Female	AUG-2008	28-JUL-2009	Expedited	Not Specified	Not Specified	Forest	Consumer	Consumer,Foreign	-	16-JUL-2009	28-JUL-2009	Not Specified	Not Specified	1000007692	-	-
457	7074119	Risperdal Consta	Risperidone	Product Used For Unknown Indication	Application Site Reaction;Product Counterfeit;Dry Mouth;Anxiety;Insomnia;Pain	Serious	Other Outcomes	Female	-	06-AUG-2009	Expedited	Not Specified	Not Specified	Ortho	Healthcare Professional	Health Professional	-	03-AUG-2009	06-AUG-2009	MX	Not Specified	MX-JNJFOC-20090801025	-	-
458	7077201	Paxil	Paroxetine Hydrochloride	Anxiety Disorder	Sedation;Product Tampering	Non-Serious	Non-Serious	Male	-	10-AUG-2009	Non-Expedited	Not Specified	Not Specified	Glaxosmithkline	Consumer	Not Specified	Claritin;Trazodone Hydrochloride;Allegra;Flonase	13-JAN-2009	10-AUG-2009	US	Not Specified	A0763437A	-	-
459	7079625	Tylenol	Acetaminophen	Pyrexia	Product Counterfeit;Drug Ineffective	Serious	Other Outcomes	Male	06-AUG-2009	12-AUG-2009	Expedited	30 YR	78 KG	Mcneil	Consumer	Not Specified	-	06-AUG-2009	12-AUG-2009	BR	Not Specified	BR-JNJFOC-20090802716	-	-
460	7083801	Cymbalta	Duloxetine Hydrochloride	Pain	Blister;Headache;Back Pain;Mass;Product Tampering;Dizziness;Rash;Hospitalisation;Decreased Appetite;Feeling Abnormal;Blood Pressure Measurement;Vomiting;Bone Pain;Thermal Burn;Hallucination;Drug Screen False Positive;Off Label Use	Serious	Hospitalized	Female	2009	07-OCT-2009	Expedited	43	56.236 KG	Eli Lilly And Co	Consumer	Not Specified	Adderall;Klonopin	25-SEP-2009	17-AUG-2009	US	Not Specified	US-ELI_LILLY_AND_COMPANY-US200908000561	-	-
461	7083919	Synthroid	Levothyroxine Sodium	Hypothyroidism	Heart Rate Irregular;Dizziness;Product Tampering;Malaise;Insomnia;Gastric Disorder;Emotional Disorder;Hypertension;Headache;Fatigue;Depressed Mood;Oropharyngeal Pain;Depression;Anxiety;Disturbance In Attention;Asthenia;Gastric Ph Decreased;Hyperhidrosis	Serious	Other Outcomes	Male	2009	05-OCT-2009	Expedited	70	131.66 KG	Abbott	Consumer	Not Specified	-	25-SEP-2009	17-AUG-2009	US	Not Specified	US-ABBOTT-09P-163-0585496-00	-	-
462	7084797	Myfortic	Mycophenolate Sodium	Renal Transplant	Syncope;Heart Rate Decreased;Muscle Disorder;Eyelid Oedema;Somnolence;Sensory Disturbance;Nervous System Disorder;Oliguria;Hypoaesthesia;Product Tampering;Muscular Weakness;Graft Complication;Laboratory Test Interference;Illusion;Weight Decreased;Memory Impairment;Circumstance Or Information Capable Of Leading To Medication Error	Serious	Hospitalized;Other Outcomes	Female	-	18-AUG-2009	Expedited	Not Specified	Not Specified	Novartis	Consumer	Not Specified	Tacrolimus	05-AUG-2009	18-AUG-2009	BR	Not Specified	PHHY2009BR34133	-	-
463	7091001	-	Simvastatin	Hyperlipidaemia	Product Counterfeit;Product Quality Issue	Non-Serious	Non-Serious	Female	10-JUL-2009	13-AUG-2009	Direct	56 YR	138 LB	-	Healthcare Professional	Not Specified	-	-	13-AUG-2009	Not Specified	Not Specified	-	-	-
464	7091377	Cellcept	Mycophenolate Mofetil	Wagner'S Disease	White Blood Cell Count Decreased;Nausea;Vomiting;Laryngitis;Haemorrhage;Musculoskeletal Stiffness;Myalgia;Anxiety;Somnolence;Otorrhoea;Product Counterfeit;Drug Ineffective;Muscle Spasms;Abdominal Pain Upper;Wheezing;Pulmonary Haemorrhage;Product Quality Issue;Contusion;Overdose;Granulomatosis With Polyangiitis;Headache;Pain;Diarrhoea;Dyspnoea	Serious	Hospitalized;Other Outcomes	Female	08-FEB-2007	16-NOV-2009	Expedited	59 YR	66.7 KG	Roche	Consumer	Not Specified	Bactrim;Flovent	06-NOV-2009	24-AUG-2009	US	Not Specified	US-ROCHE-486717	-	-
465	7095928	-	Clopidogrel Bisulfate	Acute Myocardial Infarction;Angioplasty	Head Discomfort;Product Counterfeit;Facial Paresis;Paraesthesia;Chest Pain;Drug Ineffective	Serious	Other Outcomes	Female	19-JUN-2009	08-DEC-2009	Expedited	63 YR	77 KG	Aventis	Consumer	Not Specified	Losartan Potassium;Amlodipine;Glimepiride	26-OCT-2009	25-AUG-2009	BR	Not Specified	BR-SANOFI-AVENTIS-A01200906904	-	-
466	7097549	-	Glycerin\Mineral Oil\Petrolatum	Dry Skin	Application Site Irritation;Rash;Product Tampering	Serious	Other Outcomes	Female	2009	04-SEP-2009	Expedited	49	87.1 KG	Johnson And Johnson	Consumer	Not Specified	-	28-AUG-2009	26-AUG-2009	US	Not Specified	US-JNJCH-2009022632	-	-
467	7102601	-	Hydrocortisone	Hypersensitivity;Insomnia;Osteoporosis;Pruritus	Rectal Haemorrhage;Product Tampering;Application Site Irritation	Serious	Other Outcomes	Female	2009	30-OCT-2009	Expedited	57	52.6 KG	Johnson And Johnson	Consumer	Not Specified	Xyzal;Clonazepam;Evista	20-OCT-2009	01-SEP-2009	US	Not Specified	US-JNJCH-2009023082	-	-
468	7104034	Risperdal	Risperidone	Product Used For Unknown Indication	Product Counterfeit;Abnormal Behaviour	Serious	Other Outcomes	Female	-	03-SEP-2009	Expedited	Not Specified	Not Specified	Ortho	Consumer	Not Specified	-	26-AUG-2009	03-SEP-2009	GB	Not Specified	GB-JNJFOC-20090809036	-	-
469	7105531	Rogaine	Minoxidil	Alopecia	Drug Ineffective;Product Counterfeit	Serious	Other Outcomes	Male	-	10-SEP-2009	Expedited	Not Specified	Not Specified	Johnson And Johnson	Consumer	Not Specified	-	02-SEP-2009	04-SEP-2009	US	Not Specified	US-JNJCH-2009023381	-	-
470	7115708	Concerta	Methylphenidate Hydrochloride	Attention Deficit Hyperactivity Disorder	Product Tampering;Product Contamination	Serious	Other Outcomes	Male	-	16-SEP-2009	Expedited	Not Specified	95.26 KG	Ortho	Consumer	Not Specified	Unspecified Ingredient	10-SEP-2009	16-SEP-2009	US	Not Specified	US-JNJFOC-20090903954	-	-
471	7117337	Childrens Motrin	Ibuprofen	Pyrexia	Product Counterfeit;Drug Ineffective	Serious	Other Outcomes	Female	03-SEP-2009	17-SEP-2009	Expedited	2 YR	12 KG	Mcneil	Consumer	Not Specified	-	08-SEP-2009	17-SEP-2009	CN	Not Specified	CN-JNJFOC-20090903739	-	-
472	7117698	Childrens Motrin	Ibuprofen	Pyrexia	Angioedema;Product Counterfeit	Serious	Other Outcomes	Male	09-SEP-2009	17-SEP-2009	Expedited	12 MTH	10 KG	Mcneil	Healthcare Professional	Health Professional	-	11-SEP-2009	17-SEP-2009	CN	Not Specified	CN-JNJFOC-20090903880	-	-
473	7117921	Listerine Original	Eucalyptol\Menthol\Methyl Salicylate\Thymol	Product Used For Unknown Indication	Aphthous Ulcer;Product Counterfeit	Serious	Other Outcomes	Male	12-SEP-2009	04-NOV-2009	Expedited	41 YR	80 KG	Johnson And Johnson	Consumer	Not Specified	-	23-OCT-2009	17-SEP-2009	BR	Not Specified	BR-JNJCH-2009024677	-	-
474	7118106	Duragesic;Fentanyl Transdermal System	Fentanyl;Fentanyl;Fentanyl	Abdominal Pain;Abdominal Pain Upper;Anxiety;Depression;Medical Diet;Pancreatitis;Sleep Disorder	Throat Tightness;Abdominal Pain;Product Quality Issue;Intentional Product Misuse;Withdrawal Syndrome;Product Counterfeit;Pancreatitis;Abnormal Loss Of Weight;Dyspepsia;Feeling Abnormal;Treatment Noncompliance;Panic Disorder;Drug Ineffective;Drug Tolerance;Inappropriate Schedule Of Product Administration;Malaise;Diabetes Mellitus;Photophobia	Serious	Other Outcomes;Hospitalized	Male	01-JAN-1999	02-FEB-2010	Expedited	45 YR	73.48 KG	Ortho	Healthcare Professional	Health Professional	Trazodone;Xanax;Fish Oil;Prevacid;Unspecified Ingredient;Nexium	25-JAN-2010	18-SEP-2009	US	Not Specified	US-JNJFOC-20090903901	-	-
475	7126339	-	Coal Tar	Product Used For Unknown Indication	Hypoaesthesia Oral;Product Taste Abnormal;Product Tampering;Dry Skin	Serious	Other Outcomes	Male	2009	23-SEP-2009	Expedited	60	106.6 KG	Ortho Neutrogena	Consumer	Not Specified	Lipitor;Folic Acid;Citalopram;Aspirin;Hyzaar;Carvedilol	15-SEP-2009	23-SEP-2009	US	Not Specified	US-JNJFOC-20090905579	-	-
476	7132105	Aldactone	Spironolactone	Cardiac Failure Congestive	Cerebrovascular Accident;Coma;Sleep Disorder;Product Counterfeit;Product Quality Issue	Serious	Died;Hospitalized	Male	05-FEB-2009	21-SEP-2009	Direct	46 YR	250 LB	-	Consumer	Not Specified	Edetic Acid;Lantus;Potassium Gluconate;Insulin Human;Coenzyme Q10;Multi-Vitamin;Nattokinase	-	21-SEP-2009	Not Specified	Not Specified	-	-	-
477	7135271	Sudafed	Pseudoephedrine Hydrochloride	Sinusitis	Dysgeusia;Product Quality Issue;Blister;Nausea;Product Tampering	Serious	Other Outcomes	Female	-	03-NOV-2009	Expedited	42	Not Specified	Johnson And Johnson	Consumer	Not Specified	-	20-OCT-2009	30-SEP-2009	US	Not Specified	US-JNJCH-2009023943	-	-
478	7138748	-	Simvastatin	-	Product Tampering;Hypotension;Nausea;Vomiting	Serious	Other Outcomes	Not Specified	-	25-SEP-2009	Direct	Not Specified	Not Specified	-	Healthcare Professional	Health Professional	-	-	25-SEP-2009	Not Specified	Not Specified	-	-	-
479	7139734	-	Acetaminophen\Diphenhydramine	Pain	Retching;Muscle Spasms;Diarrhoea;Product Tampering;Pain;Pyrexia;Body Temperature Decreased;Chills	Serious	Other Outcomes	Female	2009	05-OCT-2009	Expedited	Not Specified	Not Specified	Mcneil	Consumer	Not Specified	-	27-SEP-2009	05-OCT-2009	US	Not Specified	US-JNJFOC-20090908813	-	-
480	7145956	-	Oxycodone Hydrochloride	Osteoarthritis	Product Counterfeit;Product Tampering;Product Substitution Issue;Heart Rate Increased;Feeling Abnormal;Headache;Drug Ineffective	Serious	Other Outcomes	Male	30-SEP-2009	02-OCT-2009	Direct	47 YR	154 LB	-	Consumer	Not Specified	-	-	02-OCT-2009	Not Specified	Not Specified	-	-	-
481	7145956	-	Oxycodone Hydrochloride	Osteoarthritis	Feeling Abnormal;Product Counterfeit;Heart Rate Increased;Product Tampering;Product Substitution Issue;Drug Ineffective;Headache	Serious	Other Outcomes	Male	2009	02-OCT-2009	Direct	47	154 LB	-	Consumer	Not Specified	-	-	02-OCT-2009	Not Specified	Not Specified	-	-	-
482	7151260	Nizoral	Ketoconazole	Dandruff	Product Counterfeit;Drug Ineffective	Serious	Other Outcomes	Male	-	16-OCT-2009	Expedited	Not Specified	Not Specified	Ortho	Consumer	Not Specified	-	09-OCT-2009	16-OCT-2009	ZA	Not Specified	ZA-JNJFOC-20091001690	-	-
483	7156284	Humulin 70/30;Humalog	Insulin Lispro;Insulin Human	Diabetes Mellitus	Blindness Transient;Pain;Gait Inability;Product Tampering;Vision Blurred;Abdominal Discomfort;Tongue Oedema;Therapeutic Product Effect Decreased;Malaise;Nausea;Blood Glucose Increased;Anger;Sudden Onset Of Sleep;Localised Infection;Drug Ineffective	Serious	Disabled;Other Outcomes	Female	2009	16-FEB-2011	Expedited	73	Not Specified	Eli Lilly And Co	Consumer	Not Specified	-	07-FEB-2011	23-OCT-2009	US	Not Specified	US-ELI_LILLY_AND_COMPANY-US200910003656	-	-
484	7157581	-	Dextroamphetamine	Attention Deficit Hyperactivity Disorder	Heart Rate Increased;Feeling Abnormal;Drug Ineffective;Abdominal Pain;Product Counterfeit;Fatigue;Ocular Hyperaemia;Product Measured Potency Issue	Non-Serious	Non-Serious	Male	08-OCT-2009	20-OCT-2009	Direct	42 YR	200 LB	-	Consumer	Not Specified	-	-	20-OCT-2009	Not Specified	Not Specified	-	-	-
485	7163980	-	Acetaminophen\Guaifenesin\Pseudoephedrine	Blood Cholesterol Increased;Insomnia;Routine Health Maintenance;Sinus Congestion	Heart Rate Increased;Product Tampering;Discomfort;Diarrhoea;Muscle Spasms;Dysgeusia;Hypertension	Serious	Other Outcomes	Female	2009	02-NOV-2009	Expedited	60	72.58 KG	Mcneil	Consumer	Not Specified	Lovastatin;Vitamins;Extra Strength Tylenol Pm;Flaxseed;Vitamin D2	21-OCT-2009	02-NOV-2009	US	Not Specified	US-JNJFOC-20091007182	-	-
486	7165242	Tamiflu	Oseltamivir Phosphate	Product Used For Unknown Indication	Product Tampering;No Adverse Event	Non-Serious	Non-Serious	Female	-	03-NOV-2009	Non-Expedited	Not Specified	Not Specified	Roche	Healthcare Professional	Health Professional	-	08-OCT-2009	03-NOV-2009	US	Not Specified	US-ROCHE-662973	-	-
487	7167600	-	Repaglinide	Product Used For Unknown Indication	Product Counterfeit;Hypoglycaemic Coma;Hypoglycaemia	Serious	Life Threatening	Male	26-OCT-2009	05-NOV-2009	Expedited	75 YR	Not Specified	Novo Nordisk	Consumer	Not Specified	-	27-OCT-2009	05-NOV-2009	CN	Not Specified	CN-NOVOPROD-300195	-	-
488	7185323	Cellcept	Mycophenolate Mofetil	Wagner'S Disease	Haemorrhage;Muscle Spasms;Headache;Nausea;Joint Swelling;Overdose;Anxiety;Otorrhoea;Pain;Contusion;Product Counterfeit;Wheezing;White Blood Cell Count Decreased;Musculoskeletal Stiffness;Dyspnoea;Laryngitis;Pulmonary Haemorrhage;Drug Ineffective	Serious	Hospitalized	Female	15-MAR-2009	12-AUG-2009	Non-Expedited	59 YR	66.7 KG	Roche	Healthcare Professional	Other,Consumer,Health Professional	Bactrim;Flovent	07-APR-2009	12-AUG-2009	Not Specified	Not Specified	486717	-	-
489	7192062	Velcade	Bortezomib	Plasma Cell Myeloma	Disease Recurrence;Respiratory Failure;Therapeutic Response Decreased;Product Counterfeit;Poor Quality Product Administered;Plasma Cell Myeloma	Serious	Other Outcomes;Died	Female	19-JUL-2009	12-FEB-2010	Expedited	74 YR	Not Specified	Millennium	Healthcare Professional	Other,Health Professional ,Foreign	Thalidomide;Melphalan	03-FEB-2010	12-NOV-2009	Not Specified	Not Specified	2009-03807	-	-
490	7192576	Imodium A-D	Loperamide Hydrochloride	Colitis;Diarrhoea	Product Packaging Issue;Therapeutic Response Unexpected;Product Counterfeit;Diarrhoea;Drug Ineffective	Serious	Other Outcomes	Male	-	30-NOV-2009	Expedited	49 YR	64.86 KG	Mcneil	Consumer	Not Specified	Asacol	17-NOV-2009	30-NOV-2009	US	Not Specified	US-JNJFOC-20091105405	-	-
491	7192776	-	Calcium Carbonate\Magnesium Hydroxide	Hernia	Product Quality Issue;Abdominal Pain Upper;Diarrhoea;Product Tampering;Malaise;Off Label Use	Serious	Other Outcomes	Female	2009	30-NOV-2009	Expedited	48	56.7 KG	Johnson And Johnson	Consumer	Not Specified	-	19-NOV-2009	30-NOV-2009	US	Not Specified	US-JNJCH-2009030489	-	-
492	7200324	-	Dextromethorphan\Phenylephrine	Cough;Rhinorrhoea	Product Quality Issue;Upper Respiratory Tract Infection;Product Tampering;Mydriasis;Tremor;Sleep Terror;Middle Insomnia;Hallucination, Auditory;Screaming	Serious	Hospitalized;Other Outcomes	Female	2009	02-DEC-2009	Direct	9	59 LB	-	Not Specified	Not Specified	-	-	02-DEC-2009	Not Specified	Not Specified	-	-	-
493	7220580	Synthroid	Levothyroxine Sodium;Levothyroxine	Hypothyroidism	Product Substitution Issue;Product Counterfeit;Drug Ineffective	Non-Serious	Non-Serious	Male	01-NOV-2009	01-DEC-2009	Direct	82 YR	157 LB	-	Consumer	Not Specified	-	-	01-DEC-2009	Not Specified	Not Specified	-	-	-
494	7221770	-	Hydrogen Peroxide	Anxiety;Dental Care;Product Used For Unknown Indication	Gingival Blister;Tongue Blistering;Product Tampering;Product Quality Issue;Oropharyngeal Blistering	Serious	Other Outcomes	Female	-	17-DEC-2009	Expedited	47	63.5 KG	Johnson And Johnson	Consumer	Not Specified	Ativan	08-DEC-2009	17-DEC-2009	US	Not Specified	US-JNJCH-2009031850	-	-
495	7229945	Wellbutrin Xl	Bupropion Hydrochloride	Depression	Product Quality Issue;Product Counterfeit;Drug Ineffective	Non-Serious	Non-Serious	Female	01-OCT-2009	22-DEC-2009	Direct	52 YR	124 LB	-	Not Specified	Not Specified	-	-	22-DEC-2009	Not Specified	Not Specified	-	-	-
496	7232319	Celebrex	Celecoxib	Hypertension;Osteoarthritis	Anaphylactic Shock;Hypersensitivity;Product Tampering	Serious	Hospitalized;Life Threatening;Other Outcomes	Female	2009	29-DEC-2009	Expedited	55	Not Specified	Pfizer	Consumer	Not Specified	Carvedilol;Lercanidipine;Olmesartan Medoxomil	18-DEC-2009	29-DEC-2009	DE	Not Specified	DE-PFIZER INC-2009301851	-	-
497	7232662	Lipitor	Atorvastatin Calcium	Blood Cholesterol Increased	Product Tampering;Skin Burning Sensation;Macular Degeneration;Nervous System Disorder	Serious	Other Outcomes	Female	2009	29-DEC-2009	Expedited	80	58.957 KG	Pfizer	Consumer	Not Specified	-	18-DEC-2009	29-DEC-2009	US	Not Specified	US-PFIZER INC-2009313628	-	-
498	7234242	-	Aspirin	Abdominal Discomfort;Medical Diet;Prophylaxis	Abdominal Pain Upper;Product Tampering;Bone Pain	Serious	Other Outcomes	Female	-	30-DEC-2009	Expedited	80	61.24 KG	Mcneil	Consumer	Not Specified	Vitamins;Maalox Antacid;Caltrate	17-DEC-2009	30-DEC-2009	US	Not Specified	US-JNJFOC-20091205790	-	-
499	7236002	Celebrex;Tramadol Hydrochloride And Acetaminophen	Acetaminophen\Tramadol Hydrochloride;Tramadol Hydrochloride;Celecoxib	Pain	Palpitations;Product Counterfeit;Pain;Gastric Disorder;Condition Aggravated;Nervousness;Gastrointestinal Disorder	Serious	Other Outcomes	Male	-	04-JAN-2010	Expedited	Not Specified	Not Specified	Pfizer	Consumer	Not Specified	-	22-DEC-2009	04-JAN-2010	KR	Not Specified	KR-PFIZER INC-2009313329	-	-
500	7236611	-	Tetrahydrozoline Hydrochloride	Product Used For Unknown Indication	Blindness;Thermal Burns Of Eye;Screaming;Eye Irritation;Product Tampering;Product Quality Issue	Serious	Other Outcomes	Male	2009	12-JAN-2010	Expedited	25	113.4 KG	Johnson And Johnson	Consumer	Not Specified	-	31-DEC-2009	04-JAN-2010	US	Not Specified	US-JNJCH-2009033069	-	-
501	7244352	Tylenol	Acetaminophen	Pain	Nausea;Product Tampering;Eating Disorder;Dizziness	Serious	Other Outcomes	Female	2009	13-JAN-2010	Expedited	88	Not Specified	Mcneil	Consumer	Not Specified	-	02-JAN-2010	13-JAN-2010	US	Not Specified	US-JNJFOC-20100102411	-	-
502	7253385	Alli	Orlistat	Weight Decreased	Migraine;Neck Pain;Ear Pain;Insomnia;Asthenia;Dizziness;Product Counterfeit;Hypoacusis;Labyrinthitis;Depression;Lower Respiratory Tract Infection;Pneumonia;Cough;Diarrhoea;Nausea;Influenza Like Illness;Malaise;Headache	Serious	Other Outcomes	Male	25-DEC-2009	21-JAN-2010	Direct	34 YR	260 LB	-	Not Specified	Not Specified	-	-	21-JAN-2010	Not Specified	Not Specified	-	-	-
503	7255081	Cordarone	Amiodarone Hydrochloride	Tachycardia;Ventricular Arrhythmia;Ventricular Extrasystoles	Product Counterfeit;Ventricular Extrasystoles;Drug Ineffective;Asthenia	Serious	Life Threatening	Male	12-DEC-2009	25-JAN-2010	Expedited	58 YR	Not Specified	Wyeth	Healthcare Professional	Health Professional	Atorvastatin;Lisinopril;Isosorbide Dinitrate	13-JAN-2010	25-JAN-2010	RU	Not Specified	RU-WYE-H13087410	-	-
504	7267590	Celebrex	Celecoxib	Arthralgia;Joint Swelling	Poor Quality Product Administered;Therapeutic Product Effect Decreased;Product Dispensing Error;Emotional Distress;Drug Ineffective;Product Label Counterfeit	Serious	Other Outcomes	Female	04-JAN-2010	28-JAN-2010	Direct	57 YR	120 LB	-	Healthcare Professional	Health Professional	-	-	28-JAN-2010	Not Specified	Y	-	-	-
505	7271595	Pulmicort Flexhaler	Budesonide	-	Product Counterfeit;Bronchial Oedema;Product Quality Issue;Influenza Like Illness;Oropharyngeal Pain	Serious	Other Outcomes	Not Specified	-	01-FEB-2010	Direct	Not Specified	Not Specified	-	Not Specified	Not Specified	-	-	01-FEB-2010	Not Specified	Not Specified	-	-	-
506	7271763	-	Acetaminophen\Codeine Phosphate	Back Pain	Drug Ineffective;Headache;Wrong Technique In Product Usage Process;Product Counterfeit	Serious	Other Outcomes	Female	-	05-FEB-2010	Expedited	Not Specified	Not Specified	Ortho	Consumer	Not Specified	-	27-JAN-2010	05-FEB-2010	BR	Not Specified	BR-JNJFOC-20100200561	-	-
507	7275885	Avastin	Bevacizumab	Product Used For Unknown Indication	Product Counterfeit;Disease Progression	Serious	Life Threatening	Not Specified	-	15-JUL-2010	Expedited	Not Specified	Not Specified	Roche	Consumer	Not Specified	-	01-FEB-2010	11-FEB-2010	HK	Not Specified	HK-ROCHE-682688	-	-
508	7278024	-	Metformin Hydrochloride	Type 2 Diabetes Mellitus	Product Tampering	Non-Serious	Non-Serious	Female	2009	08-FEB-2010	Direct	54	Not Specified	-	Healthcare Professional	Health Professional	-	-	08-FEB-2010	Not Specified	Not Specified	-	-	-
509	7283442	Nexium	Esomeprazole Magnesium;Hyoscyamine	-	Weight Decreased;Product Tampering;Product Odour Abnormal;Myocardial Infarction;Product Quality Issue	Serious	Other Outcomes;Life Threatening	Not Specified	2009	12-FEB-2010	Direct	Not Specified	Not Specified	-	Not Specified	Not Specified	-	-	12-FEB-2010	Not Specified	Not Specified	-	-	-
510	7292316	Glucophage	Metformin Hydrochloride	-	Product Counterfeit;Malaise	Non-Serious	Non-Serious	Female	-	24-FEB-2010	Non-Expedited	Not Specified	Not Specified	Bristol Myers Squibb	Consumer	Not Specified	-	31-JUL-2009	24-FEB-2010	US	Not Specified	US-BRISTOL-MYERS SQUIBB COMPANY-14694392	-	-
511	7293968	Concerta	Methylphenidate Hydrochloride	Product Used For Unknown Indication	Product Counterfeit;Abnormal Behaviour	Serious	Other Outcomes	Male	-	26-APR-2010	Expedited	8 YR	Not Specified	Ortho	Consumer	Not Specified	-	16-APR-2010	25-FEB-2010	US	Not Specified	US-JNJFOC-20100207910	-	-
512	7294153	-	Quinapril Hydrochloride	Hypertension	Family Stress;Drug Ineffective;Product Counterfeit;Ischaemic Stroke;Blood Pressure Increased	Serious	Other Outcomes;Hospitalized	Female	01-JAN-2010	10-MAR-2010	Expedited	56 YR	Not Specified	Pfizer	Not Specified	Not Specified	Indapamide	01-MAR-2010	25-FEB-2010	RU	Not Specified	RU-PFIZER INC-2010019892	-	-
513	7294804	-	Doxycycline Hyclate;Unspecified Ingredient	Contraception;Infection	Product Counterfeit;Drug Ineffective;Product Contamination;Product Packaging Issue;Treatment Noncompliance;Product Label Issue;Product Quality Issue;Inappropriate Schedule Of Product Administration	Serious	Disabled;Died;Life Threatening;Other Outcomes;Required Intervention	Female	15-OCT-2008	01-DEC-2009	Direct	34 YR	50.349 KG	-	Consumer	Health Professional	-	-	01-DEC-2009	Not Specified	Not Specified	-	-	-
514	7300674	Celexa;Citalopram	Citalopram Hydrobromide;Citalopram Hydrobromide	Depression	Product Substitution Issue;Antidepressant Drug Level Below Therapeutic;Product Counterfeit;Suicidal Ideation;Depression	Serious	Life Threatening;Disabled	Male	05-FEB-2010	11-FEB-2010	Direct	61 YR	220 LB	-	Healthcare Professional	Health Professional	-	-	11-FEB-2010	Not Specified	Not Specified	-	-	-
515	7303981	Childrens Tylenol Plus Cold And Cough	Acetaminophen\Chlorpheniramine\Dextromethorphan\Phenylephrine	Nasopharyngitis	Nausea;Dizziness;Product Tampering;Loss Of Consciousness	Serious	Other Outcomes	Female	2010	09-MAR-2010	Non-Expedited	21	49.9 KG	Mcneil	Consumer	Not Specified	-	19-FEB-2010	03-MAR-2010	US	Not Specified	US-JNJFOC-20100209321	-	-
516	7310560	Prozac	Fluoxetine Hydrochloride	Major Depression	Product Substitution Issue;Drug Ineffective;Poor Quality Product Administered;Product Counterfeit	Serious	Other Outcomes	Female	01-AUG-2009	05-MAR-2010	Direct	48 YR	200 LB	-	Consumer	Not Specified	-	-	05-MAR-2010	Not Specified	Not Specified	-	-	-
517	7319477	-	Miconazole Nitrate	Vulvovaginal Mycotic Infection	Discomfort;Fatigue;Abdominal Pain Upper;Vulvovaginal Pain;Vaginal Haemorrhage;Product Counterfeit	Serious	Other Outcomes	Female	20-JAN-2010	15-MAR-2010	Non-Expedited	42 YR	Not Specified	Johnson And Johnson	Consumer	Not Specified	-	08-FEB-2010	15-MAR-2010	CN	Not Specified	CN-JNJFOC-20100109245	-	-
518	7319589	Fentora	Fentanyl Citrate	Cancer Pain	Product Prescribing Error;Product Tampering	Non-Serious	Non-Serious	Female	-	22-FEB-2010	Expedited	Not Specified	Not Specified	Cephalon	Consumer	Consumer	Vicodin	15-FEB-2010	22-FEB-2010	Not Specified	Not Specified	2010000884	-	-
519	7320207	Arthrotec	Diclofenac Sodium\Misoprostol	Arthritis;Migraine;Migraine Prophylaxis;Prophylaxis	Nephrolithiasis;Back Pain;Blood Urine Present;Arthralgia;Blood Pressure Abnormal;Product Quality Issue;Abdominal Pain Upper;Product Counterfeit	Serious	Other Outcomes	Female	-	20-APR-2010	Expedited	Not Specified	61.234 KG	Pfizer	Consumer	Not Specified	D.H.E. 45;Clarinex;Climara;Fish Oil;Valsartan;Detrol La;Voltaren;Topamax;Lipitor;Flonase;Vitamin C;Vitamin B12;Aleve;Lutein;Wellbutrin Xl;Aspirin;Levoxyl;Minerals\Vitamins;Trazodone Hydrochloride;Protonix	08-APR-2010	15-MAR-2010	US	Not Specified	US-PFIZER INC-2010028317	-	-
520	7320524	Multaq	Dronedarone	Atrial Fibrillation	Drug Ineffective;Product Counterfeit;Atrial Fibrillation	Serious	Other Outcomes	Male	-	15-MAR-2010	Expedited	Not Specified	Not Specified	Aventis	Consumer	Not Specified	-	05-MAR-2010	15-MAR-2010	DE	Not Specified	DE-SANOFI-AVENTIS-2010SA012622	-	-
521	7339129	-	Unspecified Ingredient;Acetaminophen\Dextromethorphan	Nasopharyngitis	Insomnia;Heart Rate Increased;Somnambulism;Wrong Product Administered;Product Tampering	Serious	Other Outcomes	Male	2010	12-MAR-2010	Expedited	5	Not Specified	Mcneil	Consumer	Not Specified	-	26-FEB-2010	12-MAR-2010	US	Not Specified	US-JNJFOC-20100303225	-	-
522	7340544	-	Phenobarbital	Product Used For Unknown Indication	Aggression;Disease Progression;Therapeutic Product Effect Decreased;Product Tampering;Product Packaging Quantity Issue	Serious	Other Outcomes;Died	Male	-	23-APR-2010	Expedited	Not Specified	Not Specified	Actavis Elizabeth	Healthcare Professional	Company Representative ,Other,Health Professional ,Foreign	Midazolam Hydrochloride	13-APR-2010	16-MAR-2010	Not Specified	Not Specified	2010AL001487	-	-
523	7347924	-	Sumatriptan Succinate	Migraine	Product Counterfeit;Dizziness;Nausea;Product Substitution Issue;Product Contamination;Therapy Non-Responder	Serious	Other Outcomes	Female	09-NOV-2009	01-APR-2010	Direct	52 YR	90.9 KG	-	Consumer	Not Specified	-	-	01-APR-2010	Not Specified	Not Specified	-	-	-
524	7354438	Exforge	Amlodipine Besylate\Valsartan;Fluocinolone Acetonide	Hypertension;Therapeutic Skin Care Topical	Product Counterfeit;Benign Neoplasm Of Adrenal Gland;Adrenal Cyst;Renal Cyst;Blood Pressure Increased;Drug Ineffective	Serious	Other Outcomes	Female	04-MAR-2010	24-JUN-2010	Expedited	Not Specified	Not Specified	Novartis	Consumer	Not Specified	-	11-JUN-2010	14-APR-2010	RU	Not Specified	PHHY2010RU17380	-	-
525	7356173	Zyrtec	Cetirizine Hydrochloride	Eye Swelling	Off Label Use;Condition Aggravated;Product Tampering;Eye Swelling;Product Quality Issue;Eye Infection	Serious	Other Outcomes	Male	2010	22-APR-2010	Expedited	5	27.2 KG	Johnson And Johnson	Consumer	Not Specified	-	16-APR-2010	15-APR-2010	US	Not Specified	US-JNJCH-2010008774	-	-
526	7356434	Januvia	Sitagliptin Phosphate	Diabetes Mellitus	Nasal Congestion;Dysphonia;Weight Increased;Weight Decreased;Drug Ineffective;Hunger;Product Counterfeit;Hyperglycaemia	Serious	Hospitalized;Other Outcomes;Life Threatening	Female	01-JAN-2008	12-MAY-2010	Expedited	59 YR	86 KG	Merck	Healthcare Professional	Health Professional	-	06-MAY-2010	15-APR-2010	US	Not Specified	US-MERCK-1002USA02298	-	-
527	7362865	Toprol Xl	Metoprolol Succinate	Hypertension	Drug Ineffective;Product Counterfeit;Blood Pressure Increased	Non-Serious	Non-Serious	Male	-	22-APR-2010	Non-Expedited	61 YR	83 KG	Astrazeneca	Consumer	Not Specified	Cozaar	28-APR-2009	22-APR-2010	US	Not Specified	US-ASTRAZENECA-2009UW06851	-	-
528	7368812	Depakene	Valproic Acid	Partial Seizures;Product Used For Unknown Indication	Product Counterfeit;Seizure;Drug Ineffective	Serious	Life Threatening	Female	21-DEC-2009	30-SEP-2010	Expedited	19 YR	Not Specified	Abbott	Healthcare Professional	Health Professional	Lamotrigine	23-SEP-2010	28-APR-2010	RU	Not Specified	RU-ABBOTT-10P-251-0640189-00	-	-
529	7371349	-	Phenobarbital;Midazolam Hydrochloride	-	Product Packaging Quantity Issue;Abnormal Behaviour;Disease Progression;Product Tampering;Expired Product Administered;Aggression;Withdrawal Syndrome;Therapeutic Product Effect Decreased	Serious	Other Outcomes	Male	-	28-APR-2010	Expedited	Not Specified	Not Specified	Hospira	Healthcare Professional	Health Professional ,Foreign	-	20-APR-2010	20-APR-2010	Not Specified	Not Specified	559968	-	-
530	7371648	Zoloft	Sertraline Hydrochloride	Abdominal Discomfort;Anticoagulant Therapy;Blood Cholesterol Increased;Depression;Heart Rate Abnormal;Hypertension	Cardiac Operation;Nervousness;Feeling Abnormal;Product Counterfeit;Depression;Weight Decreased;Condition Aggravated	Serious	Other Outcomes	Male	01-AUG-2009	30-APR-2010	Expedited	52 YR	60 KG	Pfizer	Consumer	Not Specified	Simvastatin;Lorazepam;Enalapril Maleate;Carvedilol;Nexium;Aspirin;Crestor;Clopidogrel	19-APR-2010	30-APR-2010	BR	Not Specified	BR-PFIZER INC-2010049122	-	-
531	7374164	Nexium	Esomeprazole Magnesium	-	Counterfeit Product Administered;Drug Ineffective	Non-Serious	Non-Serious	Female	-	03-MAY-2010	Non-Expedited	48 YR	Not Specified	Astrazeneca	Healthcare Professional	Health Professional	Advair Diskus;Rhinocort Aqua;Singulair;Celexa;Allegra-D;Klonopin;Zyflo;Albuterol	12-JUN-2009	03-MAY-2010	US	Not Specified	US-ASTRAZENECA-2009UW15137	-	-
532	7374251	Nexium	Esomeprazole Magnesium	-	Counterfeit Product Administered;Drug Ineffective;Ill-Defined Disorder	Non-Serious	Non-Serious	Female	-	03-MAY-2010	Non-Expedited	Not Specified	Not Specified	Astrazeneca	Consumer	Not Specified	-	03-JUN-2009	03-MAY-2010	US	Not Specified	US-ASTRAZENECA-2009UW14162	-	-
533	7374549	Nexium	Esomeprazole Magnesium	Gastrooesophageal Reflux Disease	Nausea;Counterfeit Product Administered	Non-Serious	Non-Serious	Male	01-FEB-2009	03-MAY-2010	Non-Expedited	844 MTH	75.3 KG	Astrazeneca	Consumer	Not Specified	Metoprolol;Zocor;Aspirin	27-APR-2009	03-MAY-2010	US	Not Specified	US-ASTRAZENECA-2009UW07616	-	-
534	7384572	Nizoral	Ketoconazole	Onychomycosis	Product Counterfeit;Hepatitis	Serious	Other Outcomes	Female	03-APR-2010	12-MAY-2010	Expedited	Not Specified	Not Specified	Ortho	Consumer	Not Specified	-	04-MAY-2010	12-MAY-2010	CN	Not Specified	CN-JNJFOC-20100501014	-	-
535	7384947	Hydrea	Hydroxyurea	-	Drug Ineffective;Breast Cancer;Counterfeit Product Administered	Serious	Other Outcomes	Female	-	12-MAY-2010	Expedited	70 YR	62 KG	Bristol Myers Squibb	Consumer	Not Specified	Isoflavone;Letrozole;Flunitrazepam;Psyllium	04-MAY-2010	12-MAY-2010	BR	Not Specified	BR-BRISTOL-MYERS SQUIBB COMPANY-15092638	-	-
536	7386689	Childrens Motrin	Ibuprofen;Acetaminophen\Chlorpheniramine\Dextromethorphan\Phenylephrine	Nasopharyngitis;Pyrexia	Product Tampering;Product Taste Abnormal;Vomiting;Wrong Product Administered	Serious	Other Outcomes	Male	2009	12-FEB-2010	Expedited	5	Not Specified	Mcneil	Consumer	Not Specified	-	20-JAN-2010	06-APR-2009	US	Not Specified	US-JNJFOC-20090400598	-	-
537	7391453	Zolpidem	Zolpidem Tartrate	Insomnia;Multiple Sclerosis	Product Substitution Issue;Drug Ineffective;Counterfeit Product Administered	Non-Serious	Non-Serious	Female	12-APR-2010	11-MAY-2010	Direct	54 YR	149 LB	-	Not Specified	Not Specified	-	-	11-MAY-2010	Not Specified	Not Specified	-	-	-
538	7392523	Venlafaxine;Topamax	Topiramate;Venlafaxine Hydrochloride;Topiramate	Product Used For Unknown Indication	Product Packaging Issue;Product Tampering;Medication Error	Serious	Other Outcomes	Not Specified	-	09-JUN-2010	Expedited	Not Specified	Not Specified	Ortho	Healthcare Professional	Health Professional	-	01-JUN-2010	19-MAY-2010	GB	Not Specified	GB-JNJFOC-20100504575	-	-
539	7402263	Nicorette	Nicotine	Smoking Cessation Therapy	Product Counterfeit;Product Quality Issue	Serious	Other Outcomes	Male	19-MAY-2010	27-MAY-2010	Expedited	62 YR	Not Specified	Johnson And Johnson	Consumer	Not Specified	-	19-MAY-2010	27-MAY-2010	BR	Not Specified	BR-JNJCH-2010012464	-	-
540	7403829	Prilosec Otc	Omeprazole Magnesium	Gastrooesophageal Reflux Disease	Product Counterfeit;Drug Ineffective	Non-Serious	Non-Serious	Not Specified	-	28-MAY-2010	Non-Expedited	Not Specified	Not Specified	Astrazeneca	Consumer	Not Specified	-	25-FEB-2010	28-MAY-2010	US	Not Specified	US-ASTRAZENECA-2010SE08759	-	-
541	7403971	Avastin;Xeloda	Capecitabine;Bevacizumab;Irinotecan Hydrochloride;Fluorouracil;Leucovorin;Oxaliplatin	Colorectal Cancer Metastatic	Abdominal Distension;Abdominal Pain Upper;Deformity;Neuropathy Peripheral;Vomiting;Product Counterfeit;Neoplasm Malignant;Epistaxis;Nephrolithiasis;Lung Disorder;Incorrect Dose Administered;Back Pain;Metastases To Spine;Abdominal Discomfort;Limb Deformity;Drug Intolerance;Eating Disorder;Death;Wound Dehiscence;Ascites;Pain In Extremity;Fatigue;Stomatitis;Drug Hypersensitivity;Decreased Appetite;T…	Serious	Died;Other Outcomes	Female	01-SEP-2007	11-JUL-2012	Expedited	46 YR	31.8 KG	Roche	Healthcare Professional	Health Professional	Prilosec;Zofran;Dexamethasone	05-JUL-2012	28-MAY-2010	US	Not Specified	US-ROCHE-705143	-	-
542	7410407	-	Tramadol Hydrochloride	Pain	Product Quality Issue;Abdominal Pain;Counterfeit Product Administered;Gastrointestinal Sounds Abnormal;Flatulence;Rectal Tenesmus;Nausea;Flushing	Serious	Other Outcomes	Male	26-MAY-2010	28-MAY-2010	Direct	41 YR	140 LB	-	Consumer	Not Specified	-	-	28-MAY-2010	Not Specified	Not Specified	-	-	-
543	7415603	Atripla	Efavirenz\Emtricitabine\Tenofovir Disoproxil Fumarate	Hiv Infection	Product Counterfeit;Drug Ineffective	Serious	Other Outcomes	Male	-	10-JUN-2010	Expedited	Not Specified	Not Specified	Gilead	Healthcare Professional	Health Professional	-	01-JUN-2010	10-JUN-2010	US	Not Specified	US-GILEAD-2010-0029631	-	-
544	7416735	Monistat 3 Combination Pack	Miconazole Nitrate	Product Used For Unknown Indication	Product Packaging Issue;Adverse Event;Product Tampering;Product Outer Packaging Issue	Serious	Other Outcomes	Female	-	11-JUN-2010	Expedited	20	Not Specified	Johnson And Johnson	Healthcare Professional	Health Professional	-	02-JUN-2010	11-JUN-2010	US	Not Specified	US-JNJFOC-20100602988	-	-
545	7420970	-	Venlafaxine Hydrochloride	Product Used For Unknown Indication	Product Tampering;Product Quality Issue;Medication Error;Product Dispensing Error;Product Packaging Issue	Serious	Other Outcomes	Not Specified	-	09-JUN-2010	Expedited	Not Specified	Not Specified	Actavis Totowa	Healthcare Professional	Company Representative ,Other,Health Professional ,Foreign	Topamax	02-JUN-2010	09-JUN-2010	Not Specified	Not Specified	2010AL003262	-	-
546	7422790	-	Cyclobenzaprine Hydrochloride	Muscle Spasms;Neck Pain	Product Counterfeit;Product Substitution Issue;Drug Ineffective;Product Quality Issue	Non-Serious	Non-Serious	Female	07-JUN-2010	11-JUN-2010	Direct	43 YR	215 LB	-	Consumer	Not Specified	-	-	11-JUN-2010	Not Specified	Not Specified	-	-	-
547	7425978	-	Oxycodone Hydrochloride	Back Pain	Drug Screen Negative;Product Counterfeit	Non-Serious	Non-Serious	Male	-	15-JUN-2010	Direct	Not Specified	190 LB	-	Not Specified	Not Specified	-	-	15-JUN-2010	Not Specified	Not Specified	-	-	-
548	7426639	Mens Rogaine Unscented Formula	Minoxidil	Androgenetic Alopecia	Alopecia;Drug Ineffective;Physical Product Label Issue;Product Counterfeit	Serious	Other Outcomes	Female	01-MAY-2010	21-JUN-2010	Expedited	Not Specified	Not Specified	Johnson And Johnson	Consumer	Not Specified	-	10-JUN-2010	21-JUN-2010	RU	Not Specified	RU-JNJCH-2010014353	-	-
549	7428633	-	Oxycodone Hydrochloride	Back Pain	Product Quality Issue;Product Counterfeit;Therapy Non-Responder	Non-Serious	Non-Serious	Female	27-MAY-2010	17-JUN-2010	Direct	Not Specified	Not Specified	-	Healthcare Professional	Health Professional	-	-	17-JUN-2010	Not Specified	Not Specified	-	-	-
550	7431265	Geodon	Ziprasidone Hydrochloride\Ziprasidone Mesylate	-	Product Tampering	Non-Serious	Non-Serious	Female	-	23-JUN-2010	Non-Expedited	Not Specified	Not Specified	Pfizer	Healthcare Professional	Health Professional	-	26-AUG-2008	23-JUN-2010	US	Not Specified	US-PFIZER INC-2008052329	-	-
551	7445065	Viagra	Sildenafil Citrate	Erectile Dysfunction;Hypertension	Product Counterfeit;Drug Ineffective	Non-Serious	Non-Serious	Male	01-JAN-2006	29-JUN-2010	Non-Expedited	76 YR	95.5 KG	Pfizer	Consumer	Not Specified	Atenolol;Zocor;Procardia Xl	01-FEB-2008	29-JUN-2010	US	Not Specified	US-PFIZER INC-2007088998	-	-
552	7446215	Viagra	Sildenafil Citrate	Penis Disorder	Counterfeit Product Administered;Product Taste Abnormal;Feeling Abnormal;Blood Glucose Increased	Serious	Other Outcomes	Male	30-JUL-2008	29-JUN-2010	Non-Expedited	48 YR	90.7 KG	Pfizer	Consumer	Not Specified	Novolog	31-JUL-2008	29-JUN-2010	US	Not Specified	US-PFIZER INC-2008064387	-	-
553	7447319	Viagra	Sildenafil Citrate	Erectile Dysfunction	Counterfeit Product Administered;Drug Ineffective	Non-Serious	Non-Serious	Male	01-JAN-2009	29-JUN-2010	Non-Expedited	58 YR	82 KG	Pfizer	Consumer	Not Specified	-	03-AUG-2009	29-JUN-2010	US	Not Specified	US-PFIZER INC-2009210939	-	-
554	7447457	Viagra	Sildenafil Citrate	Erectile Dysfunction	Counterfeit Product Administered;Drug Ineffective	Non-Serious	Non-Serious	Male	-	29-JUN-2010	Non-Expedited	Not Specified	68 KG	Pfizer	Consumer	Not Specified	-	18-AUG-2009	29-JUN-2010	US	Not Specified	US-PFIZER INC-2009230363	-	-
555	7447797	Viagra	Sildenafil Citrate	Erectile Dysfunction	Counterfeit Product Administered;Drug Ineffective;Hot Flush	Non-Serious	Non-Serious	Male	-	30-JUN-2010	Non-Expedited	Not Specified	Not Specified	Pfizer	Consumer	Not Specified	-	21-OCT-2009	30-JUN-2010	US	Not Specified	US-PFIZER INC-2009175202	-	-
556	7448535	-	Levofloxacin	Product Used For Unknown Indication	Drug Ineffective;Product Counterfeit	Non-Serious	Non-Serious	Female	15-MAR-2010	20-JUL-2010	Non-Expedited	Not Specified	Not Specified	Ortho	Healthcare Professional	Health Professional	-	15-JUL-2010	30-JUN-2010	RU	Not Specified	RU-JNJFOC-20100605069	-	-
557	7452515	Novolog Mix 70/30	Insulin Aspart	Type 2 Diabetes Mellitus	Product Quality Issue;Product Counterfeit;Hypersensitivity	Serious	Hospitalized;Life Threatening	Female	27-JUN-2010	26-AUG-2010	Expedited	57 YR	58 KG	Novo Nordisk	Healthcare Professional	Health Professional	-	18-AUG-2010	02-JUL-2010	CN	Not Specified	CN-NOVOPROD-310969	-	-
558	7458006	Concerta	Methylphenidate Hydrochloride	Attention Deficit Hyperactivity Disorder	Headache;Product Tampering	Serious	Other Outcomes	Not Specified	2010	08-JUL-2010	Expedited	Not Specified	Not Specified	Ortho	Consumer	Not Specified	-	29-JUN-2010	08-JUL-2010	TR	Not Specified	TR-JNJFOC-20100608303	-	-
559	7458941	Desogestrel And Ethinyl Estradiol	Desogestrel\Ethinyl Estradiol	Contraception	Fatigue;Pregnancy On Oral Contraceptive;Ruptured Ectopic Pregnancy;Dizziness;Product Tampering	Serious	Hospitalized;Life Threatening	Female	2005	15-APR-2005	Direct	28	110 LB	-	Consumer	Not Specified	-	-	15-APR-2005	Not Specified	Not Specified	-	-	-
560	7472822	Childrens Tylenol	Acetaminophen	Pyrexia	Drug Ineffective;Product Counterfeit	Serious	Other Outcomes	Female	28-MAY-2008	06-JUN-2008	Expedited	2 YR	10 KG	Mcneil	Consumer	Not Specified	-	29-MAY-2008	06-JUN-2008	CN	Not Specified	CN-JNJFOC-20080506115	-	-
561	7476226	Sporanox	Itraconazole	Onychomycosis	Suspected Counterfeit Product;Pyrexia;Acne	Serious	Other Outcomes	Female	03-JUL-2010	02-FEB-2017	Expedited	24 YR	Not Specified	Janssen	Consumer	Not Specified	-	30-JAN-2017	15-JUL-2010	CN	Not Specified	CN-JNJFOC-20100702847	-	-
562	7480281	Tylenol	Acetaminophen	Back Pain	Product Counterfeit;Maternal Exposure During Pregnancy;Drug Ineffective;Abortion Spontaneous	Serious	Other Outcomes	Female	-	16-JUL-2010	Expedited	29 YR	160 KG	Mcneil	Consumer	Not Specified	-	07-JUL-2010	16-JUL-2010	BR	Not Specified	BR-JNJFOC-20100702208	-	-
563	7486666	Venlafaxine;Topamax	Topiramate;Topiramate;Venlafaxine Hydrochloride	Product Used For Unknown Indication	Product Packaging Issue;Medication Error;Product Tampering;Product Commingling	Serious	Other Outcomes	Not Specified	-	06-JUL-2010	Expedited	Not Specified	Not Specified	Apotex	Not Specified	Other,Health Professional ,Foreign	-	21-JUN-2010	06-JUL-2010	Not Specified	Not Specified	2010AP001275	-	-
564	7506748	Alli	Orlistat	-	Product Counterfeit	Serious	Other Outcomes	Female	22-JUL-2010	23-JUL-2010	Direct	50 YR	Not Specified	-	Consumer	Not Specified	-	-	23-JUL-2010	Not Specified	Not Specified	-	-	-
565	7513220	Lipitor	Atorvastatin Calcium	Blood Cholesterol	High Density Lipoprotein Decreased;Blood Pressure Increased;Product Counterfeit;Product Quality Issue	Serious	Other Outcomes	Male	01-JAN-2005	30-JUL-2010	Non-Expedited	57 YR	122.5 KG	Pfizer	Consumer	Not Specified	Effexor	12-FEB-2008	30-JUL-2010	US	Not Specified	US-PFIZER INC-2007091213	-	-
566	7513473	Lipitor	Atorvastatin Calcium	Headache;Metabolic Syndrome	Counterfeit Product Administered;Laboratory Test Abnormal	Non-Serious	Non-Serious	Female	-	30-JUL-2010	Non-Expedited	62 YR	68.04 KG	Pfizer	Healthcare Professional	Health Professional	Hydrochlorothiazide;Zolpidem Tartrate;Fioricet;Klonopin;Benicar;Metformin Hydrochloride	14-MAR-2008	30-JUL-2010	US	Not Specified	US-PFIZER INC-2008015174	-	-
567	7514526	Lipitor	Atorvastatin Calcium	Blood Cholesterol Increased;Hypertension;Irritable Bowel Syndrome;Sleep Disorder	Product Counterfeit;Wrong Technique In Product Usage Process	Non-Serious	Non-Serious	Male	01-JAN-2006	31-JUL-2010	Non-Expedited	58 YR	84.09 KG	Pfizer	Healthcare Professional	Health Professional	Benadryl;Vitamins;Bentyl;Hydrochlorothiazide;Vasotec;Psyllium Husk	16-DEC-2008	31-JUL-2010	US	Not Specified	US-PFIZER INC-2008088006	-	-
568	7530815	Lantus	Insulin Glargine	Diabetes Mellitus	Product Counterfeit;Injection Site Cellulitis	Serious	Other Outcomes	Female	12-JUL-2010	05-OCT-2010	Expedited	71 YR	60 KG	Aventis	Healthcare Professional	Health Professional	Glimepiride	28-SEP-2010	06-AUG-2010	CN	Not Specified	CN-SANOFI-AVENTIS-2010SA045087	-	-
569	7531203	Lovenox	Enoxaparin Sodium	Hypercoagulation	Injection Site Pain;Drug Ineffective;Anticoagulation Drug Level Above Therapeutic;Product Counterfeit;International Normalised Ratio Fluctuation;Activated Partial Thromboplastin Time Abnormal	Serious	Other Outcomes	Male	-	10-DEC-2010	Expedited	Not Specified	Not Specified	Aventis	Healthcare Professional	Health Professional	-	01-DEC-2010	06-AUG-2010	US	Not Specified	US-SANOFI-AVENTIS-2010SA044853	-	-
570	7531204	Lovenox	Enoxaparin Sodium	-	Drug Ineffective;Anticoagulation Drug Level Above Therapeutic;International Normalised Ratio Fluctuation;Product Counterfeit	Serious	Other Outcomes	Female	-	06-AUG-2010	Expedited	59 YR	Not Specified	Aventis	Healthcare Professional	Health Professional	-	27-JUL-2010	06-AUG-2010	US	Not Specified	US-SANOFI-AVENTIS-2010SA044901	-	-
571	7531205	Lovenox	Enoxaparin Sodium	Hypercoagulation	Activated Partial Thromboplastin Time Prolonged;Anticoagulation Drug Level Above Therapeutic;International Normalised Ratio Fluctuation;Haemoglobin Decreased;Gastrointestinal Haemorrhage;Injection Site Pain;Product Counterfeit;Drug Ineffective	Serious	Other Outcomes	Not Specified	-	06-AUG-2010	Expedited	Not Specified	Not Specified	Aventis	Healthcare Professional	Health Professional	-	27-JUL-2010	06-AUG-2010	US	Not Specified	US-SANOFI-AVENTIS-2010SA044902	-	-
572	7534550	Paxil	Paroxetine Hydrochloride	Post-Traumatic Stress Disorder	Tremor;Product Tampering;Product Quality Issue;Hypoaesthesia;Dizziness;Drug Ineffective	Non-Serious	Non-Serious	Female	-	10-AUG-2010	Non-Expedited	40	Not Specified	Glaxosmithkline	Consumer	Not Specified	Trazodone	15-JUN-2010	10-AUG-2010	US	Not Specified	A0855026A	-	-
573	7552505	Levoxyl	Levothyroxine Sodium	Hypothyroidism	Product Counterfeit;Poor Quality Product Administered	Non-Serious	Non-Serious	Female	10-AUG-2010	23-AUG-2010	Direct	44 YR	179 LB	-	Consumer	Not Specified	-	-	23-AUG-2010	Not Specified	Not Specified	-	-	-
574	7554595	Imodium A-D	Loperamide Hydrochloride	Diabetes Mellitus;Diarrhoea	Fatigue;Product Packaging Quantity Issue;Product Tampering	Serious	Other Outcomes	Male	2010	26-AUG-2010	Expedited	85	92.08 KG	Mcneil	Consumer	Not Specified	Glipizide	17-AUG-2010	26-AUG-2010	US	Not Specified	US-JNJFOC-20100806544	-	-
575	7556043	Nizoral	Ketoconazole	Product Used For Unknown Indication	Drug Ineffective;Product Counterfeit	Serious	Other Outcomes	Female	-	02-SEP-2010	Expedited	Not Specified	Not Specified	Mcneil	Consumer	Not Specified	-	24-AUG-2010	27-AUG-2010	RU	Not Specified	RU-JNJFOC-20100805633	-	-
576	7556055	Tylenol	Acetaminophen	Bipolar Disorder;Headache;Pain	Alopecia;Product Tampering;Abdominal Pain;Weight Decreased;Erythema	Serious	Other Outcomes	Male	2009	18-OCT-2010	Expedited	40	113.4 KG	Mcneil	Consumer	Not Specified	-	12-OCT-2010	27-AUG-2010	US	Not Specified	US-JNJFOC-20100805762	-	-
577	7556191	Provera;Premarin	Estrogens, Conjugated;Medroxyprogesterone Acetate;Medroxyprogesterone Acetate	Menopause;Product Used For Unknown Indication	Blood Urine Present;Chondropathy;Maternal Exposure During Pregnancy;Postmenopausal Haemorrhage;Arthralgia;Nasopharyngitis;Anxiety;Drug Ineffective;Product Counterfeit;Hypersensitivity	Serious	Other Outcomes	Female	01-JAN-2009	03-SEP-2010	Expedited	66 YR	124.85 KG	Wyeth	Healthcare Professional	Health Professional	Hydrochlorothiazide;Lasix	25-AUG-2010	27-AUG-2010	US	Not Specified	US-WYE-H16975410	-	-
578	7571561	-	Morphine	Hospice Care;Pain	Therapeutic Product Effect Decreased;Death;Product Tampering	Serious	Other Outcomes;Died	Female	2010	27-NOV-2010	Expedited	84	Not Specified	Roxane	Healthcare Professional	Health Professional	Lorazepam;Fentanyl;Ultracet	22-NOV-2010	02-SEP-2010	US	Not Specified	US-ROXANE LABORATORIES, INC.-2010-RO-01179RO	-	-
579	7573065	-	Morphine	Back Pain;Hospice Care	Death;Product Tampering;Restlessness;Therapeutic Product Effect Decreased	Serious	Died	Female	-	27-NOV-2010	Expedited	88	Not Specified	Roxane	Healthcare Professional	Health Professional	Lorazepam;Acetaminophen;Vitamin D2;Vitamin B12;Senna;Namenda	22-NOV-2010	03-SEP-2010	US	Not Specified	US-ROXANE LABORATORIES, INC.-2010-RO-01180RO	-	-
580	7576309	Viagra	Sildenafil Citrate	-	Product Counterfeit	Non-Serious	Non-Serious	Male	-	02-DEC-2010	Non-Expedited	Not Specified	Not Specified	Pfizer	Consumer	Not Specified	-	23-NOV-2010	08-SEP-2010	US	Not Specified	US-PFIZER INC-2010094051	-	-
581	7578549	Protonix	Pantoprazole Sodium	Gastrooesophageal Reflux Disease	Drug Ineffective;Counterfeit Product Administered	Non-Serious	Non-Serious	Female	03-JUL-2006	09-SEP-2010	Non-Expedited	67 YR	Not Specified	Wyeth	Healthcare Professional	Health Professional	Zantac	21-FEB-2008	09-SEP-2010	US	Not Specified	HQWYE022717JUL06	-	-
582	7581848	Viagra	Sildenafil Citrate	Erectile Dysfunction	Drug Ineffective;Product Counterfeit	Non-Serious	Non-Serious	Not Specified	-	29-OCT-2010	Non-Expedited	Not Specified	Not Specified	Pfizer	Consumer	Not Specified	-	19-OCT-2010	13-SEP-2010	US	Not Specified	US-PFIZER INC-2010114151	-	-
583	7582664	Tylenol	Acetaminophen	Product Used For Unknown Indication	Product Tampering	Serious	Hospitalized	Female	-	13-SEP-2010	Expedited	Not Specified	Not Specified	Mcneil	Consumer	Not Specified	-	30-AUG-2010	13-SEP-2010	US	Not Specified	US-JNJFOC-20100902994	-	-
584	7587049	-	Clopidogrel Bisulfate	Antiplatelet Therapy	Product Quality Issue;Product Counterfeit;Thrombosis	Serious	Other Outcomes	Male	-	06-OCT-2010	Expedited	Not Specified	Not Specified	Aventis	Consumer	Not Specified	-	24-SEP-2010	15-SEP-2010	DE	Not Specified	DE-SANOFI-AVENTIS-2010SA054681	-	-
585	7589126	-	Amoxicillin	Sinusitis	Flank Pain;Abdominal Pain;Hypophagia;Impaired Work Ability;Product Quality Issue;Product Tampering	Serious	Hospitalized;Other Outcomes	Female	2010	03-SEP-2010	Direct	23	150 LB	-	Consumer	Not Specified	Demerol;Fentanyl Transdermal System	-	03-SEP-2010	Not Specified	Not Specified	-	-	-
586	7606169	Depakene	Valproic Acid	Epilepsy	Syncope;Product Quality Issue;Product Counterfeit;Abdominal Pain	Serious	Hospitalized	Not Specified	01-JUN-2010	01-OCT-2010	Expedited	Not Specified	Not Specified	Abbott	Consumer	Not Specified	-	23-SEP-2010	24-SEP-2010	CN	Not Specified	CN-ABBOTT-10P-035-0671224-00	-	-
587	7608786	Fentanyl Transdermal System	Fentanyl	Pain	Product Packaging Quantity Issue;Feeling Abnormal;Malaise;Exposure To Contaminated Device;Anger;Product Contamination;Product Tampering;Withdrawal Syndrome;Device Colour Issue	Non-Serious	Non-Serious	Male	2010	20-SEP-2010	Direct	49	226 LB	-	Consumer	Not Specified	-	-	20-SEP-2010	Not Specified	Y	-	-	-
588	7610111	-	Digoxin	Heart Rate Irregular	Product Label Issue;Economic Problem;Product Tampering;Heart Rate Irregular	Serious	Died	Male	-	16-SEP-2010	Expedited	Not Specified	Not Specified	Actavis Totowa	Not Specified	Other,Consumer	-	03-SEP-2010	16-SEP-2010	Not Specified	Not Specified	2010AC000506	-	-
589	7610653	Sibutramine Hydrochloride Monohydrate	Sibutramine Hydrochloride	Product Used For Unknown Indication	Reduced Facial Expression;Product Counterfeit;Syncope;Tonsillar Hypertrophy;Angioedema;Muscle Twitching;Paraesthesia	Serious	Other Outcomes;Hospitalized	Female	01-JUL-2010	08-OCT-2010	Expedited	23 YR	Not Specified	Abbott	Healthcare Professional	Health Professional	-	29-SEP-2010	28-SEP-2010	SE	Not Specified	SE-ABBOTT-10P-150-0672548-00	-	-
590	7615714	Lipitor	Atorvastatin Calcium	-	Adverse Event;Product Counterfeit	Serious	Hospitalized	Not Specified	-	21-OCT-2010	Expedited	Not Specified	Not Specified	Pfizer	Healthcare Professional	Health Professional	-	18-OCT-2010	04-OCT-2010	CA	Not Specified	CA-PFIZER INC-2010121721	-	-
591	7616029	-	Azithromycin Anhydrous	Bronchitis	Product Counterfeit	Serious	Other Outcomes	Female	24-SEP-2010	28-SEP-2010	Direct	39 YR	110 LB	-	Healthcare Professional	Not Specified	-	-	28-SEP-2010	Not Specified	Not Specified	-	-	-
592	7616618	Plavix	Clopidogrel Bisulfate	Angina Pectoris;Hyperlipidaemia;Percutaneous Coronary Intervention;Product Used For Unknown Indication;Stent Placement	Chest Discomfort;Off Label Use;Product Counterfeit;Angina Pectoris	Serious	Other Outcomes	Female	26-AUG-2010	19-OCT-2010	Expedited	59 YR	70 KG	Aventis	Consumer	Not Specified	Aspirin;Simvastatin;Vastarel	09-OCT-2010	04-OCT-2010	CN	Not Specified	CN-SANOFI-AVENTIS-2010SA052402	-	-
593	7620143	-	Morphine Sulfate	Product Used For Unknown Indication	Ventricular Tachycardia;Product Tampering	Serious	Other Outcomes	Not Specified	2010	25-OCT-2010	Expedited	Not Specified	Not Specified	Baxter	Consumer	Not Specified	-	18-OCT-2010	07-OCT-2010	US	Not Specified	US-BAXTER-2010BH024767	-	-
594	7621117	-	Tamsulosin Hydrochloride	Pollakiuria;Prostatomegaly;Urine Flow Decreased	Product Counterfeit;Urinary Incontinence;Pollakiuria;Drug Ineffective;Impaired Work Ability;Product Substitution Issue	Non-Serious	Non-Serious	Male	05-AUG-2010	01-OCT-2010	Direct	62 YR	182 LB	-	Consumer	Not Specified	-	-	01-OCT-2010	Not Specified	Not Specified	-	-	-
595	7622588	-	Irbesartan	Hypertension	Product Counterfeit;Drug Ineffective;Sleep Disorder	Non-Serious	Non-Serious	Male	01-JAN-2009	08-OCT-2010	Non-Expedited	Not Specified	Not Specified	Bristol Myers Squibb	Consumer	Not Specified	-	18-NOV-2009	08-OCT-2010	US	Not Specified	US-BRISTOL-MYERS SQUIBB COMPANY-14871446	-	-
596	7625185	Fuzeon	Enfuvirtide	-	General Physical Health Deterioration;Injection Site Induration;Product Counterfeit;Cd4 Lymphocytes Decreased	Serious	Other Outcomes	Male	01-SEP-2010	12-OCT-2010	Expedited	30 YR	Not Specified	Roche	Consumer	Not Specified	-	05-OCT-2010	12-OCT-2010	RU	Not Specified	RU-ROCHE-730930	-	-
597	7630545	Fentanyl Transdermal System	Fentanyl	-	Product Packaging Quantity Issue;Pain;Fear;Hyperhidrosis;Product Adhesion Issue;Drug Withdrawal Syndrome;Product Tampering;Tremor	Non-Serious	Non-Serious	Not Specified	2010	06-OCT-2010	Direct	Not Specified	Not Specified	-	Consumer	Not Specified	-	-	06-OCT-2010	Not Specified	Y	-	-	-
598	7630953	-	Fentanyl	Ill-Defined Disorder	Product Packaging Quantity Issue;Product Tampering	Serious	Other Outcomes	Not Specified	-	09-NOV-2010	Expedited	Not Specified	Not Specified	Ortho	Healthcare Professional	Health Professional	-	09-NOV-2010	15-OCT-2010	AU	Not Specified	AU-JNJFOC-20101002336	-	-
599	7632052	Ambien	Zolpidem Tartrate	-	Nausea;Product Tampering;Vomiting	Serious	Other Outcomes	Not Specified	2010	06-OCT-2010	Direct	Not Specified	Not Specified	-	Not Specified	Not Specified	-	-	06-OCT-2010	Not Specified	Not Specified	-	-	-
600	7640538	Zolpidem	Zolpidem Tartrate	Insomnia	Drug Ineffective;Product Counterfeit	Serious	Other Outcomes	Female	20-AUG-2010	08-OCT-2010	Direct	67 YR	195 LB	-	Consumer	Not Specified	-	-	08-OCT-2010	Not Specified	Not Specified	-	-	-
601	7643887	Prempro	Estrogens, Conjugated\Medroxyprogesterone Acetate	Menopause	Product Counterfeit;Drug Ineffective	Non-Serious	Non-Serious	Female	01-JUL-2010	27-OCT-2010	Non-Expedited	48 YR	63.56 KG	Wyeth	Consumer	Not Specified	Atrovent;Advair Diskus;Albuterol;Keflex	17-SEP-2010	27-OCT-2010	US	Not Specified	US-WYE-H17002410	-	-
602	7656777	Kaletra	Lopinavir\Ritonavir	Asthma;Hiv Infection	Dizziness;Hallucination;Wrong Product Administered;Product Tampering;Product Dispensing Error	Non-Serious	Non-Serious	Male	-	07-OCT-2011	Non-Expedited	Not Specified	35.866 KG	Abbott	Consumer	Not Specified	Combivir;Albuterol	26-JUL-2010	04-NOV-2010	US	Not Specified	US-ABBOTT-10P-163-0651256-00	-	-
603	7661885	-	Atorvastatin Calcium	Hypercholesterolaemia	Ventricular Tachycardia;Counterfeit Product Administered	Serious	Hospitalized	Female	01-AUG-2010	09-NOV-2010	Expedited	Not Specified	Not Specified	Pfizer	Healthcare Professional	Health Professional	-	28-OCT-2010	09-NOV-2010	CA	Not Specified	CA-PFIZER INC-2010139295	Mark Cardwell. Fake drug stuns cardiologist. The Medical Post. 2010;Val 46, No 18:1	-
604	7663552	Viagra	Sildenafil Citrate	-	Nerve Degeneration;Product Counterfeit;Weight Decreased	Serious	Other Outcomes	Male	-	22-NOV-2010	Expedited	60 YR	Not Specified	Pfizer	Healthcare Professional	Health Professional	-	15-NOV-2010	10-NOV-2010	IL	Not Specified	IL-PFIZER INC-2010140510	-	-
605	7664360	Velcade	Bortezomib	Plasma Cell Myeloma	Counterfeit Product Administered;Diarrhoea	Serious	Other Outcomes	Not Specified	26-AUG-2010	19-NOV-2010	Expedited	Not Specified	Not Specified	Millennium	Consumer	Not Specified	-	12-NOV-2010	11-NOV-2010	CN	Not Specified	CN-MPIJNJ-2010-05520	-	-
606	7664890	-	Acetaminophen\Codeine Phosphate	Pelvic Pain	Product Counterfeit;Drug Ineffective	Serious	Other Outcomes	Male	01-OCT-2010	18-NOV-2010	Non-Expedited	63 YR	123 KG	Ortho	Consumer	Not Specified	-	03-NOV-2010	11-NOV-2010	BR	Not Specified	BR-JNJFOC-20101102342	-	-
607	7668779	-	Miconazole Nitrate	Tinea Pedis	Product Counterfeit;Application Site Pain;Application Site Swelling	Serious	Other Outcomes	Female	02-NOV-2010	15-NOV-2010	Expedited	40 YR	Not Specified	Johnson And Johnson	Healthcare Professional	Health Professional	-	04-NOV-2010	15-NOV-2010	CN	Not Specified	CN-JNJFOC-20101102425	-	-
608	7676203	Plavix	Clopidogrel Bisulfate	Thrombosis Prophylaxis	Product Counterfeit;Angina Pectoris;Off Label Use	Serious	Other Outcomes	Male	20-OCT-2010	19-NOV-2010	Expedited	70 YR	Not Specified	Aventis	Consumer	Not Specified	-	08-NOV-2010	19-NOV-2010	CN	Not Specified	CN-SANOFI-AVENTIS-2010SA067537	-	-
609	7676396	Xenical	Orlistat	Obesity	Product Counterfeit;Constipation	Serious	Other Outcomes	Female	01-AUG-2010	19-NOV-2010	Expedited	66 YR	Not Specified	Roche	Healthcare Professional	Health Professional	Lansoprazole;Metformin Hydrochloride;Lipitor	11-NOV-2010	19-NOV-2010	GB	Not Specified	GB-ROCHE-733591	-	-
610	7685895	Viagra	Sildenafil Citrate	Erectile Dysfunction	Drug Ineffective;Counterfeit Product Administered	Non-Serious	Non-Serious	Male	-	29-NOV-2010	Non-Expedited	Not Specified	61.2 KG	Pfizer	Consumer	Not Specified	Propecia	12-FEB-2010	29-NOV-2010	US	Not Specified	US-PFIZER INC-2010003586	-	-
611	7686372	Viagra	Sildenafil Citrate	Erectile Dysfunction	Drug Ineffective;Counterfeit Product Administered	Non-Serious	Non-Serious	Male	01-JUN-2010	29-NOV-2010	Non-Expedited	61 YR	92.971 KG	Pfizer	Healthcare Professional	Health Professional	-	15-JUL-2010	29-NOV-2010	US	Not Specified	US-PFIZER INC-2010071133	-	-
612	7686410	Viagra	Sildenafil Citrate	Erectile Dysfunction	Drug Ineffective;Product Counterfeit	Non-Serious	Non-Serious	Male	04-AUG-2010	29-NOV-2010	Non-Expedited	68 YR	81.633 KG	Pfizer	Consumer	Not Specified	-	04-AUG-2010	29-NOV-2010	US	Not Specified	US-PFIZER INC-2010098849	-	-
613	7688926	-	Valacyclovir Hydrochloride	Herpes Virus Infection	Product Substitution Issue;Product Counterfeit;Drug Ineffective;Herpes Virus Infection	Non-Serious	Non-Serious	Female	-	08-NOV-2010	Direct	56 YR	130 LB	-	Not Specified	Not Specified	-	-	08-NOV-2010	Not Specified	Not Specified	-	-	-
614	7699880	Pravachol	Pravastatin Sodium	-	Product Counterfeit	Non-Serious	Non-Serious	Female	-	08-DEC-2010	Non-Expedited	Not Specified	Not Specified	Bristol Myers Squibb	Consumer	Not Specified	-	15-APR-2010	08-DEC-2010	US	Not Specified	US-BRISTOL-MYERS SQUIBB COMPANY-15002496	-	-
615	7700052	Advil Pm	Diphenhydramine Citrate\Ibuprofen	Insomnia	Drug Ineffective;Product Tampering	Non-Serious	Non-Serious	Male	2010	08-DEC-2010	Non-Expedited	57	77 KG	Pfizer	Consumer	Not Specified	Cardizem;Lasix	08-NOV-2010	08-DEC-2010	US	Not Specified	US-PFIZER INC-2010148421	-	-
616	7701293	Vicodin Es	Acetaminophen\Hydrocodone Bitartrate	Product Used For Unknown Indication	Product Counterfeit;Counterfeit Product Administered;Somnolence;Overdose;Nausea;Sensory Disturbance	Non-Serious	Non-Serious	Male	-	09-DEC-2010	Non-Expedited	Not Specified	Not Specified	Abbott	Consumer	Not Specified	-	08-SEP-2010	09-DEC-2010	US	Not Specified	US-ABBOTT-10P-163-0672947-00	-	-
617	7701664	Avandamet	Metformin Hydrochloride\Rosiglitazone Maleate	Diabetes Mellitus	Product Quality Issue;Product Counterfeit;Blood Glucose Fluctuation	Non-Serious	Non-Serious	Female	-	09-DEC-2010	Non-Expedited	51 YR	Not Specified	Glaxosmithkline	Healthcare Professional	Health Professional	-	09-APR-2010	09-DEC-2010	US	Not Specified	A0837747A	-	-
618	7707312	Crestor	Rosuvastatin Calcium	Blood Cholesterol Increased	Counterfeit Product Administered;Blood Cholesterol Increased;Drug Ineffective	Non-Serious	Non-Serious	Male	01-JAN-2009	14-DEC-2010	Non-Expedited	53 YR	86.2 KG	Astrazeneca	Consumer	Not Specified	Niaspan	21-DEC-2009	14-DEC-2010	US	Not Specified	US-ASTRAZENECA-2009SE28856	-	-
619	7707346	Crestor	Rosuvastatin Calcium	-	Counterfeit Product Administered;Low Density Lipoprotein Increased;Blood Triglycerides Increased;Drug Ineffective	Non-Serious	Non-Serious	Male	12-NOV-2009	14-DEC-2010	Non-Expedited	50 YR	Not Specified	Astrazeneca	Healthcare Professional	Health Professional	-	01-DEC-2009	14-DEC-2010	US	Not Specified	US-ASTRAZENECA-2009SE29957	-	-
620	7708906	Crestor	Rosuvastatin Calcium	Hypercholesterolaemia	Counterfeit Product Administered;Low Density Lipoprotein Increased;Drug Ineffective	Non-Serious	Non-Serious	Not Specified	01-FEB-2010	14-DEC-2010	Non-Expedited	Not Specified	Not Specified	Astrazeneca	Healthcare Professional	Health Professional	-	08-JUN-2010	14-DEC-2010	US	Not Specified	US-ASTRAZENECA-2010SE21619	-	-
621	7709171	Crestor	Rosuvastatin Calcium	-	Lipids Increased;High Density Lipoprotein Decreased;Counterfeit Product Administered	Non-Serious	Non-Serious	Not Specified	-	14-DEC-2010	Non-Expedited	Not Specified	Not Specified	Astrazeneca	Healthcare Professional	Health Professional	-	28-JUN-2010	14-DEC-2010	US	Not Specified	US-ASTRAZENECA-2010SE30770	-	-
622	7715202	Lipitor	Atorvastatin Calcium	Blood Cholesterol Abnormal;Blood Cholesterol Increased;Thyroid Disorder	Dysgeusia;Counterfeit Product Administered	Non-Serious	Non-Serious	Female	01-AUG-2010	26-JUL-2012	Non-Expedited	66 YR	56 KG	Pfizer	Consumer	Not Specified	Aspirin;Levothyroxine	23-JUL-2012	16-DEC-2010	US	Not Specified	US-PFIZER INC-2010165275	-	-
623	7716730	Soriatane	Acitretin	Ichthyosis	Muscular Weakness;Middle Insomnia;Product Counterfeit;Hypoaesthesia	Non-Serious	Non-Serious	Male	-	17-DEC-2010	Non-Expedited	51 YR	77.3 KG	Glaxosmithkline	Healthcare Professional	Health Professional	Multi-Vitamin;Eucerin;Nizoral;Protopic;Xipamide	09-NOV-2010	17-DEC-2010	US	Not Specified	A0854331A	-	-
624	7716880	-	Acetaminophen\Chlorpheniramine\Dextromethorphan\Pseudoephedrine;Acetaminophen\Chlorpheniramine\Pseudoephedrine	Cough;Influenza;Nasopharyngitis	Drug Ineffective;Product Counterfeit	Serious	Other Outcomes	Male	01-NOV-2007	28-NOV-2007	Expedited	Not Specified	Not Specified	Mcneil	Consumer	Not Specified	-	18-NOV-2007	28-NOV-2007	CN	Not Specified	CN-JNJFOC-20071107890	-	-
625	7717085	-	Acetaminophen\Chlorpheniramine\Dextromethorphan\Pseudoephedrine	Nasopharyngitis	Product Counterfeit;Drug Ineffective	Serious	Other Outcomes	Female	08-JUL-2009	24-JUL-2009	Expedited	Not Specified	Not Specified	Mcneil	Consumer	Not Specified	-	09-JUL-2009	24-JUL-2009	CN	Not Specified	CN-JNJFOC-20090703273	-	-
626	7718174	Methadone	Methadone Hydrochloride	Drug Dependence	Drug Ineffective;Liquid Product Physical Issue;Product Odour Abnormal;Product Taste Abnormal;Sedation;Discomfort;Product Tampering;Asthenopia;Poisoning;Therapeutic Product Effect Decreased	Non-Serious	Non-Serious	Male	-	05-JAN-2011	Non-Expedited	33	Not Specified	Roxane	Consumer	Not Specified	-	29-DEC-2010	17-DEC-2010	US	Not Specified	US-ROXANE LABORATORIES, INC.-2010-RO-01562RO	-	-
627	7723935	-	Magnesium Oxide	Constipation	Product Counterfeit	Non-Serious	Non-Serious	Female	-	17-NOV-2010	Direct	47 YR	140 LB	-	Not Specified	Not Specified	-	-	17-NOV-2010	Not Specified	Y	-	-	-
628	7724695	Divalproex Sodium Er	Divalproex Sodium	Bipolar Disorder	Drug Level Below Therapeutic;Poor Quality Product Administered;Counterfeit Product Administered	Serious	Other Outcomes	Male	01-OCT-2010	24-NOV-2010	Direct	15 YR	140 LB	-	Consumer	Not Specified	-	-	24-NOV-2010	Not Specified	Y	-	-	-
629	7739299	Zolpidem	Zolpidem Tartrate	Insomnia	Drug Ineffective;Product Counterfeit;Product Quality Issue	Non-Serious	Non-Serious	Female	10-OCT-2010	29-NOV-2010	Direct	28 YR	140 LB	-	Not Specified	Not Specified	-	-	29-NOV-2010	Not Specified	Not Specified	-	-	-
630	7739376	Humulin N	Insulin Human	Diabetes Mellitus	Drug Ineffective;Hypoglycaemic Coma;Product Tampering;Medication Error	Serious	Hospitalized;Other Outcomes	Male	-	18-FEB-2011	Expedited	Not Specified	Not Specified	Eli Lilly And Co	Healthcare Professional	Health Professional	-	07-FEB-2011	24-DEC-2010	US	Not Specified	US-ELI_LILLY_AND_COMPANY-US201012005015	-	-
631	7739525	Coumadin	Warfarin Sodium	-	Counterfeit Product Administered;Thrombosis	Serious	Other Outcomes	Male	-	24-DEC-2010	Expedited	Not Specified	Not Specified	Bristol Myers Squibb	Consumer	Not Specified	-	22-DEC-2010	24-DEC-2010	CR	Not Specified	CR-BRISTOL-MYERS SQUIBB COMPANY-15457054	-	-
632	7745363	Premarin;Provera	Medroxyprogesterone Acetate;Estrogens, Conjugated;Medroxyprogesterone Acetate	Menopause;Product Used For Unknown Indication	Chondropathy;Drug Ineffective;Product Counterfeit;Anxiety;Postmenopausal Haemorrhage;Blood Urine Present;Hypersensitivity;Arthralgia;Nasopharyngitis	Serious	Other Outcomes	Female	01-JAN-2009	13-JAN-2011	Expedited	66 YR	125 KG	Pfizer	Consumer	Not Specified	Hydrochlorothiazide;Lasix	04-NOV-2010	31-DEC-2010	US	Not Specified	US-PFIZER INC-US-WYE-H16975410	-	-
633	7749689	Depakene	Valproic Acid	Epilepsy	Product Substitution Issue;Seizure;Product Counterfeit	Serious	Other Outcomes	Female	01-DEC-2010	05-JAN-2011	Expedited	Not Specified	Not Specified	Abbott	Consumer	Not Specified	-	30-DEC-2010	05-JAN-2011	RU	Not Specified	RU-ABBOTT-11P-251-0694901-00	-	-
634	7757426	Prevacid	Lansoprazole	Gastrooesophageal Reflux Disease	Malaise;Product Tampering;Product Physical Issue	Serious	Hospitalized	Female	2010	24-NOV-2010	Direct	47	200 LB	-	Healthcare Professional	Health Professional	-	-	24-NOV-2010	Not Specified	Y	-	-	-
635	7772494	Benicar	Olmesartan Medoxomil	Blood Pressure Measurement	Product Counterfeit;Product Substitution Issue;Product Taste Abnormal;Product Quality Issue;Drug Ineffective;Product Odour Abnormal	Serious	Other Outcomes	Male	23-SEP-2010	29-DEC-2010	Direct	29 YR	137 LB	-	Not Specified	Not Specified	-	-	29-DEC-2010	Not Specified	Not Specified	-	-	-
636	7778081	Wellbutrin Xl	Bupropion Hydrochloride	Product Used For Unknown Indication	Product Counterfeit;Product Quality Issue;Weight Increased	Non-Serious	Non-Serious	Male	-	28-JAN-2011	Non-Expedited	Not Specified	Not Specified	Glaxosmithkline	Consumer	Not Specified	-	14-SEP-2010	28-JAN-2011	US	Not Specified	A0886902A	-	-
637	7779451	Latisse	Bimatoprost	Madarosis	Product Counterfeit;Skin Discolouration	Serious	Other Outcomes	Female	-	05-JAN-2011	Direct	Not Specified	140 LB	-	Consumer	Not Specified	-	-	05-JAN-2011	Not Specified	Not Specified	-	-	-
638	7792244	Clotrimazole And Betamethasone Dipropionate	Betamethasone\Betamethasone Dipropionate\Clotrimazole	-	Skin Discolouration;Injury;Nervous System Disorder;Product Tampering	Serious	Other Outcomes	Male	2010	21-JAN-2011	Expedited	Not Specified	Not Specified	Taro	Consumer	Other,Consumer	-	04-JAN-2011	07-JAN-2011	Not Specified	Not Specified	2010P1003541	-	-
639	7793317	-	Isopropyl Alcohol	-	Product Quality Issue;Skin Burning Sensation;Dermatitis;Product Counterfeit	Serious	Other Outcomes	Female	01-MAR-2010	07-APR-2010	Direct	42 YR	180 LB	-	Consumer	Not Specified	-	-	07-APR-2010	Not Specified	Not Specified	-	-	-
640	7795119	Humalog	Insulin Lispro	Diabetes Mellitus	Blood Pressure Increased;Stress;Drug Ineffective;Blood Glucose Decreased;Product Dose Omission Issue;Blood Glucose Increased;Product Tampering;Insomnia;Anxiety;Coma;Malaise;Blood Glucose Fluctuation	Serious	Other Outcomes	Female	2011	01-MAR-2011	Expedited	57	Not Specified	Eli Lilly And Co	Consumer	Not Specified	Metformin;Levemir	18-FEB-2011	01-FEB-2011	US	Not Specified	US-ELI_LILLY_AND_COMPANY-US201101004620	-	-
641	7799144	-	Lisinopril	Hypertension	Product Counterfeit;Drug Ineffective;Product Substitution Issue;Blood Pressure Increased	Serious	Other Outcomes	Female	02-JAN-2010	10-JAN-2011	Direct	Not Specified	160 LB	-	Healthcare Professional	Health Professional	-	-	10-JAN-2011	Not Specified	Not Specified	-	-	-
642	7799535	-	Zolpidem Tartrate	Insomnia	Initial Insomnia;Drug Ineffective;Product Counterfeit	Serious	Other Outcomes	Male	06-JAN-2011	10-JAN-2011	Direct	38 YR	170 LB	-	Consumer	Not Specified	-	-	10-JAN-2011	Not Specified	Not Specified	-	-	-
643	7810370	Jantoven	Warfarin Sodium	Atrial Fibrillation;Mitral Valve Replacement	Product Measured Potency Issue;Product Counterfeit;International Normalised Ratio Decreased	Serious	Other Outcomes	Male	27-DEC-2010	28-JAN-2011	Direct	74 YR	190 LB	-	Healthcare Professional	Health Professional	-	-	28-JAN-2011	Not Specified	Not Specified	-	-	-
644	7813504	Cialis	Tadalafil	-	Counterfeit Product Administered;Thrombosis;Acute Kidney Injury;Cardiac Failure;Hypertension;Cerebral Infarction;Pulmonary Oedema;Respiratory Failure	Serious	Other Outcomes;Hospitalized	Male	2010	24-SEP-2014	Expedited	45 YR	Not Specified	Eli Lilly And Co	Healthcare Professional	Not Specified	-	16-SEP-2014	15-FEB-2011	JP	Not Specified	JP-ELI_LILLY_AND_COMPANY-JP201102000712	Watanabe T, Fukushima H, Seki K, Tada Y, Kitaoka H, Okuchi K, et al..Two cases suspected to be related to Cialis counterfeit drugs.The 34th Japan Toxicology Symposium 2012;:76.	-
645	7813506	Cialis	Tadalafil	Product Used For Unknown Indication	Product Counterfeit;Interstitial Lung Disease	Serious	Died;Hospitalized	Male	-	22-SEP-2014	Expedited	55 YR	Not Specified	Eli Lilly And Co	Consumer	Not Specified	Unspecified Ingredient	16-SEP-2014	15-FEB-2011	JP	Not Specified	JP-ELI_LILLY_AND_COMPANY-JP201101004327	Watanabe T, Fukushima H, Seki K, Tada Y, Kitaoka H, Okuchi K, et al..Two cases suspected to be related to Cialis counterfeit drugs.The 34th Japan Toxicology Symposium 2012;:76.	-
646	7815805	Advil	Ibuprofen	-	Glossodynia;Product Contamination Physical;Product Physical Issue;Product Tampering	Non-Serious	Non-Serious	Female	-	16-FEB-2011	Non-Expedited	Not Specified	Not Specified	Pfizer	Consumer	Not Specified	-	09-FEB-2011	16-FEB-2011	US	Not Specified	US-PFIZER INC-2011031057	-	-
647	7818440	Mirena	Levonorgestrel	-	Alopecia;Counterfeit Product Administered;Adverse Drug Reaction	Non-Serious	Non-Serious	Female	-	16-AUG-2011	Non-Expedited	Not Specified	Not Specified	Bayer	Consumer	Not Specified	-	08-FEB-2011	18-FEB-2011	US	Not Specified	US-BAYER-2011-007155	-	-
648	7822606	Concerta	Methylphenidate Hydrochloride	Product Used For Unknown Indication	Product Counterfeit	Serious	Other Outcomes	Male	FEB-2011	06-JAN-2014	Expedited	Not Specified	Not Specified	Janssen	Consumer	Not Specified	-	18-MAR-2011	23-FEB-2011	TR	Not Specified	TR-JNJFOC-20110205080	-	-
649	7825299	Robitussin Cough And Cold Cf Max	Dextromethorphan Hydrobromide\Guaifenesin\Phenylephrine Hydrochloride	-	Abdominal Discomfort;Poisoning Deliberate;Product Tampering;Dyspepsia;Dysgeusia	Serious	Other Outcomes	Female	2011	24-FEB-2011	Expedited	74	Not Specified	Pfizer	Consumer	Not Specified	-	17-FEB-2011	24-FEB-2011	US	Not Specified	US-PFIZER INC-2011038084	-	-
650	7835389	-	Ceftazidime	Amputation;Diabetes Mellitus;Hypertension	Infusion Site Erythema;Infusion Site Pain;Cerebrovascular Accident;Infusion Site Thrombosis;Muscular Weakness;Product Counterfeit;Infusion Site Swelling	Serious	Hospitalized;Life Threatening	Male	18-FEB-2011	20-APR-2011	Expedited	62 YR	120 KG	Glaxosmithkline	Consumer	Not Specified	Unspecified Ingredient;Mixtard Human 70/30	10-APR-2011	01-MAR-2011	EG	Not Specified	B0702593A	-	-
651	7837307	-	Metformin Hydrochloride	-	Abdominal Symptom;Product Counterfeit	Serious	Other Outcomes	Female	-	02-MAR-2011	Expedited	60 YR	77 KG	Bristol Myers Squibb	Consumer	Not Specified	Glipizide	24-FEB-2011	02-MAR-2011	US	Not Specified	US-BRISTOL-MYERS SQUIBB COMPANY-15569197	-	-
652	7841698	-	Hydrochlorothiazide\Irbesartan;Nebivolol Hydrochloride	Hypertension	Blood Pressure Increased;Product Counterfeit	Serious	Life Threatening;Other Outcomes	Male	01-JAN-2011	04-MAR-2011	Expedited	59 YR	Not Specified	Bristol Myers Squibb	Healthcare Professional	Health Professional	Aspirin;Magnesium;Atorvastatin;Ezetimibe	22-FEB-2011	04-MAR-2011	DE	Not Specified	DE-BRISTOL-MYERS SQUIBB COMPANY-15499643	-	-
653	7841861	Iressa	Gefitinib	-	Death;Counterfeit Product Administered	Serious	Life Threatening;Died	Not Specified	-	04-MAR-2011	Expedited	Not Specified	Not Specified	Astrazeneca	Consumer	Not Specified	-	28-FEB-2011	04-MAR-2011	HK	Not Specified	HK-ASTRAZENECA-2011SE11132	-	-
654	7841921	Arava	Leflunomide	Ankylosing Spondylitis	Product Counterfeit;Hepatic Enzyme Increased	Serious	Hospitalized	Female	27-JAN-2011	13-MAY-2011	Expedited	56 YR	80 KG	Aventis	Healthcare Professional	Health Professional	Betamethasone Dipropionate\Betamethasone Sodium Phosphate;Tizanidine Hydrochloride;Novocain;Ketoprofen;Hydrocortisone;Potassium Iodide;Enalapril;Meloxicam;Omeprazole;Lidocaine;Levothyroxine Sodium	04-MAY-2011	04-MAR-2011	RU	Not Specified	RU-SANOFI-AVENTIS-2011SA011881	-	-
655	7843269	Claforan	Cefotaxime Sodium	Sepsis Neonatal	Product Counterfeit;Death	Serious	Died	Male	05-FEB-2011	15-MAR-2011	Expedited	6 MTH	4.7 KG	Aventis	Healthcare Professional	Health Professional	Ceftazidime;Phenobarbital	04-MAR-2011	07-MAR-2011	PK	Not Specified	PK-SANOFI-AVENTIS-2011SA011351	-	-
656	7848177	Cialis	Tadalafil	Blood Pressure Measurement;Erectile Dysfunction	Counterfeit Product Administered;Atrial Septal Defect;Cardiac Valve Disease;Intentional Product Misuse	Serious	Other Outcomes	Male	-	09-MAR-2011	Expedited	Not Specified	Not Specified	Eli Lilly And Co	Consumer	Not Specified	Unspecified Ingredient	24-FEB-2011	09-MAR-2011	US	Not Specified	US-ELI_LILLY_AND_COMPANY-US201102007061	-	-
657	7879737	-	Pantoprazole Sodium	Gastrooesophageal Reflux Disease	Product Counterfeit;Condition Aggravated;Product Substitution Issue;Product Measured Potency Issue;Gastrooesophageal Reflux Disease	Serious	Other Outcomes	Female	15-FEB-2011	16-MAR-2011	Direct	83 YR	149 LB	-	Healthcare Professional	Health Professional	-	-	16-MAR-2011	Not Specified	Not Specified	-	-	-
658	7887170	Plavix	Clopidogrel Bisulfate;Clopidogrel Bisulfate	Angina Pectoris;Blood Cholesterol Abnormal;Blood Pressure Abnormal;Stent Placement;Thrombosis Prophylaxis	Product Counterfeit;Vascular Occlusion;Laboratory Test Abnormal;Contusion	Serious	Other Outcomes	Female	01-SEP-2010	02-MAY-2011	Expedited	Not Specified	65.91 KG	Aventis	Consumer	Not Specified	Vitamins;Unspecified Ingredient;Simvastatin;Atenolol;Hydrochlorothiazide;Aspirin	26-APR-2011	06-APR-2011	US	Not Specified	US-SANOFI-AVENTIS-2011SA020173	-	-
659	7887549	Advil Congestion Relief	Ibuprofen\Phenylephrine Hydrochloride	Rhinorrhoea	Product Counterfeit;Drug Ineffective	Non-Serious	Non-Serious	Male	-	12-JUL-2011	Non-Expedited	Not Specified	Not Specified	Pfizer	Consumer	Not Specified	-	06-JUL-2011	06-APR-2011	US	Not Specified	US-PFIZER INC-2011071004	-	-
660	7895945	Depakene	Valproic Acid	Epilepsy;Product Used For Unknown Indication	Product Counterfeit;Epilepsy	Serious	Other Outcomes	Male	01-APR-2011	12-APR-2011	Expedited	Not Specified	Not Specified	Abbott	Consumer	Not Specified	Carbamazepine	08-APR-2011	12-APR-2011	CN	Not Specified	CN-ABBOTT-11P-035-0717801-00	-	-
661	7902327	-	Ibuprofen	Pyrexia	Counterfeit Product Administered;Drug Ineffective	Serious	Other Outcomes	Male	17-DEC-2010	18-APR-2011	Expedited	43 YR	Not Specified	Pfizer	Consumer	Not Specified	-	13-APR-2011	18-APR-2011	AR	Not Specified	AR-PFIZER INC-2010175761	-	-
662	7903994	Cymbalta	Duloxetine Hydrochloride	Major Depression	Carcinoid Syndrome;Product Counterfeit;Malaise	Serious	Hospitalized;Other Outcomes	Female	-	03-JUN-2011	Expedited	Not Specified	Not Specified	Eli Lilly And Co	Healthcare Professional	Health Professional	Phenergan;Vistaril;Coumadin;Morphine;Duragesic;Restoril;Alprazolam;Sandostatin;Flonase	20-MAY-2011	19-APR-2011	US	Not Specified	US-ELI_LILLY_AND_COMPANY-US201104002264	-	-
663	7905685	Avelox	Moxifloxacin Hydrochloride	Bronchitis;Ear Infection;Sinusitis	Sinusitis;Bronchitis;Somnolence;Malaise;Condition Aggravated;Asthma;Gastric Ph Increased;Paraesthesia;Product Counterfeit	Serious	Other Outcomes	Male	26-MAR-2011	05-APR-2011	Direct	51 YR	205 LB	-	Consumer	Not Specified	-	-	05-APR-2011	Not Specified	Not Specified	-	-	-
664	7908470	Amlodipine Besylate And Benazepril Hydrochloride	Amlodipine Besylate\Benazepril Hydrochloride	Hypertension	Blood Pressure Increased;Product Substitution Issue;Product Counterfeit	Serious	Life Threatening	Male	-	08-APR-2011	Direct	Not Specified	165 LB	-	Consumer	Not Specified	-	-	08-APR-2011	Not Specified	Not Specified	-	-	-
665	7910673	Cozaar	Losartan Potassium;Losartan Potassium	-	Product Counterfeit;Overdose;Hot Flush;Product Substitution Issue;Cough	Serious	Other Outcomes;Life Threatening	Female	-	06-APR-2011	Direct	Not Specified	130 LB	-	Consumer	Not Specified	-	-	06-APR-2011	Not Specified	Not Specified	-	-	-
666	7919970	Nasonex;Ritalin;Vicodin;Provigil;Patanol;Neurontin;Synthroid;Adderall	Amphetamine Aspartate\Amphetamine Sulfate\Dextroamphetamine Saccharate\Dextroamphetamine Sulfate;Levothyroxine Sodium;Gabapentin;Olopatadine Hydrochloride;Hydrocodone;Mometasone Furoate;Modafinil;Minerals\Vitamins;Acetaminophen\Hydrocodone Bitartrate;Methylphenidate Hydrochloride;Hyoscyamine Sulfate;Mometasone Furoate	Hypersensitivity	Counterfeit Product Administered;Drug Ineffective	Non-Serious	Non-Serious	Female	-	20-MAR-2013	Non-Expedited	Not Specified	Not Specified	Pfizer	Consumer	Not Specified	-	20-MAR-2013	29-APR-2011	US	Not Specified	US-PFIZER INC-2011091207	-	-
667	7922882	Nexium	Esomeprazole Magnesium	Gastrooesophageal Reflux Disease	Dyspepsia;Product Counterfeit	Non-Serious	Non-Serious	Female	-	29-APR-2011	Non-Expedited	Not Specified	50.8 KG	Astrazeneca	Consumer	Not Specified	Qvar;Singulair;Coumadin;Paxil;Xopenex;Lasix	05-MAR-2010	29-APR-2011	US	Not Specified	US-ASTRAZENECA-2010SE05380	-	-
668	7926205	Nexium	Esomeprazole Magnesium	Gastrooesophageal Reflux Disease	Gastrooesophageal Reflux Disease;Drug Ineffective;Counterfeit Product Administered;Asthma;Oropharyngeal Pain	Non-Serious	Non-Serious	Female	-	02-MAY-2011	Non-Expedited	Not Specified	Not Specified	Astrazeneca	Consumer	Not Specified	Flovent;Flonase;Xanax	18-NOV-2010	02-MAY-2011	US	Not Specified	US-ASTRAZENECA-2010SE49616	-	-
669	7928597	-	Nicotine	Product Used For Unknown Indication	Product Quality Issue;Product Tampering;Feeling Abnormal	Serious	Other Outcomes	Male	2011	03-MAY-2011	Expedited	Not Specified	Not Specified	Mcneil	Consumer	Not Specified	-	18-APR-2011	03-MAY-2011	GB	Not Specified	GB-JNJFOC-20110408154	-	-
670	7929811	-	Lorazepam	Anxiety	Product Counterfeit;Product Quality Issue;Anxiety;Drug Level Decreased	Serious	Hospitalized	Male	01-APR-2010	21-APR-2011	Direct	19 YR	200 LB	-	Consumer	Not Specified	-	-	21-APR-2011	Not Specified	Not Specified	-	-	-
671	7931263	-	Valproate Sodium	Constipation;Epilepsy	Presyncope;Hypotension;Asthenia;Product Counterfeit	Serious	Other Outcomes	Female	15-MAR-2011	05-MAY-2011	Expedited	14 YR	Not Specified	Abbott	Consumer	Not Specified	Bisacodyl	29-APR-2011	05-MAY-2011	RU	Not Specified	RU-ABBOTT-11P-251-0722369-00	-	-
672	7934060	Herbal Nos	Herbals	Analgesic Therapy	Product Label Counterfeit;Rash;Product Sterility Lacking;Product Label Issue	Non-Serious	Non-Serious	Male	01-SEP-2010	25-APR-2011	Direct	46 YR	160 LB	-	Consumer	Not Specified	-	-	25-APR-2011	Not Specified	Y	-	-	-
673	7934288	Levaquin	Levofloxacin	Gastrointestinal Infection	Product Counterfeit;Drug Ineffective	Non-Serious	Non-Serious	Female	15-APR-2011	25-APR-2011	Direct	45 YR	102 LB	-	Not Specified	Not Specified	-	-	25-APR-2011	Not Specified	Not Specified	-	-	-
674	7943516	Levoxyl	Levothyroxine Sodium	Hypothyroidism	Influenza;Abdominal Pain;Suicidal Ideation;Hypophagia;Nausea;Product Tampering;Panic Attack;Mental Status Changes;Dizziness	Serious	Hospitalized;Disabled;Other Outcomes	Female	-	02-MAY-2011	Direct	63	155 LB	-	Consumer	Not Specified	-	-	02-MAY-2011	Not Specified	Y	-	-	-
675	7944522	Humulin R	Insulin Human	Type 2 Diabetes Mellitus	Oedema Peripheral;Pneumonia;Product Tampering;Bowel Movement Irregularity;Chest Discomfort	Serious	Hospitalized	Male	-	13-JUL-2011	Expedited	Not Specified	99.773 KG	Eli Lilly And Co	Healthcare Professional	Health Professional	Lantus	01-JUL-2011	13-MAY-2011	US	Not Specified	US-ELI_LILLY_AND_COMPANY-US201105003080	-	-
676	7946369	Zoloft	Sertraline Hydrochloride;Sertraline Hydrochloride	Stress	Insomnia;Stress;Malaise;Product Counterfeit;Aneurysm;Anger;Cerebrovascular Accident	Serious	Other Outcomes	Female	-	20-MAY-2011	Expedited	72 YR	Not Specified	Pfizer	Consumer	Not Specified	Celebrex;Diflucan	14-MAY-2011	16-MAY-2011	US	Not Specified	US-PFIZER INC-2011098018	-	-
677	7954746	-	Dextroamphetamine Sulfate	Attention Deficit Hyperactivity Disorder	Counterfeit Product Administered;Product Counterfeit	Serious	Other Outcomes	Female	02-MAY-2011	11-MAY-2011	Direct	25 YR	130 LB	-	Healthcare Professional	Health Professional	-	-	11-MAY-2011	Not Specified	Not Specified	-	-	-
678	7966155	Levaquin	Levofloxacin;Ciprofloxacin;Metronidazole;Unspecified Ingredient	Gastrointestinal Infection;Infection	Drug Ineffective;Nausea;Product Counterfeit;Dizziness;Photosensitivity Reaction;Ageusia	Serious	Other Outcomes	Not Specified	-	20-JUL-2011	Non-Expedited	Not Specified	Not Specified	Ortho	Consumer	Not Specified	-	12-JUL-2011	31-MAY-2011	US	Not Specified	US-JNJFOC-20110511198	-	-
679	7966221	-	Ketoconazole	Tinea Pedis	Product Counterfeit;Pruritus;Skin Erosion	Serious	Other Outcomes	Male	12-MAY-2011	20-JUL-2011	Expedited	Not Specified	Not Specified	Ortho	Consumer	Not Specified	-	12-JUL-2011	31-MAY-2011	CN	Not Specified	CN-JNJFOC-20110508444	-	-
680	7968152	Nizoral	Ketoconazole	Antifungal Prophylaxis;Dandruff	Drug Ineffective;Pruritus;Product Counterfeit;Product Odour Abnormal	Serious	Other Outcomes	Male	01-MAR-2011	01-JUN-2011	Non-Expedited	Not Specified	Not Specified	Ortho	Consumer	Not Specified	-	20-MAY-2011	01-JUN-2011	HK	Not Specified	HK-JNJFOC-20110402653	-	-
681	7972048	Depakene	Valproic Acid	Epilepsy	Product Counterfeit;Epilepsy	Serious	Other Outcomes	Male	01-OCT-2010	08-SEP-2011	Expedited	25 YR	Not Specified	Abbott	Consumer	Not Specified	-	02-SEP-2011	02-JUN-2011	CN	Not Specified	CN-ABBOTT-11P-035-0729372-00	-	-
682	7973560	-	Miconazole Nitrate	Tinea Pedis	Application Site Swelling;Product Counterfeit	Serious	Other Outcomes	Male	19-APR-2011	28-NOV-2013	Expedited	Not Specified	Not Specified	Janssen	Consumer	Not Specified	-	21-NOV-2013	03-JUN-2011	CN	Not Specified	CN-JNJFOC-20110411557	-	-
683	7975015	-	Gabapentin	Muscle Injury	Treatment Failure;Drug Ineffective;Product Substitution Issue;Product Counterfeit	Non-Serious	Non-Serious	Male	26-APR-2011	23-MAY-2011	Direct	62 YR	73.6 KG	-	Consumer	Not Specified	-	-	23-MAY-2011	Not Specified	Not Specified	-	-	-
684	7980091	Lantus	Insulin Glargine	Diabetes Mellitus	Ketoacidosis;Product Counterfeit	Serious	Hospitalized;Other Outcomes	Male	24-APR-2011	17-DEC-2012	Expedited	39 YR	65 KG	Aventis	Consumer	Not Specified	Insulin Aspart	04-DEC-2012	08-JUN-2011	CN	Not Specified	CN-SANOFI-AVENTIS-2011SA033583	-	-
685	7984817	Atripla	Efavirenz\Emtricitabine\Tenofovir Disoproxil Fumarate	Hiv Infection	Cd4 Lymphocytes Decreased;Product Counterfeit;Blood Hiv Rna Increased	Serious	Other Outcomes	Female	16-MAY-2011	27-MAY-2011	Direct	59 YR	53 KG	-	Healthcare Professional	Health Professional	-	-	27-MAY-2011	Not Specified	Not Specified	-	-	-
686	7985308	-	Lisinopril	Blood Pressure Measurement	Product Substitution Issue;Counterfeit Product Administered;Blood Pressure Increased	Serious	Other Outcomes	Female	10-MAY-2011	26-MAY-2011	Direct	46 YR	61.4 KG	-	Healthcare Professional	Health Professional	-	-	26-MAY-2011	Not Specified	Not Specified	-	-	-
687	7987544	Chlordiazepoxide Hydrochloride And Clidinium Bromide	Chlordiazepoxide Hydrochloride\Clidinium Bromide	-	Feeling Abnormal;Product Tampering;Product Physical Issue	Non-Serious	Non-Serious	Female	2011	26-MAY-2011	Direct	Not Specified	Not Specified	-	Consumer	Not Specified	-	-	26-MAY-2011	Not Specified	Not Specified	-	-	-
688	7990435	Exalgo	Hydromorphone Hydrochloride	Product Used For Unknown Indication	Product Tampering	Serious	Hospitalized	Not Specified	-	14-JUN-2011	Expedited	Not Specified	Not Specified	Covidien	Consumer	Not Specified	-	01-JUN-2011	14-JUN-2011	AU	Not Specified	AU-TYCO HEALTHCARE/MALLINCKRODT-T201101212	-	-
689	7991541	Atripla	Efavirenz\Emtricitabine\Tenofovir Disoproxil Fumarate	Hiv Infection	Cd4 Lymphocytes Decreased;Blood Hiv Rna Increased;Product Counterfeit	Serious	Other Outcomes	Female	16-MAY-2011	03-JUN-2011	Direct	59 YR	116 LB	-	Healthcare Professional	Health Professional	-	-	03-JUN-2011	Not Specified	Not Specified	-	-	-
690	7991920	-	Metformin Hydrochloride	Diabetes Mellitus	Drug Ineffective;Product Counterfeit	Non-Serious	Non-Serious	Male	30-MAY-2011	06-JUN-2011	Direct	64 YR	190 LB	-	Consumer	Not Specified	Atenolol	-	06-JUN-2011	Not Specified	Not Specified	-	-	-
691	7994300	-	Alprazolam	-	Headache;Product Physical Issue;Product Taste Abnormal;Palpitations;Counterfeit Product Administered;Product Packaging Counterfeit;Product Measured Potency Issue	Non-Serious	Non-Serious	Not Specified	-	07-JUN-2011	Direct	Not Specified	Not Specified	-	Not Specified	Not Specified	-	-	07-JUN-2011	Not Specified	Not Specified	-	-	-
692	8006183	Prevacid	Lansoprazole	Gastric Ph Decreased	Fall;Product Label Issue;Dizziness;Arthralgia;Muscular Weakness;Gastric Ph Decreased;Crying;Product Tampering;Expired Product Administered	Serious	Required Intervention;Hospitalized	Female	2011	14-JUN-2011	Direct	60	155 LB	-	Not Specified	Not Specified	Xanax;Vasotec	-	14-JUN-2011	Not Specified	Y	-	-	-
693	8007313	-	Gemfibrozil	Hyperlipidaemia	Product Taste Abnormal;Product Counterfeit;Migraine;Nausea;Swelling;Product Odour Abnormal;Poisoning;Arthralgia;Product Substitution Issue	Serious	Other Outcomes	Female	11-JUN-2011	15-JUN-2011	Direct	54 YR	185 LB	-	Consumer	Not Specified	-	-	15-JUN-2011	Not Specified	Not Specified	-	-	-
694	8009944	-	Levofloxacin	Urethritis	Anaphylactic Shock;Product Counterfeit	Serious	Hospitalized	Male	05-JUN-2011	05-JUL-2011	Expedited	27 YR	Not Specified	Ortho	Healthcare Professional	Health Professional	-	27-JUN-2011	27-JUN-2011	RU	Not Specified	RU-JNJFOC-20110609197	-	-
695	8009987	Haldol Decanoate;Haldol	Haloperidol;Flupentixol;Haloperidol Decanoate;Zuclopenthixol	Product Used For Unknown Indication;Schizophrenia	Suicidal Ideation;Vision Blurred;Obesity;Feeling Abnormal;Diarrhoea;Product Quality Issue;Headache;Pyrexia;Stress;Product Tampering;Bedridden;Hypersensitivity;Brain Injury;Myalgia;Constipation;Depression;Delusion;Injection Site Pain;Cognitive Disorder;Product Administration Error;Persecutory Delusion;Lethargy;Malaise;Hallucination, Visual;Back Pain;Amnesia;Rash;Incorrect Drug Administration Rate;…	Serious	Hospitalized;Other Outcomes	Female	2009	30-MAY-2016	Expedited	48	82.56 KG	Janssen	Consumer	Not Specified	-	18-JUL-2013	27-JUN-2011	GB	Not Specified	GB-JNJFOC-20110608634	-	-
696	8012075	-	Glimepiride	Diabetes Mellitus	Gastrooesophageal Reflux Disease;Product Counterfeit;Vomiting;Chills;Dyspnoea;Counterfeit Product Administered;Body Temperature Increased;Paraesthesia;Hyperhidrosis;Chest Pain;Insomnia;Blood Glucose Increased	Serious	Hospitalized	Male	2011	14-JUL-2011	Expedited	63 YR	180 LB	Dr Reddys	Consumer	Other,Consumer	Crestor	30-JUN-2011	13-JUN-2011	Not Specified	Not Specified	USA/USA/11/0018612	-	-
697	8018090	Avandia	Rosiglitazone Maleate	Diabetes Mellitus	Loss Of Consciousness;Product Counterfeit;Blood Glucose Decreased;Blood Glucose Increased;Speech Disorder	Serious	Hospitalized;Life Threatening	Male	19-MAY-2011	22-JUN-2011	Direct	64 YR	23.5 LB	-	Consumer	Not Specified	-	-	22-JUN-2011	Not Specified	Not Specified	-	-	-
698	8018518	Rocaltrol	Calcitriol	Blood Parathyroid Hormone Increased	Blood Parathyroid Hormone Abnormal;Drug Ineffective;Product Counterfeit	Serious	Other Outcomes	Male	-	16-JUN-2011	Expedited	35 YR	69.5 KG	Validus	Consumer	Other,Consumer,Foreign	-	04-JUN-2011	16-JUN-2011	Not Specified	Not Specified	VAL_00579_2011	-	-
699	8031921	Orencia	Abatacept	-	Counterfeit Product Administered	Serious	Other Outcomes	Not Specified	-	12-JUL-2011	Expedited	Not Specified	Not Specified	Bristol Myers Squibb	Consumer	Not Specified	-	01-JUL-2011	12-JUL-2011	CO	Not Specified	CO-BRISTOL-MYERS SQUIBB COMPANY-15871254	-	-
700	8031922	Orencia	Abatacept	-	Counterfeit Product Administered	Serious	Other Outcomes	Not Specified	29-APR-2011	12-JUL-2011	Expedited	Not Specified	Not Specified	Bristol Myers Squibb	Consumer	Not Specified	-	07-JUL-2011	12-JUL-2011	CO	Not Specified	CO-BRISTOL-MYERS SQUIBB COMPANY-15890296	-	-
701	8031923	Orencia	Abatacept	-	Counterfeit Product Administered	Serious	Other Outcomes	Not Specified	08-APR-2011	12-JUL-2011	Expedited	Not Specified	Not Specified	Bristol Myers Squibb	Consumer	Not Specified	-	07-JUL-2011	12-JUL-2011	CO	Not Specified	CO-BRISTOL-MYERS SQUIBB COMPANY-15890189	-	-
702	8035568	Orencia	Abatacept	-	Counterfeit Product Administered	Serious	Other Outcomes	Not Specified	-	14-JUL-2011	Expedited	Not Specified	Not Specified	Bristol Myers Squibb	Consumer	Not Specified	-	12-JUL-2011	14-JUL-2011	CO	Not Specified	CO-BRISTOL-MYERS SQUIBB COMPANY-15899289	-	-
703	8035580	Orencia	Abatacept	-	Counterfeit Product Administered	Serious	Other Outcomes	Not Specified	10-JUN-2011	14-JUL-2011	Expedited	Not Specified	Not Specified	Bristol Myers Squibb	Consumer	Not Specified	-	12-JUL-2011	14-JUL-2011	CO	Not Specified	CO-BRISTOL-MYERS SQUIBB COMPANY-15898919	-	-
704	8037265	Medrol	Methylprednisolone	Polymyalgia Rheumatica	Counterfeit Product Administered;Unevaluable Event;Malaise	Serious	Hospitalized	Female	01-JAN-2011	27-JUL-2011	Expedited	Not Specified	Not Specified	Pfizer	Consumer	Not Specified	-	25-JUL-2011	15-JUL-2011	US	Not Specified	US-PFIZER INC-2011160171	-	-
705	8037733	Excedrin Migraine	Acetaminophen\Aspirin\Caffeine	Headache	Product Tampering;Somnolence	Non-Serious	Non-Serious	Male	2011	06-JUL-2011	Direct	46	225 LB	-	Healthcare Professional	Health Professional	-	-	06-JUL-2011	Not Specified	Not Specified	-	-	-
706	8045705	Micardis	Telmisartan	Hypertension;Hypothyroidism	Hypotension;Product Counterfeit;Drug Ineffective;Blood Pressure Increased;Blood Pressure Systolic Increased;Hypertension;Blood Pressure Fluctuation	Non-Serious	Non-Serious	Female	JUL-2011	02-JAN-2014	Non-Expedited	96 YR	Not Specified	Boehringer Ingelheim	Healthcare Professional	Not Specified	Terazosin;Hydralazine;Aspirin;Levothyroxine	23-DEC-2013	20-JUL-2011	US	Not Specified	US-B.I. PHARMACEUTICALS,INC./RIDGEFIELD-2011-BP-17860BP	-	-
707	8047602	Plavix	Clopidogrel Bisulfate	Cardiovascular Event Prophylaxis;Myocardial Infarction;Percutaneous Coronary Intervention;Thrombosis Prophylaxis	Angina Pectoris;Respiratory Distress;Nausea;Product Counterfeit	Serious	Other Outcomes	Male	01-JUL-2011	21-JUL-2011	Expedited	Not Specified	Not Specified	Aventis	Consumer	Not Specified	Simvastatin	18-JUL-2011	21-JUL-2011	CN	Not Specified	CN-SANOFI-AVENTIS-2011SA045591	-	-
708	8049793	Duragesic	Fentanyl	Anxiety;Back Pain;Fatigue;Muscle Relaxant Therapy;Pain;Post-Traumatic Stress Disorder;Product Used For Unknown Indication;Rheumatoid Arthritis	Drug Tolerance;Therapeutic Response Increased;Hyperaesthesia;Intervertebral Disc Disorder;Product Tampering	Serious	Other Outcomes	Female	2010	22-JUL-2011	Expedited	48	52.16 KG	Ortho	Consumer	Not Specified	Oxycodone;Zanaflex;Baclofen;Adderall;Xanax	15-JUL-2011	22-JUL-2011	US	Not Specified	US-JNJFOC-20110707491	-	-
709	8051188	Coumadin	Warfarin Sodium	-	Product Counterfeit	Non-Serious	Non-Serious	Female	-	25-JUL-2011	Non-Expedited	Not Specified	Not Specified	Bristol Myers Squibb	Consumer	Not Specified	-	24-MAR-2011	25-JUL-2011	US	Not Specified	US-BRISTOL-MYERS SQUIBB COMPANY-15614944	-	-
710	8051922	Coumadin	Warfarin Sodium	Atrial Fibrillation	Product Counterfeit;International Normalised Ratio Fluctuation	Non-Serious	Non-Serious	Male	10-SEP-2010	25-JUL-2011	Non-Expedited	78 YR	82 KG	Bristol Myers Squibb	Consumer	Not Specified	Nexium;Enalapril;Lipitor;Pancrelipase;Coreg;Dilantin	09-NOV-2010	25-JUL-2011	US	Not Specified	US-BRISTOL-MYERS SQUIBB COMPANY-15325285	-	-
711	8060012	Hydrea	Hydroxyurea;Aspirin	Coagulopathy;Thrombocytosis	Product Counterfeit;Abdominal Pain Upper;Oropharyngeal Pain;Platelet Count Increased;Dry Mouth;Drug Ineffective;Tongue Ulceration	Serious	Other Outcomes	Female	-	02-APR-2012	Expedited	49 YR	80 KG	Bristol Myers Squibb	Consumer	Not Specified	-	22-MAR-2012	29-JUL-2011	BR	Not Specified	BR-BRISTOL-MYERS SQUIBB COMPANY-15910490	-	-
712	8060038	-	Divalproex Sodium	-	Drug Level Decreased;Product Counterfeit	Serious	Other Outcomes	Male	DEC-2010	22-JUL-2011	Direct	57 YR	Not Specified	-	Healthcare Professional	Health Professional	-	-	22-JUL-2011	Not Specified	Not Specified	-	-	-
713	8064861	Zolpidem	Zolpidem Tartrate	Insomnia	Product Counterfeit;Drug Ineffective;Product Substitution Issue;Product Formulation Issue	Non-Serious	Non-Serious	Male	01-JUL-2011	29-JUL-2011	Direct	62 YR	202 LB	-	Healthcare Professional	Health Professional	-	-	29-JUL-2011	Not Specified	Not Specified	-	-	-
714	8066845	Viagra	Sildenafil Citrate	Erectile Dysfunction	Drug Ineffective;Pneumonia;Incorrect Route Of Product Administration;Nasopharyngitis;Product Counterfeit;Product Physical Issue	Serious	Other Outcomes	Male	01-MAR-2011	03-AUG-2011	Expedited	72 YR	109 KG	Pfizer	Healthcare Professional	Health Professional	-	01-AUG-2011	03-AUG-2011	US	Not Specified	US-PFIZER INC-2011175586	-	-
715	8080449	Rivotril	Clonazepam;Amphetamine	-	Product Counterfeit;Balance Disorder;Aggression;Coma;Pyrexia;Confusional State	Serious	Hospitalized;Other Outcomes	Male	-	08-AUG-2011	Expedited	Not Specified	Not Specified	Roche	Consumer	Not Specified	-	02-AUG-2011	08-AUG-2011	DK	Not Specified	DK-ROCHE-794031	-	-
716	8080775	Fentanyl Transdermal System	Fentanyl	Pain;Systemic Lupus Erythematosus	Product Lot Number Issue;Pruritus;Application Site Burn;Product Tampering;Bedridden;Skin Reaction;Drug Ineffective;Loss Of Personal Independence In Daily Activities;Skin Exfoliation	Serious	Other Outcomes;Disabled	Female	2011	12-AUG-2011	Expedited	61	140 LB	Actavis South Atlantic	Healthcare Professional	Consumer,Health Professional	Levothyroxine	28-JUL-2011	28-JUL-2011	Not Specified	Not Specified	2011P1007698	-	-
717	8086724	Plavix	Clopidogrel Bisulfate	Hypertension;Prophylaxis	Extrasystoles;Product Counterfeit;Platelet Count Increased	Serious	Hospitalized	Male	01-JUL-2011	11-AUG-2011	Expedited	69 YR	90 KG	Aventis	Consumer	Not Specified	Amlodipine Besylate;Metoprolol	02-AUG-2011	11-AUG-2011	CN	Not Specified	CN-SANOFI-AVENTIS-2011SA049176	-	-
718	8089179	Nexium	Esomeprazole Magnesium	Gastritis	Constipation;Counterfeit Product Administered;Abdominal Pain	Serious	Other Outcomes;Hospitalized	Female	29-JUL-2011	10-OCT-2011	Expedited	45 YR	Not Specified	Astrazeneca	Consumer	Not Specified	-	30-SEP-2011	12-AUG-2011	CO	Not Specified	CO-ASTRAZENECA-2011SE47056	-	-
719	8095370	Mens Rogaine Unscented Formula	Minoxidil	Alopecia	Drug Ineffective;Product Counterfeit	Serious	Other Outcomes	Male	-	18-AUG-2011	Expedited	Not Specified	Not Specified	Johnson And Johnson	Consumer	Not Specified	-	11-AUG-2011	18-AUG-2011	HK	Not Specified	HK-JNJFOC-2009016061	-	-
720	8098392	Plavix	Clopidogrel Bisulfate	Thrombosis Prophylaxis	Product Quality Issue;Coronary Artery Stenosis;Product Counterfeit	Serious	Hospitalized	Female	30-JUL-2011	19-AUG-2011	Expedited	51 YR	50 KG	Aventis	Consumer	Not Specified	Aspirin	08-AUG-2011	19-AUG-2011	CN	Not Specified	CN-SANOFI-AVENTIS-2011SA050355	-	-
721	8101991	-	Hydromorphone Hydrochloride	Anxiety;Drug Abuse;Pain;Pelvic Pain	Treatment Noncompliance;Acute Kidney Injury;Squamous Cell Carcinoma Of The Cervix;Product Tampering;Suicidal Ideation;Skin Laceration;Mental Status Changes;Inadequate Analgesia;Drug Abuse;Disease Progression	Serious	Other Outcomes	Female	-	23-AUG-2011	Expedited	46	Not Specified	Purdue	Healthcare Professional	Health Professional	Gabapentin;Pregabalin;Buprenorphine;Tramadol Hydrochloride;Alprazolam;Cocaine;Hydrocodone Bitartrate;Cannabis Sativa Subsp. Indica Top;Methadone Hydrochloride;Morphine Sulfate;Lidocaine	15-AUG-2011	23-AUG-2011	US	Not Specified	US-NAPPMUNDI-GBR-2011-0008675	Koyyalagunta D, Burton AW, Toro MP, Driver L, Novy DM. Opioid Abuse in cancer pain: Report of two cases and Presentation of an Algorithm of Multidisiplinary Care. Pain Physician. 2011;14:E361-E371	-
722	8108469	Exalgo	Hydromorphone Hydrochloride	Breakthrough Pain;Pain;Pruritus	Drug Ineffective;Intentional Product Misuse;Product Prescribing Error;Product Tampering	Non-Serious	Non-Serious	Male	2011	26-AUG-2011	Non-Expedited	56	Not Specified	Covidien	Healthcare Professional	Health Professional	Tylenol With Codeine;Unspecified Ingredient;Soma;Fentanyl;Gabapentin	15-AUG-2011	26-AUG-2011	US	Not Specified	US-TYCO HEALTHCARE/MALLINCKRODT-T201101593	-	-
723	8129936	Orencia	Abatacept	-	Counterfeit Product Administered	Serious	Other Outcomes	Not Specified	08-JUL-2011	11-SEP-2011	Expedited	Not Specified	Not Specified	Bristol Myers Squibb	Consumer	Not Specified	-	30-AUG-2011	11-SEP-2011	CO	Not Specified	CO-BRISTOL-MYERS SQUIBB COMPANY-16038424	-	-
724	8129937	Orencia	Abatacept	-	Counterfeit Product Administered	Serious	Other Outcomes	Not Specified	13-JUL-2011	11-SEP-2011	Expedited	Not Specified	Not Specified	Bristol Myers Squibb	Consumer	Not Specified	-	30-AUG-2011	11-SEP-2011	CO	Not Specified	CO-BRISTOL-MYERS SQUIBB COMPANY-16038309	-	-
725	8133489	-	Metoprolol Succinate	Arrhythmia;Hypertension	Pulmonary Oedema;Counterfeit Product Administered	Serious	Died;Hospitalized	Male	03-MAY-2011	30-NOV-2011	Expedited	77 YR	Not Specified	Astrazeneca	Consumer	Not Specified	-	24-NOV-2011	13-SEP-2011	CO	Not Specified	CO-ASTRAZENECA-2011SE54331	-	-
726	8135560	Orencia	Abatacept	-	Counterfeit Product Administered	Serious	Other Outcomes	Not Specified	13-JUN-2011	14-SEP-2011	Expedited	Not Specified	Not Specified	Bristol Myers Squibb	Consumer	Not Specified	-	06-SEP-2011	14-SEP-2011	CO	Not Specified	CO-BRISTOL-MYERS SQUIBB COMPANY-16038416	-	-
727	8136419	Orencia	Abatacept	-	Counterfeit Product Administered	Serious	Other Outcomes	Not Specified	16-JUN-2011	14-SEP-2011	Expedited	Not Specified	Not Specified	Bristol Myers Squibb	Consumer	Not Specified	-	11-AUG-2011	14-SEP-2011	CO	Not Specified	CO-BRISTOL-MYERS SQUIBB COMPANY-16038333	-	-
728	8136420	Orencia	Abatacept	-	Counterfeit Product Administered	Serious	Other Outcomes	Not Specified	-	14-SEP-2011	Expedited	Not Specified	Not Specified	Bristol Myers Squibb	Consumer	Not Specified	-	12-AUG-2011	14-SEP-2011	CO	Not Specified	CO-BRISTOL-MYERS SQUIBB COMPANY-16038234	-	-
729	8136421	Orencia	Abatacept	-	Counterfeit Product Administered	Serious	Other Outcomes	Not Specified	28-JUN-2011	14-SEP-2011	Expedited	Not Specified	Not Specified	Bristol Myers Squibb	Consumer	Not Specified	-	11-AUG-2011	14-SEP-2011	CO	Not Specified	CO-BRISTOL-MYERS SQUIBB COMPANY-16038382	-	-
730	8138762	Mabthera	Rituximab	Non-Hodgkin'S Lymphoma	Haematuria;Respiratory Failure;Sepsis;Renal Failure;Pyrexia;Abdominal Pain Upper;Product Counterfeit	Serious	Hospitalized	Female	06-JUN-2011	15-SEP-2011	Expedited	Not Specified	100 KG	Genentech	Consumer	Not Specified	-	05-SEP-2011	15-SEP-2011	CN	Not Specified	CN-GENENTECH-324074	-	-
731	8140653	Plavix	Clopidogrel Bisulfate	Thrombosis Prophylaxis	Condition Aggravated;Product Counterfeit;Coronary Artery Stenosis;Angina Pectoris	Serious	Hospitalized	Male	03-SEP-2011	16-SEP-2011	Expedited	54 YR	75 KG	Aventis	Consumer	Not Specified	Aspirin;Diltiazem Hydrochloride;Trimetazidine Dihydrochloride	13-SEP-2011	16-SEP-2011	CN	Not Specified	CN-SANOFI-AVENTIS-2011SA059266	-	-
732	8142032	-	Oxaliplatin	-	Death;Abdominal Pain Upper;Product Quality Issue;Product Counterfeit;Loss Of Consciousness	Serious	Died	Male	01-SEP-2011	19-SEP-2011	Expedited	65 YR	Not Specified	Aventis	Healthcare Professional	Health Professional	-	15-SEP-2011	19-SEP-2011	CN	Not Specified	CN-SANOFI-AVENTIS-2011SA059960	-	-
733	8149338	Seroquel	Quetiapine Fumarate	Sleep Disorder	Counterfeit Product Administered;Drug Ineffective;Feeling Jittery;Dizziness	Non-Serious	Non-Serious	Male	-	22-SEP-2011	Non-Expedited	27 YR	Not Specified	Astrazeneca	Consumer	Not Specified	-	30-NOV-2010	22-SEP-2011	US	Not Specified	US-ASTRAZENECA-2010SE56948	-	-
734	8153338	-	Clonazepam	Autoimmune Disorder	Pain;Neuromyopathy;Product Substitution Issue;Product Counterfeit	Serious	Other Outcomes	Female	-	20-SEP-2011	Direct	79 YR	159 LB	-	Not Specified	Not Specified	-	-	20-SEP-2011	Not Specified	Not Specified	-	-	-
735	8154009	-	Clindamycin	Bacterial Vulvovaginitis;Pelvic Inflammatory Disease	Product Counterfeit;Pain;Therapeutic Product Effect Decreased	Serious	Disabled	Female	31-AUG-2011	20-SEP-2011	Direct	Not Specified	135 LB	-	Consumer	Not Specified	-	-	20-SEP-2011	Not Specified	Not Specified	-	-	-
736	8157977	Aleve;Avapro	Irbesartan;Naproxen Sodium	Hypertension	Blood Pressure Inadequately Controlled;Product Counterfeit	Non-Serious	Non-Serious	Female	-	27-SEP-2011	Non-Expedited	68 YR	88 KG	Bristol Myers Squibb	Consumer	Not Specified	Crestor;Benicar	18-MAR-2011	27-SEP-2011	US	Not Specified	US-BRISTOL-MYERS SQUIBB COMPANY-15606973	-	-
737	8165189	Risperdal	Risperidone;Unspecified Ingredient	Product Used For Unknown Indication;Schizophrenia	Feeling Abnormal;Product Tampering;Euphoric Mood;Dizziness;Grief Reaction;Wrong Technique In Product Usage Process;Product Contamination;Product Colour Issue	Serious	Hospitalized;Other Outcomes	Female	-	28-NOV-2013	Expedited	Not Specified	Not Specified	Janssen	Consumer	Not Specified	Haldol	20-NOV-2013	03-OCT-2011	AU	Not Specified	AU-JNJFOC-20110909798	-	-
738	8169488	Alimta	Pemetrexed Disodium	Lung Adenocarcinoma;Premedication	White Blood Cell Count Decreased;Escherichia Sepsis;Counterfeit Product Administered	Serious	Other Outcomes	Male	05-AUG-2011	18-OCT-2011	Expedited	70 YR	Not Specified	Eli Lilly And Co	Healthcare Professional	Health Professional	Cisplatin;Folic Acid;Vitamin B12;Dexamethasone	09-OCT-2011	05-OCT-2011	CN	Not Specified	CN-ELI_LILLY_AND_COMPANY-CN201108003635	-	-
739	8170166	-	Avobenzone\Octisalate\Octocrylene\Oxybenzone	-	Blister;Eye Irritation;Product Tampering;Product Odour Abnormal;Rash	Non-Serious	Non-Serious	Female	2011	29-SEP-2011	Direct	Not Specified	Not Specified	-	Not Specified	Not Specified	-	-	29-SEP-2011	Not Specified	Not Specified	-	-	-
740	8173146	-	Metoprolol;Irbesartan	Diabetes Mellitus;Hypertension	Blood Pressure Inadequately Controlled;Product Counterfeit;Dizziness	Serious	Hospitalized	Female	01-AUG-2011	14-OCT-2011	Expedited	68 YR	65 KG	Bristol Myers Squibb	Consumer	Not Specified	Metformin Hydrochloride	13-OCT-2011	07-OCT-2011	CN	Not Specified	CN-BRISTOL-MYERS SQUIBB COMPANY-16107740	-	-
741	8189613	Avalide	Hydrochlorothiazide\Irbesartan	-	Product Counterfeit;Dizziness	Non-Serious	Non-Serious	Male	-	19-OCT-2011	Non-Expedited	Not Specified	Not Specified	Bristol Myers Squibb	Consumer	Not Specified	-	03-MAY-2011	19-OCT-2011	US	Not Specified	US-BRISTOL-MYERS SQUIBB COMPANY-15649841	-	-
742	8192504	Nexium	Esomeprazole Magnesium	Oesophagitis	Drug Ineffective;Counterfeit Product Administered	Serious	Other Outcomes	Female	05-OCT-2011	16-NOV-2011	Expedited	53 YR	Not Specified	Astrazeneca	Healthcare Professional	Health Professional	-	07-NOV-2011	20-OCT-2011	CO	Not Specified	CO-ASTRAZENECA-2011SE62192	-	-
743	8192857	Neurontin	Gabapentin	Neuropathy Peripheral	Blood Pressure Increased;Counterfeit Product Administered	Serious	Life Threatening	Female	12-APR-2011	19-OCT-2011	Direct	79 YR	205 LB	-	Consumer	Not Specified	-	-	19-OCT-2011	Not Specified	Y	-	-	-
744	8200384	-	Olanzapine	-	Night Sweats;Drug Ineffective;Hallucination;Product Counterfeit	Serious	Hospitalized	Male	-	18-DEC-2011	Expedited	Not Specified	Not Specified	Eli Lilly And Co	Consumer	Not Specified	-	05-DEC-2011	26-OCT-2011	GB	Not Specified	GB-ELI_LILLY_AND_COMPANY-GB201110002945	-	-
745	8205616	Serevent Diskus	Salmeterol Xinafoate	Product Used For Unknown Indication	Illness;Product Complaint;Drug Ineffective;Suspected Counterfeit Product	Non-Serious	Non-Serious	Male	-	30-OCT-2012	Non-Expedited	Not Specified	Not Specified	Glaxosmithkline	Consumer	Not Specified	-	25-APR-2012	28-OCT-2011	US	Not Specified	US-GLAXOSMITHKLINE-A0924966A	-	-
746	8208819	Emla	Lidocaine\Prilocaine	Anaesthesia	Hypersensitivity;Keratitis;Counterfeit Product Administered;Uveitis;Cyclitis	Serious	Hospitalized;Disabled;Other Outcomes	Female	02-JUN-2011	28-OCT-2011	Expedited	43 YR	Not Specified	Astrazeneca	Healthcare Professional	Health Professional	-	19-OCT-2011	28-OCT-2011	RU	Not Specified	RU-ASTRAZENECA-2011SE63185	-	-
747	8215240	-	Alprazolam	Anxiety	Counterfeit Product Administered;Malaise;Anxiety;Drug Ineffective	Non-Serious	Non-Serious	Female	24-OCT-2011	31-OCT-2011	Non-Expedited	34 YR	54.422 KG	Pfizer	Consumer	Not Specified	-	24-OCT-2011	31-OCT-2011	US	Not Specified	US-PFIZER INC-2011260414	-	-
748	8229286	Orencia	Abatacept	-	Counterfeit Product Administered	Serious	Other Outcomes	Not Specified	-	04-NOV-2011	Expedited	Not Specified	Not Specified	Bristol Myers Squibb	Healthcare Professional	Health Professional	-	25-OCT-2011	04-NOV-2011	CO	Not Specified	CO-BRISTOL-MYERS SQUIBB COMPANY-16193617	-	-
749	8233464	Tricor	Fenofibrate	Blood Cholesterol Increased;Blood Triglycerides Increased;Hypertension;Mineral Supplementation	Erythema;Skin Burning Sensation;Rash Macular;Product Tampering	Non-Serious	Non-Serious	Female	-	07-NOV-2011	Non-Expedited	Not Specified	93.07 KG	Abbott	Consumer	Not Specified	Simvastatin;Klor-Con;Diovan	10-AUG-2011	07-NOV-2011	US	Not Specified	US-ABBOTT-11P-163-0845686-00	-	-
750	8242851	-	Methylphenidate	-	Drug Ineffective;Product Counterfeit	Non-Serious	Non-Serious	Male	11-NOV-2011	14-NOV-2011	Direct	38 YR	Not Specified	-	Healthcare Professional	Health Professional	-	-	14-NOV-2011	US	Not Specified	-	-	-
751	8248351	Lamictal	Lamotrigine	Bipolar Disorder	Product Counterfeit;Product Quality Issue;Mania;Anxiety;Suicidal Ideation;Product Substitution Issue	Serious	Other Outcomes;Life Threatening	Male	06-NOV-2011	17-NOV-2011	Direct	49 YR	81.646 KG	-	Consumer	Consumer	-	-	17-NOV-2011	US	Not Specified	-	-	-
752	8257340	-	Bromocriptine Mesylate	Pituitary Tumour Benign	Poor Quality Product Administered;Product Counterfeit;Blood Prolactin Increased	Non-Serious	Non-Serious	Male	-	07-AUG-2006	Direct	75 YR	164 KG	-	Healthcare Professional	Not Specified	-	-	07-AUG-2006	Not Specified	Not Specified	-	-	-
753	8257876	Synthroid	Levothyroxine Sodium	Hypothyroidism	Palpitations;Hypertension;Heart Rate Increased;Product Tampering;Insomnia	Serious	Life Threatening	Female	2011	15-NOV-2011	Direct	64	123 LB	-	Healthcare Professional	Health Professional	-	-	15-NOV-2011	Not Specified	Not Specified	-	-	-
754	8260737	Nicorette	Nicotine	Product Used For Unknown Indication	Oral Pain;Gingival Pain;Product Counterfeit	Serious	Other Outcomes	Male	-	23-NOV-2011	Expedited	Not Specified	Not Specified	Mcneil	Consumer	Not Specified	-	21-NOV-2011	23-NOV-2011	GB	Not Specified	GB-JNJFOC-20111109337	-	-
755	8262468	-	Irbesartan	Hypertension	Dizziness;Blood Pressure Inadequately Controlled;Product Counterfeit	Serious	Other Outcomes	Male	01-AUG-2011	23-NOV-2011	Expedited	66 YR	70 KG	Bristol Myers Squibb	Consumer	Not Specified	Lacidipine	16-NOV-2011	23-NOV-2011	CN	Not Specified	CN-BRISTOL-MYERS SQUIBB COMPANY-16235939	-	-
756	8281856	-	Amphetamine	Attention Deficit Hyperactivity Disorder	Product Counterfeit;Product Substitution Issue;Dysgeusia;Tremor	Non-Serious	Non-Serious	Not Specified	08-DEC-2011	09-DEC-2011	Direct	Not Specified	Not Specified	-	Not Specified	Not Specified	-	-	09-DEC-2011	US	Not Specified	-	-	-
757	8283936	Vicodin Es	Acetaminophen\Hydrocodone Bitartrate	Product Used For Unknown Indication	Product Expiration Date Issue;Product Counterfeit	Non-Serious	Non-Serious	Male	-	12-DEC-2011	Non-Expedited	Not Specified	Not Specified	Abbott	Consumer	Not Specified	-	22-NOV-2011	12-DEC-2011	US	Not Specified	US-ABBOTT-11P-163-0879734-00	-	-
758	8284354	Adderall	Amphetamine Aspartate\Amphetamine Sulfate\Dextroamphetamine Saccharate\Dextroamphetamine Sulfate	Attention Deficit Hyperactivity Disorder	Product Formulation Issue;Product Measured Potency Issue;Nausea;Heart Rate Increased;Drug Ineffective;Product Counterfeit;Product Substitution Issue	Serious	Other Outcomes	Male	09-NOV-2011	12-DEC-2011	Direct	21 YR	77.11 KG	-	Healthcare Professional	Not Specified	-	-	12-DEC-2011	US	Not Specified	-	-	-
759	8286638	-	Valproic Acid	Petit Mal Epilepsy	Parosmia;Seizure;Product Counterfeit	Serious	Other Outcomes	Male	-	13-DEC-2011	Expedited	12 YR	Not Specified	Abbott	Consumer	Not Specified	-	07-DEC-2011	13-DEC-2011	IN	Not Specified	IN-ABBOTT-11P-078-0881864-00	-	-
760	8290707	Vyvanse	Lisdexamfetamine Dimesylate	Attention Deficit Hyperactivity Disorder	Product Physical Issue;Product Quality Issue;Therapeutic Product Effect Decreased;Product Tampering	Serious	Other Outcomes	Female	2011	14-DEC-2011	Direct	48	56.699 KG	-	Consumer	Not Specified	Vyvanse	-	14-DEC-2011	US	Not Specified	-	-	-
761	8291511	Effient	Prasugrel Hydrochloride	Thrombosis Prophylaxis	Thrombosis In Device;Product Counterfeit;Chest Discomfort;Cerebral Haemorrhage;Eye Swelling;Eye Haemorrhage;Eye Pruritus;Dyspnoea	Serious	Other Outcomes;Died	Female	01-OCT-2011	23-DEC-2011	Expedited	Not Specified	Not Specified	Eli Lilly And Co	Consumer	Not Specified	-	20-DEC-2011	14-DEC-2011	DE	Not Specified	DE-ELI_LILLY_AND_COMPANY-DE201111006282	-	-
762	8291704	Humulin 70/30	Insulin Human	Type 1 Diabetes Mellitus	Reaction To Excipient;Chronic Obstructive Pulmonary Disease;Blood Glucose Increased;Coronary Artery Disease;Feeling Abnormal;Tremor;Product Tampering;Blood Pressure Increased;Cardiac Murmur;Feeling Hot	Serious	Hospitalized	Female	2011	03-FEB-2012	Expedited	58	Not Specified	Eli Lilly And Co	Healthcare Professional	Health Professional	Spiriva;Accolate;Imdur;Flovent;Flexeril;Lovenox;Catapres-Tts;Colace;Hydralazine;Hydrocodone;Verapamil Hydrochloride;Ativan;Nitroglycerin;Losartan Potassium;Protonix;Lipitor;Albuterol;Plavix	26-JAN-2012	14-DEC-2011	US	Not Specified	US-ELI_LILLY_AND_COMPANY-US201112001300	-	-
763	8296622	Abilify	Aripiprazole	-	Psychotic Disorder;Product Counterfeit;Drug Ineffective	Serious	Other Outcomes	Male	-	16-DEC-2011	Non-Expedited	16 YR	Not Specified	Bristol Myers Squibb	Consumer	Not Specified	-	11-JAN-2011	16-DEC-2011	US	Not Specified	US-BRISTOL-MYERS SQUIBB COMPANY-15316367	-	-
764	8297501	Zyprexa	Olanzapine	-	Counterfeit Product Administered;Product Counterfeit;Night Sweats;Hallucination	Serious	Hospitalized	Male	-	13-JAN-2012	Expedited	Not Specified	Not Specified	Eli Lilly And Co	Consumer	Not Specified	-	14-DEC-2011	18-DEC-2011	GB	Not Specified	GB-ELI_LILLY_AND_COMPANY-GB201112001280	-	-
765	8299223	Effient	Prasugrel Hydrochloride	-	Death;Product Counterfeit	Serious	Died	Female	-	23-JAN-2012	Expedited	Not Specified	Not Specified	Eli Lilly And Co	Healthcare Professional	Health Professional	-	20-DEC-2011	19-DEC-2011	DE	Not Specified	DE-ELI_LILLY_AND_COMPANY-DE201112003328	-	-
766	8304660	Risperdal	Risperidone	Schizophrenia	Completed Suicide;Product Counterfeit;Drug Ineffective;Hallucination	Serious	Died	Female	-	29-MAR-2017	Expedited	Not Specified	60 KG	Janssen	Consumer	Not Specified	-	27-MAR-2017	21-DEC-2011	CN	Not Specified	CN-JNJFOC-20111208437	-	-
767	8306210	-	Quetiapine	-	Product Tampering;Toxicity To Various Agents	Serious	Died	Male	-	21-DEC-2011	Expedited	48	Not Specified	Astrazeneca	Healthcare Professional	Health Professional	-	16-DEC-2011	21-DEC-2011	US	Not Specified	US-ASTRAZENECA-2011SE76986	Bronstein AC, Spyker DA, Cantilena LR, Green JL, Rumavk BH, Dart RC.. 2010 Annual Report of the American Association of Poison Control Centers National Poison Data System (NPDS): 28th Annual Report. Clinical Toxicology 2011; 49:910-41.	-
768	8313319	-	Hydrogen Peroxide\Sodium Bicarbonate\Sodium Fluoride	Dental Disorder Prophylaxis	Product Counterfeit;Dysgeusia	Non-Serious	Non-Serious	Not Specified	16-SEP-2010	20-DEC-2011	Direct	Not Specified	Not Specified	-	Consumer	Not Specified	-	-	20-DEC-2011	Not Specified	Not Specified	-	-	-
769	8317152	-	Bupropion Hydrochloride	Anger;Depression	Product Label Issue;Aggression;Therapy Non-Responder;Anger;Depressed Mood;Product Substitution Issue;Product Counterfeit;Product Quality Issue	Serious	Other Outcomes	Female	21-DEC-2011	30-DEC-2011	Direct	14 YR	72.574 KG	-	Consumer	Not Specified	-	-	30-DEC-2011	US	Not Specified	-	-	-
770	8317349	Cialis	Tadalafil	-	Amnesia;Malaise;Counterfeit Product Administered	Serious	Other Outcomes;Hospitalized	Male	-	30-DEC-2011	Expedited	Not Specified	Not Specified	Eli Lilly And Co	Healthcare Professional	Health Professional	-	23-DEC-2011	30-DEC-2011	CH	Not Specified	CH-ELI_LILLY_AND_COMPANY-CH201112007678	-	-
771	8317384	Cymbalta	Duloxetine Hydrochloride	Depression	Abdominal Distension;Defaecation Urgency;Anxiety;Depression;Illusion;Product Counterfeit;Dysphemia;Presyncope;Drug Dependence;Bradycardia;Sedation;Diarrhoea;Inflammation;Drug Ineffective;Hypertrophic Cardiomyopathy;Consciousness Fluctuating;Drug Withdrawal Syndrome;Asthenia;Constipation;Irritable Bowel Syndrome	Serious	Hospitalized;Other Outcomes	Male	-	30-JAN-2012	Expedited	65 YR	Not Specified	Eli Lilly And Co	Consumer	Not Specified	-	16-JAN-2012	30-DEC-2011	US	Not Specified	US-ELI_LILLY_AND_COMPANY-US201112006751	-	-
772	8321356	-	Benztropine Mesylate	Paralysis	Product Counterfeit;Product Contamination;Food Interaction	Serious	Other Outcomes;Disabled;Life Threatening;Required Intervention	Male	2010	28-DEC-2011	Direct	79 YR	210 LB	-	Consumer	Not Specified	-	-	28-DEC-2011	Not Specified	Not Specified	-	-	-
773	8323002	Fexofenadine	Fexofenadine Hydrochloride	-	Product Quality Issue;Hypersensitivity;Drug Ineffective;Product Counterfeit	Serious	Life Threatening	Not Specified	-	28-DEC-2011	Direct	Not Specified	Not Specified	-	Not Specified	Not Specified	-	-	28-DEC-2011	Not Specified	Not Specified	-	-	-
774	8324017	Synthroid	Levothyroxine Sodium	Product Used For Unknown Indication	Hyperhidrosis;Cardiac Flutter;Product Counterfeit;Dizziness;Headache;Ill-Defined Disorder;Product Physical Issue;Adverse Reaction;Vision Blurred;Product Size Issue;Malaise;Tremor;Therapeutic Product Effect Increased;Palpitations	Non-Serious	Non-Serious	Female	21-NOV-2011	05-JAN-2012	Non-Expedited	Not Specified	Not Specified	Abbott	Consumer	Not Specified	-	22-NOV-2011	05-JAN-2012	US	Not Specified	US-ABBOTT-11P-163-0876774-00	-	-
775	8324050	Synthroid	Levothyroxine Sodium	Product Used For Unknown Indication	Blood Thyroid Stimulating Hormone Increased;Drug Ineffective;Product Counterfeit	Non-Serious	Non-Serious	Female	01-JAN-2011	05-JAN-2012	Non-Expedited	Not Specified	Not Specified	Abbott	Healthcare Professional	Health Professional	-	13-OCT-2011	05-JAN-2012	US	Not Specified	US-ABBOTT-11P-163-0865194-00	-	-
776	8324052	Synthroid	Levothyroxine Sodium	Product Used For Unknown Indication	Drug Ineffective;Product Counterfeit;Blood Thyroid Stimulating Hormone Increased	Non-Serious	Non-Serious	Male	01-JAN-2011	05-JAN-2012	Non-Expedited	Not Specified	Not Specified	Abbott	Healthcare Professional	Health Professional	-	14-OCT-2011	05-JAN-2012	US	Not Specified	US-ABBOTT-11P-163-0865197-00	-	-
777	8324073	Synthroid	Levothyroxine Sodium	Hypothyroidism	Product Counterfeit;Paranoia;Memory Impairment;Drug Ineffective;Feeling Abnormal;Abnormal Behaviour	Non-Serious	Non-Serious	Male	-	05-JAN-2012	Non-Expedited	Not Specified	Not Specified	Abbott	Healthcare Professional	Health Professional	-	09-DEC-2011	05-JAN-2012	US	Not Specified	US-ABBOTT-11P-163-0882870-00	-	-
778	8324089	Synthroid	Levothyroxine Sodium	Blood Pressure Measurement;Hypothyroidism	Insomnia;Product Contamination;Product Tampering;Drug Ineffective;Blood Pressure Increased;Feeling Abnormal;Anxiety;Palpitations;Heart Rate Increased	Non-Serious	Non-Serious	Female	2011	03-JAN-2013	Non-Expedited	64	55.84 KG	Abbott	Consumer	Not Specified	Losartan	18-MAY-2012	05-JAN-2012	US	Not Specified	US-ABBOTT-11P-163-0869302-00	-	-
779	8325054	-	Levetiracetam	Generalised Tonic-Clonic Seizure	Middle Insomnia;Product Counterfeit;Product Substitution Issue;Oropharyngeal Pain;Asthenia;Seizure;Immune System Disorder;Sluggishness	Serious	Other Outcomes	Male	AUG-2011	29-DEC-2011	Direct	58 YR	235 LB	-	Consumer	Not Specified	-	-	29-DEC-2011	Not Specified	Not Specified	-	-	-
780	8329054	Neurontin	Gabapentin	-	Condition Aggravated;Incorrect Route Of Product Administration;Wrong Technique In Product Usage Process;Choking;Victim Of Abuse;Oesophageal Ulcer;Product Contamination;Product Tampering	Non-Serious	Non-Serious	Not Specified	-	04-JAN-2012	Direct	Not Specified	Not Specified	-	Consumer	Not Specified	-	-	04-JAN-2012	Not Specified	Not Specified	-	-	-
781	8332471	Enbrel	Etanercept	Psoriasis;Rheumatoid Arthritis	Vomiting;Injection Site Reaction;Injection Site Discolouration;Nausea;Injection Site Urticaria;Injection Site Swelling;Product Tampering;Injection Site Warmth;Injection Site Pruritus;Injection Site Erythema	Non-Serious	Non-Serious	Female	2011	02-FEB-2012	Non-Expedited	40	Not Specified	Amgen	Consumer	Not Specified	-	18-JAN-2012	11-JAN-2012	US	Not Specified	US-AMGEN-USASP2011067655	-	-
782	8334539	Atacand	Candesartan Cilexetil	Hypertension	Counterfeit Product Administered;Drug Ineffective;Hypertension;Hypertensive Crisis	Serious	Hospitalized	Male	20-DEC-2011	11-MAR-2012	Expedited	Not Specified	Not Specified	Astrazeneca	Consumer	Not Specified	-	29-FEB-2012	12-JAN-2012	CO	Not Specified	CO-ASTRAZENECA-2011SE79005	-	-
783	8340024	Serevent Diskus	Salmeterol Xinafoate	Chronic Obstructive Pulmonary Disease	Product Quality Issue;Product Counterfeit;Malaise;Drug Ineffective	Serious	Other Outcomes	Male	10-NOV-2010	17-JAN-2012	Direct	55 YR	102.05 KG	-	Consumer	Consumer,Distributor	-	-	17-JAN-2012	US	Not Specified	-	-	-
784	8340304	Nexium	Esomeprazole Magnesium;Isotretinoin	Hiatus Hernia	Wrong Product Administered;Abdominal Discomfort;Product Tampering	Serious	Other Outcomes	Female	2011	17-JAN-2012	Expedited	Not Specified	Not Specified	Astrazeneca	Consumer	Not Specified	-	06-JAN-2012	17-JAN-2012	BR	Not Specified	BR-ASTRAZENECA-2011SE75688	-	-
785	8342287	-	Perindopril Erbumine	Product Used For Unknown Indication	Chills;Hypoacusis;Hyperhidrosis;Asthenia;Product Tampering;Feeling Abnormal;Visual Impairment;Oropharyngeal Pain;Pyrexia;Visual Acuity Reduced;Swelling Face;Blindness;Heart Rate Increased;Periorbital Haematoma;Abdominal Pain Upper;Vision Blurred;Product Lot Number Issue;Fatigue;Feeling Hot;Diarrhoea;Photokeratitis;Product Quality Issue;Dizziness;Drug Ineffective;Electrocardiogram Abnormal;Epistax…	Serious	Disabled	Male	2011	18-JAN-2012	Expedited	50	131.52 KG	Abbott	Healthcare Professional	Health Professional	Humulin N;Humalog;Furosemide;Cannabis Sativa Subsp. Indica Top;Vitamins;Simvastatin;Endocet;Aspirin	13-JAN-2012	18-JAN-2012	CA	Not Specified	CA-ABBOTT-12P-028-0893257-00	-	-
786	8342407	Depakene	Valproic Acid	Epilepsy;Product Used For Unknown Indication	Drug Ineffective;Epilepsy;Product Counterfeit	Serious	Other Outcomes	Male	01-NOV-2011	23-MAY-2012	Expedited	5 YR	Not Specified	Abbott	Consumer	Not Specified	Trileptal;Topamax	17-MAY-2012	18-JAN-2012	RU	Not Specified	RU-ABBOTT-12P-251-0893151-00	-	-
787	8348451	Herbal Nos	Herbals	-	Mouth Ulceration;Product Counterfeit;Drug Ineffective;Condition Aggravated	Non-Serious	Non-Serious	Not Specified	-	17-JAN-2012	Direct	Not Specified	Not Specified	-	Not Specified	Not Specified	-	-	17-JAN-2012	Not Specified	Not Specified	-	-	-
788	8348631	Little Fevers By Little Remedies	Acetaminophen	Irritability;Pain	Drug Eruption;Product Tampering;Product Taste Abnormal;Choking;Product Contamination	Serious	Hospitalized	Male	2011	23-JAN-2012	Direct	1	11.339 KG	-	Healthcare Professional	Health Professional	-	-	23-JAN-2012	US	Not Specified	-	-	-
789	8351143	-	Menthol	Nicotine Dependence	Product Taste Abnormal;Device Toxicity;Exposure To Toxic Agent;Unevaluable Event;Product Counterfeit	Serious	Died;Other Outcomes	Female	01-JAN-2010	24-JAN-2012	Direct	40 YR	54.431 KG	-	Not Specified	User Facility	-	-	24-JAN-2012	US	Not Specified	-	-	-
790	8362633	Cialis	Tadalafil	-	Counterfeit Product Administered;Drug Eruption;Drug Ineffective;Hypoglycaemia	Serious	Hospitalized	Male	11-JAN-2011	02-JUN-2014	Expedited	48 YR	59.6 KG	Eli Lilly And Co	Healthcare Professional	Not Specified	-	21-MAY-2014	30-JAN-2012	JP	Not Specified	JP-ELI_LILLY_AND_COMPANY-JP201101004329	Izumo H., Hirano K., Nakagawa T., Monden M., Momose Y., Eto H. and Nemoto K..A case report of serious hypoglycaemia caused by conterfeit Cialis (Tadalafil).Journal of the Japan Diabetes 2011;54:906-909.	-
791	8363531	Humira	Adalimumab	Anxiety;Contraception;Crohn'S Disease;Product Used For Unknown Indication;Ventricular Extrasystoles	Product Quality Issue;Abdominal Pain;Therapeutic Product Effect Decreased;Product Tampering;Frequent Bowel Movements	Non-Serious	Non-Serious	Female	2009	27-JAN-2012	Non-Expedited	22	Not Specified	Abbott	Consumer	Not Specified	Toprol Xl;Nuvaring;Multi-Vitamin;Alprazolam	08-MAR-2011	27-JAN-2012	US	Not Specified	US-ABBOTT-11P-163-0707602-00	-	-
792	8373133	Humira	Adalimumab	Product Used For Unknown Indication	Product Label Issue;Physical Product Label Issue;Product Dispensing Error;Product Tampering	Non-Serious	Non-Serious	Not Specified	-	28-JAN-2012	Non-Expedited	Not Specified	Not Specified	Abbott	Healthcare Professional	Health Professional	-	19-AUG-2011	28-JAN-2012	US	Not Specified	US-ABBOTT-11P-163-0841611-00	-	-
793	8374495	Ultracet	Acetaminophen\Tramadol Hydrochloride	Analgesic Therapy;Antiinflammatory Therapy;Diuretic Therapy;Gastric Disorder	Product Counterfeit;Drug Ineffective	Serious	Other Outcomes	Female	01-DEC-2011	31-JAN-2012	Expedited	83 YR	50 KG	Ortho	Consumer	Not Specified	Celebrex;Megestrol Acetate;Aldactone;Lasix;Omeprazole	24-JAN-2012	31-JAN-2012	BR	Not Specified	BR-JNJFOC-20120112250	-	-
794	8375119	-	Vancomycin	Staphylococcal Infection	Product Counterfeit;Product Formulation Issue;Drug Ineffective	Serious	Hospitalized	Female	24-DEC-2011	31-JAN-2012	Direct	73 YR	67.131 KG	-	Consumer	Consumer	-	-	31-JAN-2012	US	Not Specified	-	-	-
795	8395366	Oxycodone And Acetaminophen	Acetaminophen\Oxycodone Hydrochloride	Nephrolithiasis;Pain	Product Counterfeit;Drug Ineffective	Serious	Other Outcomes	Male	04-FEB-2012	08-FEB-2012	Direct	46 YR	74.842 KG	-	Consumer	Not Specified	-	-	08-FEB-2012	US	Not Specified	-	-	-
796	8403460	Synthroid	Levothyroxine Sodium	Hypothyroidism	Heart Rate Increased;Palpitations;Product Tampering;Product Substitution Issue	Serious	Life Threatening;Other Outcomes	Female	2012	07-FEB-2012	Direct	64	123 LB	-	Healthcare Professional	Health Professional	-	-	07-FEB-2012	Not Specified	Y	-	-	-
797	8404196	Excedrin	Acetaminophen\Aspirin\Caffeine	Analgesic Therapy;Migraine	Dyspnoea;Product Tampering;Panic Attack;Withdrawal Syndrome;Nausea;Dyspepsia;Pain;Hot Flush;Fall;Dizziness;Rebound Effect;Fear;Balance Disorder;Product Physical Issue;Sensory Loss;Therapy Non-Responder;Nervous System Disorder;Respiratory Disorder	Serious	Other Outcomes;Disabled	Female	2011	14-FEB-2012	Direct	30	58.967 KG	-	Consumer	Not Specified	-	-	14-FEB-2012	US	Not Specified	-	-	-
798	8407495	Percocet	Acetaminophen\Oxycodone Hydrochloride	Back Disorder;Knee Arthroplasty	Product Counterfeit	Non-Serious	Non-Serious	Male	OCT-2011	09-FEB-2012	Direct	48 YR	160 LB	-	Consumer	Not Specified	-	-	09-FEB-2012	Not Specified	Not Specified	-	-	-
799	8422266	-	Bevacizumab	-	Product Counterfeit	Non-Serious	Non-Serious	Not Specified	-	17-FEB-2012	Direct	Not Specified	Not Specified	-	Healthcare Professional	Health Professional	-	-	17-FEB-2012	Not Specified	Not Specified	-	-	-
800	8423147	Duragesic;Zegerid	Omeprazole\Sodium Bicarbonate;Fentanyl	Gastrooesophageal Reflux Disease	Psychotic Disorder;Clostridium Difficile Colitis;Myalgia;Headache;Vomiting Projectile;Blood Lead Increased;Product Tampering;Arthralgia;Glossodynia;Delusional Disorder, Unspecified Type;Neck Pain;Abdominal Pain Upper;Burning Sensation Mucosal;Dysphonia;Skin Burning Sensation	Serious	Hospitalized;Other Outcomes;Required Intervention	Female	2008	19-DEC-2008	Expedited	58	140 LB	Santarus	Consumer	Consumer	Armour Thyroid;Oxycodone;Fentanyl;Lexapro;Trazodone Hydrochloride;Oxycontin	05-DEC-2008	19-DEC-2008	Not Specified	Not Specified	2008ST000249	-	-
801	8429217	Xopenex	Levalbuterol Hydrochloride	Asthma;Bronchitis	Breath Odour;Product Counterfeit;Feeling Jittery;Heart Rate Increased;Vision Blurred;Headache	Non-Serious	Non-Serious	Male	10-JAN-2012	27-FEB-2012	Direct	7 YR	22.679 KG	-	Consumer	Consumer	-	-	27-FEB-2012	US	Not Specified	-	-	-
802	8434024	Xenical	Orlistat	Cardiac Failure;Overweight	Product Counterfeit;Headache;Steatorrhoea;Drug Ineffective;Cardiac Failure;Gastrointestinal Pain;Pyrexia;Tachycardia	Serious	Other Outcomes	Female	26-FEB-2012	29-FEB-2012	Expedited	44 YR	Not Specified	Roche	Consumer	Not Specified	Bisoprolol Fumarate;Inosine;Blood, Bovine	27-FEB-2012	29-FEB-2012	RU	Not Specified	RU-ROCHE-1043368	-	-
803	8436803	Avastin	Bevacizumab	Non-Small Cell Lung Cancer	Product Quality Issue;Counterfeit Product Administered;Non-Small Cell Lung Cancer	Serious	Died	Female	-	13-AUG-2012	Expedited	Not Specified	Not Specified	Roche	Consumer	Not Specified	Tarceva	08-AUG-2012	02-MAR-2012	US	Not Specified	US-ROCHE-1043569	-	-
804	8444073	Mabthera	Rituximab	B-Cell Lymphoma	Product Counterfeit;Neoplasm;Neoplasm Progression	Serious	Other Outcomes	Female	-	06-MAR-2012	Expedited	40 YR	55 KG	Roche	Consumer	Not Specified	-	13-FEB-2012	06-MAR-2012	CN	Not Specified	CN-ROCHE-1040388	-	-
805	8445279	Avastin	Bevacizumab	Product Used For Unknown Indication	Counterfeit Product Administered;Product Quality Issue;Hepatic Failure	Serious	Died	Male	-	07-MAR-2012	Expedited	Not Specified	Not Specified	Roche	Consumer	Not Specified	-	15-FEB-2012	07-MAR-2012	US	Not Specified	US-ROCHE-1045197	-	-
806	8447662	-	Cetirizine Hydrochloride\Pseudoephedrine Hydrochloride	Product Used For Unknown Indication	Feeling Abnormal;Product Counterfeit;Malaise;Bradycardia	Serious	Other Outcomes	Female	01-FEB-2012	21-MAR-2012	Expedited	40 YR	Not Specified	Mcneil	Healthcare Professional	Health Professional	Cholecalciferol	12-MAR-2012	08-MAR-2012	BE	Not Specified	BE-JNJFOC-20120303410	-	-
807	8448892	-	Amoxicillin	Chronic Sinusitis;Sinusitis	Depression;Condition Aggravated;Paraesthesia;Product Counterfeit;Acoustic Neuroma;Feeling Abnormal;Skin Discolouration;Paralysis;Adrenal Disorder;Tinnitus;Crying;Hypoaesthesia;Weight Decreased;Facial Paralysis;Abdominal Pain Lower;Neoplasm Malignant;Chronic Sinusitis	Serious	Other Outcomes	Male	12-DEC-2011	08-MAR-2013	Expedited	26 YR	153 LB	Aurobindo	Consumer	Consumer	Meclizine	25-FEB-2013	01-MAR-2012	Not Specified	Not Specified	AUR-APL-2012-01095	-	-
808	8454455	Gammagard	Human Immunoglobulin G	Immunodeficiency Common Variable	Product Counterfeit	Serious	Other Outcomes	Female	-	12-MAR-2012	Direct	49 YR	64.863 KG	-	Consumer	Consumer	Human Immunoglobulin G	-	12-MAR-2012	US	Not Specified	-	-	-
809	8454863	Avastin	Bevacizumab	Age-Related Macular Degeneration;Back Pain;Hypertension	Aortic Aneurysm;Vitreous Floaters;Pneumonia;Product Counterfeit;Back Pain;Mental Impairment;Product Quality Issue;Blood Pressure Increased;Peripheral Swelling;Ocular Hyperaemia	Serious	Other Outcomes	Female	-	19-FEB-2014	Expedited	Not Specified	Not Specified	Roche	Healthcare Professional	Not Specified	Tylenol;Norvasc	13-FEB-2012	12-MAR-2012	US	Not Specified	US-ROCHE-1039943	-	-
810	8455903	Percocet	Acetaminophen\Oxycodone Hydrochloride	Pain	Drug Ineffective;Counterfeit Product Administered	Non-Serious	Non-Serious	Male	-	13-MAR-2012	Expedited	Not Specified	72.64 KG	Endo	Consumer	Not Specified	-	27-FEB-2012	13-MAR-2012	US	Not Specified	US-ENDO PHARMACEUTICALS INC.-PERC20110083	-	-
811	8458702	-	Alprazolam	Anxiety;Headache;Insomnia	Adulterated Product;Product Physical Issue;Uterine Disorder;Vision Blurred;Poor Quality Product Administered;Neck Pain;Hepatic Pain;Tremor;Feeling Abnormal;Product Taste Abnormal;Drug Ineffective;Blood Pressure Decreased;Gallbladder Disorder;Sleep Disorder;Fibromyalgia;Malaise	Serious	Other Outcomes	Female	2011	25-MAY-2020	Expedited	46 YR	Not Specified	Pfizer	Consumer	Not Specified	Cymbalta	21-MAY-2020	14-MAR-2012	BR	Not Specified	BR-PFIZER INC-2012062407	-	-
812	8460337	Duragesic;Fentanyl Transdermal System;Oxycontin	Oxycodone Hydrochloride;Fentanyl;Fentanyl;Fentanyl	Pain;Product Used For Unknown Indication;Scoliosis;Spinal Osteoarthritis;Ulcer	Product Tampering;Pain;Fatigue;Intestinal Obstruction;Constipation;Wrong Technique In Product Usage Process;Product Packaging Quantity Issue;Insomnia;Product Complaint	Serious	Other Outcomes	Female	2011	25-NOV-2013	Expedited	43	58.97 KG	Janssen	Consumer	Not Specified	Dexilant;Opana	23-APR-2012	15-MAR-2012	US	Not Specified	US-JNJFOC-20120304052	-	-
813	8464020	Depakene	Valproic Acid	Epilepsy	Epilepsy;Product Counterfeit	Serious	Other Outcomes	Female	01-JAN-2012	16-MAR-2012	Expedited	38 YR	Not Specified	Abbott	Consumer	Not Specified	-	12-MAR-2012	16-MAR-2012	CN	Not Specified	CN-ABBOTT-12P-035-0915377-00	-	-
814	8465560	Hepsera	Adefovir Dipivoxil	Hepatitis B	Aspartate Aminotransferase Increased;Alanine Aminotransferase Increased;Product Quality Issue;Product Counterfeit	Serious	Hospitalized	Male	02-MAR-2012	24-APR-2012	Expedited	Not Specified	Not Specified	Gilead	Consumer	Not Specified	-	18-APR-2012	19-MAR-2012	CN	Not Specified	CN-GILEAD-2012-0053981	-	-
815	8468067	-	Amoxicillin	Chronic Sinusitis;Sinusitis;Vertigo	Injury;General Physical Health Deterioration;Limb Discomfort;Infection;Tension Headache;Nerve Injury;Fungal Infection;Head Deformity;Facial Nerve Disorder;Peripheral Swelling;Skin Injury;Paralysis;Illness;Skin Atrophy;Swelling Face;Suspected Counterfeit Product;Depression;Paraesthesia;Face Presentation;Nervous System Disorder;Muscular Weakness;Soft Tissue Injury;Drug Ineffective;Swelling;Abdomina…	Serious	Hospitalized;Other Outcomes	Male	2011	17-OCT-2013	Expedited	25 YR	69.39 KG	Pfizer	Consumer	Not Specified	Meclizine	01-JUL-2012	20-MAR-2012	US	Not Specified	US-PFIZER INC-2012041703	-	-
816	8473898	Effexor Xr	Venlafaxine Hydrochloride	Depression;Fibromyalgia;Irritable Bowel Syndrome	Product Counterfeit;Paraesthesia;Gastrooesophageal Reflux Disease;Product Storage Error;Gastrointestinal Pain;Withdrawal Syndrome;Diarrhoea;Insomnia;Impaired Gastric Emptying;Musculoskeletal Stiffness;Abdominal Distension;Product Expiration Date Issue;Decreased Appetite;Product Quality Issue	Serious	Other Outcomes	Female	17-MAR-2012	22-MAR-2012	Direct	43 YR	52.163 KG	-	Consumer	Not Specified	Clonazepam;Vitamin C;Iron\Vitamins;Magnesium Glycinate;Fish Oil	-	22-MAR-2012	US	Not Specified	-	-	-
817	8474928	-	Metformin Hydrochloride	Diabetes Mellitus	Product Counterfeit;Blood Glucose Increased;Product Quality Issue;Product Substitution Issue	Serious	Other Outcomes	Male	-	20-MAR-2012	Direct	Not Specified	150 LB	-	Consumer	Not Specified	-	-	20-MAR-2012	Not Specified	Not Specified	-	-	-
818	8475964	-	Metoprolol	Arrhythmia	Product Counterfeit;Arrhythmia;Product Measured Potency Issue;Condition Aggravated;Product Substitution Issue	Serious	Disabled;Congenital Anomaly;Life Threatening;Hospitalized;Other Outcomes;Died;Required Intervention	Male	18-MAR-2012	26-MAR-2012	Direct	64 YR	74.842 KG	-	Consumer	Not Specified	-	-	26-MAR-2012	US	Not Specified	-	-	-
819	8476924	Premarin	Estrogens, Conjugated;Loratadine	Hypersensitivity;Hysterectomy	Incision Site Pain;Drug Ineffective;Photopsia;Product Tampering;Pain;Dizziness	Serious	Other Outcomes	Female	-	23-MAR-2012	Direct	63	180 LB	-	Not Specified	Not Specified	-	-	23-MAR-2012	Not Specified	Not Specified	-	-	-
820	8482176	Humalog Mix75/25;Humulin 70/30	Insulin Human;Insulin Lispro	Type 2 Diabetes Mellitus	Product Tampering;Blindness Unilateral;Deafness Unilateral;Cataract;Diabetes Mellitus Inadequate Control	Serious	Other Outcomes	Female	2008	29-MAR-2012	Expedited	68	Not Specified	Eli Lilly And Co	Consumer	Not Specified	-	19-MAR-2012	29-MAR-2012	US	Not Specified	US-ELI_LILLY_AND_COMPANY-US201203006242	-	-
821	8485003	-	Warfarin Sodium	Hypercoagulation;Thrombosis	Compartment Syndrome;International Normalised Ratio Increased;Product Counterfeit;Thrombosis;Drug Ineffective	Serious	Other Outcomes;Hospitalized	Male	SEP-2011	26-MAR-2012	Expedited	47 YR	175 LB	Taro	Healthcare Professional	Consumer,Health Professional	-	08-MAR-2012	26-MAR-2012	Not Specified	Not Specified	2012P1008151	-	-
822	8488462	Androgel	Testosterone	Blood Testosterone Decreased	Photosensitivity Reaction;Product Counterfeit;Erythema	Non-Serious	Non-Serious	Male	-	02-APR-2012	Non-Expedited	Not Specified	Not Specified	Abbott	Consumer	Not Specified	-	27-JUN-2011	02-APR-2012	US	Not Specified	US-ABBOTT-11P-163-0834650-00	-	-
823	8491826	Aleve	Naproxen Sodium	Product Tampering	Product Container Seal Issue;Product Tampering;Product Container Issue	Serious	Other Outcomes	Not Specified	-	29-MAR-2012	Direct	Not Specified	Not Specified	-	Consumer	Not Specified	-	-	29-MAR-2012	Not Specified	Not Specified	-	-	-
824	8495961	-	Acetaminophen\Hydrocodone Bitartrate;Quetiapine	Product Used For Unknown Indication	Death;Product Contamination;Product Tampering	Serious	Died	Male	-	05-APR-2012	Expedited	48	Not Specified	Ranbaxy	Healthcare Professional	Health Professional	-	22-MAR-2012	05-APR-2012	US	Not Specified	US-RANBAXY-2012US-54791	-	-
825	8501619	Alli	Orlistat	Obesity	Product Counterfeit	Non-Serious	Non-Serious	Female	26-MAR-2012	10-APR-2012	Direct	45 YR	94.8 KG	-	Healthcare Professional	Health Professional ,Distributor	-	-	10-APR-2012	US	Not Specified	-	-	-
826	8502308	Avastin	Bevacizumab	Macular Oedema;Venous Occlusion	Drug Ineffective;Counterfeit Product Administered	Serious	Other Outcomes	Female	-	10-APR-2012	Expedited	Not Specified	Not Specified	Roche	Consumer	Not Specified	-	22-MAR-2012	10-APR-2012	US	Not Specified	US-ROCHE-1051955	-	-
827	8504564	Intron A	Interferon Alfa-2b	Product Used For Unknown Indication	Counterfeit Product Administered;Product Odour Abnormal;Lymphoma	Serious	Other Outcomes	Male	15-DEC-2011	02-MAY-2012	Expedited	66 YR	73 KG	Schering Plough	Healthcare Professional	Health Professional ,Foreign	Acetaminophen	20-APR-2012	04-APR-2012	Not Specified	Not Specified	2012SP012685	-	-
828	8506586	Lipitor	Atorvastatin Calcium	Blood Cholesterol Increased	Arterial Occlusive Disease;Drug Ineffective;Coronary Artery Occlusion;Expired Product Administered;Arteriosclerosis;Counterfeit Product Administered;Blood Cholesterol Increased	Serious	Other Outcomes	Female	APR-2012	15-MAR-2013	Expedited	62 YR	60.3 KG	Pfizer	Consumer	Not Specified	-	13-MAR-2013	12-APR-2012	US	Not Specified	US-PFIZER INC-2012088524	-	-
829	8507775	Nexium	Esomeprazole Magnesium	Gastrooesophageal Reflux Disease	Drug Ineffective;Gastrooesophageal Reflux Disease;Counterfeit Product Administered	Non-Serious	Non-Serious	Female	-	12-APR-2012	Non-Expedited	Not Specified	Not Specified	Astrazeneca	Healthcare Professional	Health Professional	-	17-MAR-2011	12-APR-2012	US	Not Specified	US-ASTRAZENECA-2011SE15380	-	-
830	8519430	Zemplar	Paricalcitol	Chronic Kidney Disease	Flatulence;Dysgeusia;Product Tampering;Vomiting;Product Counterfeit;Hypersensitivity;Malaise	Non-Serious	Non-Serious	Male	15-JUL-2011	18-APR-2012	Non-Expedited	52 YR	86 KG	Abbott	Consumer	Not Specified	-	18-JUL-2011	18-APR-2012	US	Not Specified	US-ABBOTT-11P-163-0840094-00	-	-
831	8519430	Zemplar	Paricalcitol	Chronic Kidney Disease	Dysgeusia;Product Counterfeit;Product Tampering;Hypersensitivity;Flatulence;Vomiting;Malaise	Non-Serious	Non-Serious	Male	2011	18-APR-2012	Non-Expedited	52	86 KG	Abbott	Consumer	Not Specified	-	18-JUL-2011	18-APR-2012	US	Not Specified	US-ABBOTT-11P-163-0840094-00	-	-
832	8520370	-	Fluticasone Propionate	Cardiac Asthma	Product Quality Issue;General Physical Condition Abnormal;Discomfort;Product Counterfeit	Serious	Other Outcomes	Not Specified	-	02-JUL-2012	Expedited	48 YR	Not Specified	Glaxosmithkline	Consumer	Not Specified	-	19-JUN-2012	18-APR-2012	ZA	Not Specified	ZA-GLAXOSMITHKLINE-B0796181A	-	-
833	8532066	Provigil	Modafinil	Anxiety;Asthenia;Sleep Disorder	Chest Pain;Drug Ineffective For Unapproved Indication;Product Tampering;Dyspnoea;Feeling Cold;Headache;Hallucination	Serious	Other Outcomes	Male	2008	26-APR-2012	Non-Expedited	54	89 KG	Teva	Consumer	Not Specified	Valium;Zolpidem	08-AUG-2011	26-APR-2012	US	Not Specified	US-TEVA-US024430	-	-
834	8536158	-	Carisoprodol	Muscle Spasms;Pain	Product Taste Abnormal;Product Substitution Issue;Drug Ineffective;Product Odour Abnormal;Product Quality Issue;Product Counterfeit	Serious	Other Outcomes	Male	28-APR-2012	30-APR-2012	Direct	Not Specified	87.089 KG	-	Consumer	Consumer	-	-	30-APR-2012	US	Not Specified	-	-	-
835	8539302	Humalog	Insulin Lispro	Diabetes Mellitus	Food Poisoning;Blood Glucose Increased;Seizure;Product Tampering;Nausea;Tremor	Serious	Other Outcomes	Female	2012	13-AUG-2012	Expedited	Not Specified	Not Specified	Eli Lilly And Co	Consumer	Not Specified	Lantus	31-JUL-2012	01-MAY-2012	US	Not Specified	US-ELI_LILLY_AND_COMPANY-US201204009176	-	-
836	8541638	Humulin 70/30	Insulin Human	Type 1 Diabetes Mellitus	Psychiatric Evaluation;Dizziness;Loss Of Consciousness;Product Tampering;Blood Glucose Increased;Chest Discomfort;Hallucination, Auditory;Product Odour Abnormal;Feeling Of Relaxation;Blindness;Eye Disorder;Feeling Abnormal;Malaise;Chest Pain	Serious	Hospitalized;Other Outcomes	Male	-	11-MAY-2012	Expedited	Not Specified	Not Specified	Eli Lilly And Co	Consumer	Not Specified	-	01-MAY-2012	02-MAY-2012	US	Not Specified	US-ELI_LILLY_AND_COMPANY-US201205000165	-	-
837	8544336	Avastin	Bevacizumab	Lung Neoplasm Malignant	Neoplasm Progression;Product Counterfeit;Lung Cancer Metastatic	Serious	Other Outcomes	Female	APR-2011	26-APR-2012	Direct	66 YR	120 LB	-	Healthcare Professional	Health Professional	-	-	26-APR-2012	Not Specified	Not Specified	-	-	-
838	8547408	Nexium	Esomeprazole Magnesium	Gastrooesophageal Reflux Disease	Counterfeit Product Administered;Drug Ineffective;Adverse Event;Malaise	Serious	Other Outcomes	Female	-	04-MAY-2012	Expedited	67 YR	66 KG	Astrazeneca	Healthcare Professional	Health Professional	-	25-APR-2012	04-MAY-2012	GB	Not Specified	GB-ASTRAZENECA-2012SE21605	-	-
839	8549554	-	Cyanocobalamin	Product Used For Unknown Indication	Poor Quality Product Administered;Palpitations;Product Tampering;Lethargy;Epistaxis;Product Contamination;Dizziness;Heavy Menstrual Bleeding;Asthenia;Myalgia;Product Quality Issue;Fatigue;Diarrhoea;Disorientation;Presyncope;Disturbance In Attention	Serious	Other Outcomes	Female	2012	08-JUN-2012	Expedited	48	Not Specified	American Regent	Healthcare Professional	Other,Consumer,Health Professional	Iron;Vitamins	23-MAY-2012	30-APR-2012	Not Specified	Not Specified	20120234	-	-
840	8550844	Lipitor	Atorvastatin Calcium	Blood Cholesterol Increased;Hypertension	Product Counterfeit;Pain	Non-Serious	Non-Serious	Male	01-JAN-2012	13-JUL-2012	Non-Expedited	56 YR	91 KG	Pfizer	Consumer	Not Specified	Quinapril	11-JUL-2012	08-MAY-2012	US	Not Specified	US-PFIZER INC-2012109560	-	-
841	8550908	Viagra	Sildenafil Citrate;Hydrochlorothiazide;Verapamil Hydrochloride	Erectile Dysfunction;Hypertension	Abdominal Discomfort;Abdominal Pain Upper;Erectile Dysfunction;Nausea;Product Counterfeit;Drug Ineffective;Ocular Hyperaemia	Serious	Other Outcomes	Male	16-APR-2012	01-MAY-2012	Expedited	51 YR	129 KG	Aurobindo	Consumer	Consumer	-	18-APR-2012	01-MAY-2012	Not Specified	Not Specified	AUR-APL-2012-01972	-	-
842	8559867	Multaq	Dronedarone	Atrial Fibrillation	Product Counterfeit;Angina Pectoris;Gait Disturbance	Serious	Other Outcomes	Male	01-JAN-2010	17-AUG-2012	Expedited	Not Specified	Not Specified	Aventis	Consumer	Not Specified	-	10-AUG-2012	14-MAY-2012	US	Not Specified	US-SANOFI-AVENTIS-2012SA030731	-	-
843	8561686	-	Sertraline Hydrochloride;Bupropion Hydrochloride	Depression	Depression;Product Counterfeit;Product Quality Issue	Serious	Other Outcomes	Male	12-APR-2011	09-MAY-2012	Direct	55 YR	234 LB	-	Healthcare Professional	Health Professional	-	-	09-MAY-2012	Not Specified	Not Specified	-	-	-
844	8562648	Aceon	Perindopril Erbumine	Hypertension	Nausea;Headache;Drug Ineffective;Product Quality Issue;Blood Pressure Increased;Product Counterfeit	Serious	Other Outcomes	Female	07-MAR-2012	05-JUL-2012	Expedited	87 YR	Not Specified	Xoma	Healthcare Professional	Other,Health Professional ,Foreign	Novorapid;Hydrochlorothiazide;Amlodipine	18-JUN-2012	09-MAY-2012	Not Specified	Not Specified	2012000110	-	-
845	8568591	Adderall;Adderall Xr	Amphetamine Aspartate\Amphetamine Sulfate\Dextroamphetamine Saccharate\Dextroamphetamine Sulfate;Amphetamine Aspartate\Amphetamine Sulfate\Dextroamphetamine Saccharate\Dextroamphetamine Sulfate	-	Haemorrhage;Counterfeit Product Administered	Serious	Hospitalized;Life Threatening;Disabled;Required Intervention	Female	01-JAN-2009	11-MAY-2012	Direct	48 YR	135 LB	-	Consumer	Not Specified	-	-	11-MAY-2012	Not Specified	Not Specified	-	-	-
846	8568839	Cialis	Tadalafil	-	Arrhythmia;Product Counterfeit	Serious	Other Outcomes	Male	-	18-MAY-2012	Expedited	Not Specified	Not Specified	Eli Lilly And Co	Consumer	Not Specified	-	07-MAY-2012	18-MAY-2012	DE	Not Specified	DE-ELI_LILLY_AND_COMPANY-DE201205004475	-	-
847	8569452	Baraclude	Entecavir	-	Product Counterfeit;Fatigue	Non-Serious	Non-Serious	Female	-	18-MAY-2012	Non-Expedited	Not Specified	Not Specified	Bristol Myers Squibb	Consumer	Not Specified	-	28-JUN-2011	18-MAY-2012	US	Not Specified	US-BRISTOL-MYERS SQUIBB COMPANY-15748346	-	-
848	8569691	Sudafed 12 Hour	Pseudoephedrine Hydrochloride	Gastrooesophageal Reflux Disease;Multiple Allergies;Sinus Disorder	Product Tampering;Epistaxis;Malaise;Dry Throat;Extrasystoles;Renal Failure;Dizziness;Drug Ineffective	Serious	Other Outcomes	Female	-	18-MAY-2012	Expedited	53	Not Specified	Mcneil	Consumer	Not Specified	Prilosec	09-MAY-2012	18-MAY-2012	US	Not Specified	US-JNJFOC-20120413722	-	-
849	8570418	Prempro	Estrogens, Conjugated\Medroxyprogesterone Acetate	-	Drug Ineffective;Counterfeit Product Administered;Hot Flush	Non-Serious	Non-Serious	Female	-	13-JUL-2012	Non-Expedited	Not Specified	Not Specified	Pfizer	Consumer	Not Specified	-	06-JUL-2012	21-MAY-2012	US	Not Specified	US-PFIZER INC-2012117323	-	-
850	8570736	Prilosec Otc	Omeprazole Magnesium	-	Product Tampering;Dysgeusia;Eructation	Non-Serious	Non-Serious	Female	-	21-MAY-2012	Non-Expedited	Not Specified	Not Specified	Astrazeneca	Healthcare Professional	Health Professional	-	09-NOV-2011	21-MAY-2012	US	Not Specified	US-ASTRAZENECA-2011SE73714	-	-
851	8572267	Avastin	Bevacizumab	Age-Related Macular Degeneration;Lung Neoplasm Malignant	Death;Disease Progression;Product Counterfeit	Serious	Died;Other Outcomes	Female	05-APR-2011	16-JUL-2012	Expedited	Not Specified	Not Specified	Roche	Consumer	Not Specified	Carboplatin;Paclitaxel	12-JUL-2012	21-MAY-2012	US	Not Specified	US-ROCHE-1068363	-	-
852	8572844	Baraclude	Entecavir	-	Counterfeit Product Administered;Drug Ineffective	Serious	Other Outcomes	Male	-	22-MAY-2012	Expedited	Not Specified	Not Specified	Bristol Myers Squibb	Consumer	Not Specified	-	11-MAY-2012	22-MAY-2012	CN	Not Specified	CN-BRISTOL-MYERS SQUIBB COMPANY-16589129	-	-
853	8576502	Depakene	Valproic Acid	Epilepsy	Epilepsy;Product Counterfeit	Serious	Other Outcomes	Female	01-MAY-2012	23-MAY-2012	Expedited	44 YR	Not Specified	Abbott	Consumer	Not Specified	-	16-MAY-2012	23-MAY-2012	CN	Not Specified	CN-ABBOTT-12P-035-0936477-00	-	-
854	8578160	Avastin	Bevacizumab	Age-Related Macular Degeneration	Product Counterfeit;Blindness	Serious	Other Outcomes	Female	12-FEB-2012	08-JUN-2012	Expedited	76 YR	Not Specified	Roche	Healthcare Professional	Health Professional	-	15-MAR-2012	24-MAY-2012	US	Not Specified	US-ROCHE-1044018	-	-
855	8578613	Viagra	Sildenafil Citrate	Erectile Dysfunction	Product Packaging Counterfeit;Sinus Congestion;Drug Ineffective;Headache;Product Counterfeit	Non-Serious	Non-Serious	Male	-	05-JUL-2012	Non-Expedited	Not Specified	Not Specified	Pfizer	Consumer	Not Specified	-	28-JUN-2012	24-MAY-2012	US	Not Specified	US-PFIZER INC-2012122332	-	-
856	8580546	Plavix	Clopidogrel Bisulfate	-	Cardiac Failure;Myocardial Infarction;Product Counterfeit	Serious	Hospitalized;Other Outcomes	Male	-	25-MAY-2012	Expedited	Not Specified	93 KG	Aventis	Consumer	Not Specified	-	16-MAY-2012	25-MAY-2012	TH	Not Specified	TH-SANOFI-AVENTIS-2012SA035430	-	-
857	8583195	Albumin (Human)	Albumin Human	Dialysis	Product Quality Issue;Tremor;Pyrexia;Seizure;Product Counterfeit;Product Contamination Microbial	Serious	Died	Male	-	22-MAY-2012	Expedited	28 YR	Not Specified	Talecris	Not Specified	User Facility ,Company Representative ,Health Professional ,Foreign	-	18-MAY-2012	15-MAY-2012	Not Specified	Not Specified	AEGTM201200248	-	-
858	8583790	-	Ketoconazole	Skin Exfoliation	Application Site Vesicles;Application Site Pain;Application Site Swelling;Product Counterfeit	Serious	Other Outcomes	Female	12-MAY-2012	29-MAY-2012	Expedited	34 YR	Not Specified	Janssen	Consumer	Not Specified	-	14-MAY-2012	29-MAY-2012	CN	Not Specified	CN-JNJFOC-20120513029	-	-
859	8584337	-	Albumin Human	Product Used For Unknown Indication	Suspected Counterfeit Product;Anaphylactic Shock	Serious	Life Threatening	Male	-	06-SEP-2012	Expedited	Not Specified	Not Specified	Baxter	Healthcare Professional	Not Specified	-	27-AUG-2012	29-MAY-2012	EG	Not Specified	EG-BAXTER-2012BAX006360	-	-
860	8584445	H.P. Acthar	Corticotropin	Infantile Spasms	Product Counterfeit;Therapy Non-Responder;Developmental Delay	Serious	Other Outcomes	Male	30-DEC-2010	06-JAN-2011	Direct	0 YR	6.7 KG	-	Healthcare Professional	Health Professional	-	-	06-JAN-2011	Not Specified	Not Specified	-	-	-
861	8585703	Atacand Hct	Candesartan Cilexetil\Hydrochlorothiazide	Blood Pressure Measurement;Gastrooesophageal Reflux Disease;Hypertension;Hypogonadism;Lipids Increased;Osteoarthritis	Counterfeit Product Administered;Blood Pressure Increased	Serious	Other Outcomes	Male	20-APR-2012	08-JUN-2012	Expedited	69 YR	220 KG	Astrazeneca	Healthcare Professional	Health Professional	Unspecified Ingredient;Piroxicam;Ranitidine;Fenofibrate;Testosterone	30-MAY-2012	30-MAY-2012	US	Not Specified	US-ASTRAZENECA-2012SE28153	-	-
862	8587900	Extra Strength Tylenol Pm	Acetaminophen\Diphenhydramine Hydrochloride	Headache;Sleep Disorder Therapy	Product Outer Packaging Issue;Drug Ineffective;Product Quality Issue;Herpes Zoster;Product Tampering;Insomnia	Serious	Other Outcomes	Female	2012	29-MAY-2012	Non-Expedited	83	65.77 KG	Mcneil	Consumer	Not Specified	Lipitor;Amlodipine;Metoprolol;Plavix	16-MAY-2012	29-MAY-2012	US	Not Specified	US-JNJFOC-20120504300	-	-
863	8592434	Nexium	Esomeprazole Magnesium	Gastrooesophageal Reflux Disease	Product Dose Omission Issue;Counterfeit Product Administered;Abdominal Pain Upper;Drug Ineffective	Non-Serious	Non-Serious	Female	21-MAY-2012	25-JUN-2012	Non-Expedited	78 YR	76.2 KG	Astrazeneca	Not Specified	Not Specified	Gabapentin;Maalox Antacid;Estrace;Synthroid;Testosterone;Lipitor	14-JUN-2012	01-JUN-2012	US	Not Specified	US-ASTRAZENECA-2012SE32588	-	-
864	8596149	Chantix	Varenicline Tartrate	Cardiovascular Event Prophylaxis;Dry Mouth;Dyspnoea;Hypothyroidism;Lung Disorder;Smoking Cessation Therapy;Type 2 Diabetes Mellitus;Vitamin D Deficiency	Counterfeit Product Administered;Drug Ineffective;Abnormal Dreams	Non-Serious	Non-Serious	Male	01-JAN-2011	13-AUG-2012	Non-Expedited	56 YR	139 KG	Pfizer	Consumer	Not Specified	Klonopin;Ventolin Hfa;Metformin;Flonase;Vitamin C;Liraglutide;Synthroid;Norvasc;Aspirin;Symbicort;Vitamin D2;Insulin Nos;Cymbalta;Januvia;Crestor;Plavix;Nitroglycerin;Fish Oil;Insulin Glargine	09-AUG-2012	05-JUN-2012	US	Not Specified	US-PFIZER INC-2012132267	-	-
865	8600099	Florinef Acetate;Cortef	Hydrocortisone;Fludrocortisone Acetate	Adrenal Insufficiency;Epinephrine Decreased	Vomiting;Heart Rate Increased;Product Complaint;Nausea;Product Contamination Physical;Adrenocortical Insufficiency Acute;Intentional Overdose;Suspected Counterfeit Product;Drug Ineffective;Poor Quality Product Administered;Lethargy;Illness;Feeling Abnormal;Adrenal Insufficiency;Blood Corticotrophin Increased;Renal Failure;Circumstance Or Information Capable Of Leading To Medication Error	Serious	Other Outcomes	Female	2012	13-FEB-2013	Expedited	Not Specified	Not Specified	Pfizer	Consumer	Not Specified	-	05-FEB-2013	05-JUN-2012	US	Not Specified	US-PFIZER INC-2012132996	-	-
866	8600932	Nexium	Esomeprazole Magnesium	-	Product Counterfeit;Drug Ineffective	Non-Serious	Non-Serious	Male	-	06-JUN-2012	Non-Expedited	Not Specified	Not Specified	Astrazeneca	Consumer	Not Specified	-	23-MAY-2012	06-JUN-2012	US	Not Specified	US-ASTRAZENECA-2012SE33291	-	-
867	8602899	-	Methylphenidate	Attention Deficit Hyperactivity Disorder;Mental Impairment;Narcolepsy	Product Quality Issue;Product Counterfeit;Product Substitution Issue;Therapeutic Product Effect Decreased	Non-Serious	Non-Serious	Male	26-APR-2012	29-MAY-2012	Direct	64 YR	72.7 KG	-	Consumer	Not Specified	-	-	29-MAY-2012	Not Specified	Not Specified	-	-	-
868	8603923	-	Valproic Acid;Lamotrigine	Epilepsy	Loss Of Consciousness;Product Counterfeit;Epilepsy;Eye Movement Disorder	Serious	Other Outcomes	Female	26-MAY-2012	12-JUN-2012	Expedited	7 YR	Not Specified	Abbott	Consumer	Not Specified	-	05-JUN-2012	07-JUN-2012	CN	Not Specified	CN-ABBOTT-12P-035-0942848-00	-	-
869	8605072	-	Morphine	-	Product Taste Abnormal;Product Tampering	Non-Serious	Non-Serious	Female	-	27-JUN-2012	Non-Expedited	Not Specified	Not Specified	Roxane	Healthcare Professional	Health Professional	-	15-JUN-2012	08-JUN-2012	US	Not Specified	US-ROXANE LABORATORIES, INC.-2012-RO-01316RO	-	-
870	8605175	Zithromax	Azithromycin Dihydrate	Pharyngitis Bacterial;Tonsillitis Bacterial	Bacterial Infection;Counterfeit Product Administered	Serious	Other Outcomes	Male	18-MAY-2012	02-JUL-2012	Expedited	59 YR	Not Specified	Pfizer	Healthcare Professional	Health Professional	-	27-JUN-2012	08-JUN-2012	CO	Not Specified	CO-PFIZER INC-2012127123	-	-
871	8607673	Victoza	Liraglutide;Repaglinide	Product Used For Unknown Indication;Type 2 Diabetes Mellitus	Blood Glucose Increased;Product Counterfeit;Inappropriate Schedule Of Product Administration	Serious	Hospitalized;Other Outcomes	Male	03-MAY-2012	09-JUL-2012	Expedited	49 YR	90 KG	Novo Nordisk	Healthcare Professional	Health Professional	Glimepiride	25-JUN-2012	11-JUN-2012	CN	Not Specified	CN-NOVOPROD-352916	-	-
872	8612449	Avastin	Bevacizumab	Product Used For Unknown Indication	Product Counterfeit;Death	Serious	Died	Not Specified	-	13-JUN-2012	Expedited	Not Specified	Not Specified	Roche	Consumer	Not Specified	Everolimus;Capecitabine;Oxaliplatin	07-JUN-2012	13-JUN-2012	US	Not Specified	US-ROCHE-1076200	-	-
873	8616494	Premarin	Estrogens, Conjugated	Diabetes Mellitus;Uterine Prolapse	Vaginal Discharge;Malaise;Off Label Use;Rash;Counterfeit Product Administered	Non-Serious	Non-Serious	Female	-	20-JUL-2012	Non-Expedited	82 YR	77.098 KG	Pfizer	Healthcare Professional	Health Professional	Aspirin;Insulin Nos	17-JUL-2012	15-JUN-2012	US	Not Specified	US-PFIZER INC-2012140291	-	-
874	8617858	Remicade	Infliximab	Product Used For Unknown Indication	Respiratory Distress;Infusion Related Reaction;Fatigue;Rash;Product Counterfeit	Serious	Other Outcomes	Male	-	15-JUN-2012	Expedited	53 YR	Not Specified	Janssen	Healthcare Professional	Health Professional	-	06-JUN-2012	15-JUN-2012	CO	Not Specified	CO-JNJFOC-20120604250	-	-
875	8618471	Hydrea	Hydroxyurea	Essential Thrombocythaemia	Suspected Counterfeit Product;Nail Discolouration;Platelet Count Increased;Anaemia	Serious	Other Outcomes	Female	2011	28-SEP-2012	Expedited	67 YR	61 KG	Bristol Myers Squibb	Consumer	Not Specified	-	18-SEP-2012	18-JUN-2012	BR	Not Specified	BR-BRISTOL-MYERS SQUIBB COMPANY-16665754	-	-
876	8620145	Albumin (Human)	Albumin Human	Product Used For Unknown Indication	Counterfeit Product Administered;Medication Error;Unevaluable Event	Serious	Other Outcomes;Life Threatening	Female	-	24-MAY-2012	Expedited	Not Specified	Not Specified	Talecris	Healthcare Professional	User Facility ,Health Professional ,Foreign	-	11-MAY-2012	24-MAY-2012	Not Specified	Not Specified	AEGTM201200266	-	-
877	8620169	Albumin (Human)	Albumin Human	Product Used For Unknown Indication	Counterfeit Product Administered;Medication Error	Serious	Other Outcomes;Died	Female	-	24-MAY-2012	Expedited	65 YR	Not Specified	Talecris	Healthcare Professional	User Facility ,Health Professional ,Foreign	-	11-MAY-2012	24-MAY-2012	Not Specified	Not Specified	AEGTM201200265	-	-
878	8623429	Albumin (Human)	Albumin Human	Product Used For Unknown Indication	Product Quality Issue;Medication Error;Counterfeit Product Administered	Serious	Other Outcomes;Died	Female	-	24-MAY-2012	Expedited	55 YR	Not Specified	Talecris	Healthcare Professional	User Facility ,Health Professional ,Foreign	-	11-MAY-2012	24-MAY-2012	Not Specified	Not Specified	AEGTM201200264	-	-
879	8632689	-	Methadone Hydrochloride	Arthritis;Back Pain;Hypertension;Muscle Spasms	Withdrawal Syndrome;Diarrhoea;Product Tampering;Rhinorrhoea	Non-Serious	Non-Serious	Male	2012	06-AUG-2012	Non-Expedited	53	171 KG	Roxane	Consumer	Not Specified	Tizanidine Hydrochloride;Benazepril Hydrochloride\Hydrochlorothiazide;Celebrex	24-JUL-2012	25-JUN-2012	US	Not Specified	US-ROXANE LABORATORIES, INC.-2012-RO-01414RO	-	-
880	8633014	Seretide	Fluticasone Propionate\Salmeterol Xinafoate	Asthma	Asthma;Drug Ineffective;Dyspnoea;General Physical Health Deterioration;Product Quality Issue;Product Counterfeit	Serious	Other Outcomes	Male	-	19-JUL-2012	Expedited	Not Specified	Not Specified	Glaxosmithkline	Consumer	Not Specified	-	12-JUL-2012	25-JUN-2012	GB	Not Specified	GB-GLAXOSMITHKLINE-B0809739A	-	-
881	8635222	Premarin	Estrogens, Conjugated	Hormone Replacement Therapy	Product Counterfeit;Headache;Drug Ineffective;Bone Density Decreased;Poor Quality Product Administered;Hot Flush;Night Sweats;Hyperhidrosis	Non-Serious	Non-Serious	Female	2012	26-DEC-2012	Non-Expedited	68 YR	65.8 KG	Pfizer	Healthcare Professional	Not Specified	-	19-DEC-2012	26-JUN-2012	US	Not Specified	US-PFIZER INC-2012151084	-	-
882	8636305	Viagra;Cialis;Pepto-Bismol	Bismuth Subsalicylate;Alcohol;Tadalafil;Sildenafil Citrate	Erectile Dysfunction;Gastritis;Gastrooesophageal Reflux Disease	Vomiting;Metal Poisoning;Gastritis;Product Counterfeit;Gastrooesophageal Reflux Disease;Burning Sensation;Malaise;Gastrointestinal Haemorrhage	Serious	Other Outcomes	Male	01-APR-2012	14-AUG-2012	Expedited	60 YR	99.773 KG	Pfizer	Consumer	Not Specified	-	08-AUG-2012	26-JUN-2012	US	Not Specified	US-PFIZER INC-2012151776	-	-
883	8640404	Viagra	Sildenafil Citrate	Erectile Dysfunction	Product Counterfeit;Drug Ineffective	Non-Serious	Non-Serious	Male	01-JUN-2012	13-AUG-2012	Non-Expedited	57 YR	99.773 KG	Pfizer	Consumer	Not Specified	-	08-AUG-2012	28-JUN-2012	US	Not Specified	US-PFIZER INC-2012151020	-	-
884	8653000	Glucotrol Xl	Glipizide	Hypersensitivity;Hypertension;Type 2 Diabetes Mellitus	Nausea;Suspected Counterfeit Product;Headache;Illness;Flatulence;Feeling Abnormal	Non-Serious	Non-Serious	Female	JUN-2012	11-OCT-2013	Non-Expedited	72 YR	68.48 KG	Pfizer	Consumer	Not Specified	Coreg;Lasix;Diovan	04-OCT-2013	06-JUL-2012	US	Not Specified	US-PFIZER INC-2012158686	-	-
885	8654693	Avastin;Xeloda	Capecitabine;Bevacizumab	Colon Cancer;Colorectal Cancer Metastatic;Metastases To Ovary	Metastases To Bone;Death;Suspected Counterfeit Product;Metastases To Spine;Lung Neoplasm;Product Complaint;Neuropathy Peripheral;Metastases To Liver	Serious	Other Outcomes;Died	Female	AUG-2010	20-AUG-2021	Expedited	49 YR	Not Specified	Roche	Consumer	Not Specified	Fluorouracil;Irinotecan Hydrochloride;Leucovorin;Oxaliplatin	09-AUG-2021	09-JUL-2012	US	Not Specified	US-ROCHE-1084653	-	-
886	8658824	-	Modafinil	Somnolence	Depressed Level Of Consciousness;Product Quality Issue;Product Counterfeit;Headache	Serious	Other Outcomes	Female	JUN-2012	25-JUN-2012	Expedited	34 YR	Not Specified	Caraco	Consumer	Consumer	-	07-JUN-2012	25-JUN-2012	Not Specified	Not Specified	CRC-12-246	-	-
887	8666650	Premarin	Estrogens, Conjugated	Heart Rate Irregular;Hot Flush;Osteoporosis	Hot Flush;Blood Triglycerides Increased;Counterfeit Product Administered	Non-Serious	Non-Serious	Female	01-JAN-2012	19-JUL-2012	Non-Expedited	71 YR	57.596 KG	Pfizer	Consumer	Not Specified	Fosamax;Digoxin	16-JUL-2012	16-JUL-2012	US	Not Specified	US-PFIZER INC-2012166946	-	-
888	8667348	Viagra	Sildenafil Citrate	Sexual Dysfunction	Product Counterfeit;Drug Ineffective	Non-Serious	Non-Serious	Male	01-JAN-2012	17-JUL-2012	Non-Expedited	59 YR	90.703 KG	Pfizer	Consumer	Not Specified	-	11-JUL-2012	17-JUL-2012	US	Not Specified	US-PFIZER INC-2012167077	-	-
889	8670171	Tapazole	Methimazole	Gastrooesophageal Reflux Disease;Hyperthyroidism;Thyroid Disorder	Product Tampering;Product Container Seal Issue;Abnormal Behaviour;Feeling Abnormal;Anxiety;Productive Cough;Headache;Pharyngeal Disorder	Non-Serious	Non-Serious	Male	2012	03-JUL-2013	Non-Expedited	76	91 KG	Pfizer	Healthcare Professional	Not Specified	Protonix;Vistaril;Brinzolamide;Dexamethasone\Tobramycin;Xalatan;Alphagan P;Tenormin	20-JUN-2013	18-JUL-2012	US	Not Specified	US-PFIZER INC-2012169692	-	-
890	8670676	Coumadin	Warfarin Sodium	Aortic Valve Replacement	Product Counterfeit	Non-Serious	Non-Serious	Male	-	18-JUL-2012	Non-Expedited	Not Specified	84 KG	Bristol Myers Squibb	Consumer	Not Specified	-	30-AUG-2011	18-JUL-2012	US	Not Specified	US-BRISTOL-MYERS SQUIBB COMPANY-15999782	-	-
891	8671842	Celebrex	Celecoxib	-	Product Packaging Issue;Product Counterfeit;Arthritis;Arthropathy	Non-Serious	Non-Serious	Male	-	18-JUL-2012	Non-Expedited	Not Specified	Not Specified	Pfizer	Consumer	Not Specified	Crestor	13-JUL-2012	18-JUL-2012	US	Not Specified	US-PFIZER INC-2012151072	-	-
892	8675577	Humulin N	Insulin Human	Type 1 Diabetes Mellitus	Product Tampering;Drug Ineffective;Erythema;Injection Site Pain;Injection Site Necrosis	Serious	Other Outcomes;Hospitalized	Female	-	03-AUG-2012	Expedited	56	50 KG	Eli Lilly And Co	Healthcare Professional	Health Professional	Insulin Nos	24-JUL-2012	20-JUL-2012	CH	Not Specified	CH-ELI_LILLY_AND_COMPANY-CH201207003404	-	-
893	8677702	Effexor Xr	Venlafaxine Hydrochloride	Affective Disorder;Bipolar Disorder;Blood Triglycerides Increased	High Density Lipoprotein Decreased;Blood Triglycerides Increased;Blood Glucose Increased;Alanine Aminotransferase Increased;Low Density Lipoprotein Increased;Blood Cholesterol Increased;Counterfeit Product Administered;Glycosylated Haemoglobin Increased;Headache;Very Low Density Lipoprotein Increased	Non-Serious	Non-Serious	Male	09-MAY-2012	23-JUL-2012	Non-Expedited	38 YR	102 KG	Pfizer	Healthcare Professional	Health Professional	Fish Oil	17-JUL-2012	23-JUL-2012	US	Not Specified	US-PFIZER INC-2012173589	-	-
894	8680626	Nexium	Esomeprazole Magnesium	-	Product Tampering	Non-Serious	Non-Serious	Male	-	24-JUL-2012	Non-Expedited	Not Specified	Not Specified	Astrazeneca	Consumer	Not Specified	-	11-JUL-2012	24-JUL-2012	US	Not Specified	US-ASTRAZENECA-2012SE47893	-	-
895	8681399	Viagra	Sildenafil Citrate	Erectile Dysfunction;Hypertension	Drug Ineffective;Product Counterfeit	Non-Serious	Non-Serious	Male	07-JUL-2012	25-JUL-2012	Non-Expedited	73 YR	65.76 KG	Pfizer	Consumer	Not Specified	Hydrochlorothiazide	19-JUL-2012	25-JUL-2012	US	Not Specified	US-PFIZER INC-2012175034	-	-
896	8683384	Fentanyl Transdermal System	Fentanyl	Anaemia;Anxiety;Depression;Osteoporosis;Pain	Product Tampering;Wrong Technique In Product Usage Process;Product Prescribing Error;Abnormal Loss Of Weight;Product Packaging Quantity Issue	Non-Serious	Non-Serious	Female	2011	07-AUG-2012	Non-Expedited	53	83.01 KG	Janssen	Consumer	Not Specified	Clonazepam;Buspar;Vitamin B12;Lamictal;Unspecified Ingredient;Calcium Carbonate;Percocet;Trazodone Hydrochloride;Lorazepam;Cymbalta	30-JUL-2012	26-JUL-2012	US	Not Specified	US-JNJFOC-20120707795	-	-
897	8685715	Exalgo	Hydromorphone Hydrochloride	Product Used For Unknown Indication	Somnolence;Product Tampering;Intentional Product Misuse	Non-Serious	Non-Serious	Male	2011	26-JUL-2012	Non-Expedited	23	Not Specified	Covidien	Healthcare Professional	Health Professional	-	29-JUL-2011	26-JUL-2012	US	Not Specified	US-COVIDIEN/TYCO HEALTHCARE/MALLINCKRODT-T201103024	-	-
898	8688737	Viagra	Sildenafil Citrate	-	Fear;Product Counterfeit;Penile Swelling	Non-Serious	Non-Serious	Male	-	06-AUG-2012	Non-Expedited	Not Specified	Not Specified	Pfizer	Consumer	Not Specified	-	03-AUG-2012	27-JUL-2012	US	Not Specified	US-PFIZER INC-2012182373	-	-
899	8692372	Cardura	Doxazosin Mesylate	Prophylaxis;Prostatic Adenoma	Blood Pressure Increased;Product Counterfeit	Serious	Other Outcomes	Male	14-JUL-2012	06-AUG-2012	Expedited	65 YR	Not Specified	Pfizer	Consumer	Not Specified	Benfotiamine\Cyanocobalamin;Blood, Bovine	31-JUL-2012	30-JUL-2012	RU	Not Specified	RU-PFIZER INC-2012179842	-	-
900	8693973	Viagra	Sildenafil Citrate	Blood Cholesterol Abnormal;Cardiac Disorder;Diabetes Mellitus;Erectile Dysfunction;Hypertension	Product Counterfeit;Therapeutic Product Effect Decreased	Non-Serious	Non-Serious	Male	01-JUL-2012	31-JUL-2012	Non-Expedited	71 YR	81.633 KG	Pfizer	Consumer	Not Specified	Aspirin;Atenolol;Amlodipine;Lipitor;Omeprazole;Zetia;Lisinopril;Metformin Hydrochloride	24-JUL-2012	31-JUL-2012	US	Not Specified	US-PFIZER INC-2012179869	-	-
901	8694375	Herceptin	Trastuzumab	Breast Cancer Metastatic	Disease Progression;Product Counterfeit	Serious	Life Threatening	Female	-	31-JUL-2012	Expedited	51 YR	Not Specified	Roche	Consumer	Not Specified	-	19-JUL-2012	31-JUL-2012	RU	Not Specified	RU-ROCHE-1089903	-	-
902	8695216	Diovan	Valsartan	-	Product Tampering;Product Residue Present	Non-Serious	Non-Serious	Male	2007	16-APR-2012	Non-Expedited	93	77.6 KG	Novartis	Consumer	Consumer	Toprol Xl;Aspirin;Synthroid;Klor-Con;Prilosec;Lasix	02-JAN-2008	16-APR-2012	Not Specified	Not Specified	PHEH2007US15095	-	-
903	8696525	Cymbalta	Duloxetine Hydrochloride	-	Product Packaging Quantity Issue;Product Tampering	Serious	Other Outcomes	Female	2012	18-JUL-2012	Direct	50	Not Specified	-	Healthcare Professional	Health Professional	-	-	18-JUL-2012	Not Specified	Y	-	-	-
904	8697215	Viagra	Sildenafil Citrate	Erectile Dysfunction;Hypertension	Product Counterfeit;Drug Ineffective	Non-Serious	Non-Serious	Male	01-APR-2012	01-AUG-2012	Non-Expedited	73 YR	77.098 KG	Pfizer	Consumer	Not Specified	Norvasc	27-JUL-2012	01-AUG-2012	US	Not Specified	US-PFIZER INC-2012182872	-	-
905	8697493	-	Valproic Acid	Epilepsy;Product Used For Unknown Indication	Muscle Twitching;Condition Aggravated;Drug Ineffective;Product Counterfeit;Epilepsy	Serious	Other Outcomes	Female	30-MAY-2012	02-NOV-2012	Expedited	3 YR	Not Specified	Abbott	Healthcare Professional	Not Specified	Valproate Sodium	25-OCT-2012	01-AUG-2012	RU	Not Specified	RU-ABBOTT-12P-251-0961602-00	-	-
906	8699449	Reyataz	Atazanavir Sulfate	-	Product Counterfeit	Non-Serious	Non-Serious	Not Specified	-	02-AUG-2012	Non-Expedited	Not Specified	Not Specified	Bristol Myers Squibb	Consumer	Not Specified	-	06-MAR-2012	02-AUG-2012	US	Not Specified	US-BRISTOL-MYERS SQUIBB COMPANY-16437030	-	-
907	8699457	Reyataz	Atazanavir Sulfate	-	Product Counterfeit	Non-Serious	Non-Serious	Male	-	02-AUG-2012	Non-Expedited	Not Specified	Not Specified	Bristol Myers Squibb	Consumer	Not Specified	-	07-APR-2012	02-AUG-2012	US	Not Specified	US-BRISTOL-MYERS SQUIBB COMPANY-16496390	-	-
908	8699794	Nexium	Esomeprazole Magnesium	Gastrooesophageal Reflux Disease	Counterfeit Product Administered;Osteoporosis	Non-Serious	Non-Serious	Male	-	02-AUG-2012	Non-Expedited	Not Specified	Not Specified	Astrazeneca	Consumer	Not Specified	-	18-JUL-2012	02-AUG-2012	US	Not Specified	US-ASTRAZENECA-2012SE50452	-	-
909	8707424	Nexium	Esomeprazole Magnesium	-	Adverse Event;Counterfeit Product Administered	Non-Serious	Non-Serious	Female	-	03-AUG-2012	Non-Expedited	Not Specified	Not Specified	Astrazeneca	Consumer	Not Specified	-	25-JUL-2012	03-AUG-2012	US	Not Specified	US-ASTRAZENECA-2012SE52763	-	-
910	8707875	Viagra	Sildenafil Citrate	Erectile Dysfunction;Gastrooesophageal Reflux Disease;Prophylaxis	Drug Ineffective;Product Counterfeit	Non-Serious	Non-Serious	Male	01-JUL-2012	06-AUG-2012	Non-Expedited	76 YR	90.703 KG	Pfizer	Consumer	Not Specified	Omeprazole	30-JUL-2012	06-AUG-2012	US	Not Specified	US-PFIZER INC-2012185840	-	-
911	8707915	Viagra	Sildenafil Citrate	Erectile Dysfunction	Product Counterfeit;Product Quality Issue;Drug Ineffective	Non-Serious	Non-Serious	Male	22-JUL-2012	06-DEC-2012	Non-Expedited	63 YR	63.49 KG	Pfizer	Consumer	Not Specified	Simvastatin;Aspirin	30-NOV-2012	06-AUG-2012	US	Not Specified	US-PFIZER INC-2012184619	-	-
912	8708363	Novolin R	Insulin Human	Product Used For Unknown Indication	Drug Ineffective;Dizziness;Product Counterfeit;Tooth Loss;Product Container Issue;Cardiac Disorder;Asthenia;Product Odour Abnormal	Serious	Hospitalized	Female	-	06-AUG-2012	Expedited	Not Specified	Not Specified	Novo Nordisk	Consumer	Not Specified	-	25-JUL-2012	06-AUG-2012	CN	Not Specified	CN-NOVOPROD-356531	-	-
913	8709513	Afrin	Oxymetazoline	Product Used For Unknown Indication	Product Tampering	Non-Serious	Non-Serious	Female	-	31-OCT-2013	Non-Expedited	Not Specified	Not Specified	Merck	Consumer	Not Specified	-	24-JUL-2013	06-AUG-2012	US	Not Specified	US-009507513-2012SP022884	-	-
914	8709529	-	Acetaminophen	Pyrexia;Teething	Dysgeusia;Cough;Malaise;Vomiting;Product Tampering	Non-Serious	Non-Serious	Female	2012	25-JUL-2012	Direct	0	17 LB	-	Healthcare Professional	Health Professional	-	-	25-JUL-2012	Not Specified	Not Specified	-	-	-
915	8710126	Depakote	Divalproex Sodium	Epilepsy	Drug Ineffective;Product Packaging Issue;Product Counterfeit;Drug Level Decreased;Product Lot Number Issue;Counterfeit Product Administered	Non-Serious	Non-Serious	Male	15-OCT-2011	06-AUG-2012	Non-Expedited	29 YR	Not Specified	Abbott	Consumer	Not Specified	Dilantin;Lamictal	18-OCT-2011	06-AUG-2012	US	Not Specified	US-ABBOTT-11P-163-0866522-00	-	-
916	8711333	-	Latanoprost	-	Walking Aid User;Headache;Visual Impairment;Product Tampering;Eye Irritation	Serious	Other Outcomes	Female	-	14-AUG-2012	Expedited	82	Not Specified	Pfizer	Consumer	Not Specified	-	06-AUG-2012	07-AUG-2012	US	Not Specified	US-PFIZER INC-2012186981	-	-
917	8712450	Nexium	Esomeprazole Magnesium	Gastrooesophageal Reflux Disease	Counterfeit Product Administered	Non-Serious	Non-Serious	Female	23-JUL-2012	27-JUL-2012	Direct	48 YR	120 LB	-	Consumer	Not Specified	-	-	27-JUL-2012	Not Specified	Y	-	-	-
918	8719830	-	Tretinoin	-	Product Expiration Date Issue;Product Packaging Counterfeit;Product Label Counterfeit	Non-Serious	Non-Serious	Female	18-JUN-2012	01-AUG-2012	Direct	37 YR	Not Specified	-	Not Specified	Not Specified	-	-	01-AUG-2012	Not Specified	Not Specified	-	-	-
919	8721222	Zegerid Otc	Omeprazole\Sodium Bicarbonate	Product Used For Unknown Indication	Product Counterfeit;Product Tampering	Non-Serious	Non-Serious	Female	-	01-NOV-2013	Non-Expedited	Not Specified	Not Specified	Merck	Consumer	Not Specified	-	24-JUL-2013	13-AUG-2012	US	Not Specified	US-009507513-2012SP034252	-	-
920	8721222	Zegerid Otc	Omeprazole\Sodium Bicarbonate	Product Used For Unknown Indication	Product Tampering;Product Counterfeit	Non-Serious	Non-Serious	Female	-	01-NOV-2013	Non-Expedited	Not Specified	Not Specified	Merck	Consumer	Not Specified	-	24-JUL-2013	13-AUG-2012	US	Not Specified	US-009507513-2012SP034252	-	-
921	8721334	-	Valproic Acid	Epilepsy	Tremor;Epilepsy;Product Counterfeit;Seizure;Fall	Serious	Other Outcomes	Female	JUN-2012	10-DEC-2012	Expedited	6 YR	Not Specified	Abbott	Consumer	Not Specified	-	30-NOV-2012	13-AUG-2012	CN	Not Specified	CN-ABBOTT-12P-035-0965307-00	-	-
922	8721982	Celebra	Celecoxib	Pain	Suspected Counterfeit Product;Pain;Osteoarthritis;Drug Ineffective	Serious	Hospitalized	Female	2009	21-SEP-2012	Expedited	47 YR	72 KG	Pfizer	Consumer	Not Specified	-	14-SEP-2012	14-AUG-2012	BR	Not Specified	BR-PFIZER INC-2012194232	-	-
923	8722149	Cymbalta	Duloxetine Hydrochloride	Depression;Hypertension;Multiple Sclerosis	Product Contamination;Speech Disorder;Myalgia;Product Dose Omission Issue;Drug Ineffective;Neoplasm Malignant;Product Counterfeit;Paraesthesia;Drug Withdrawal Syndrome	Serious	Other Outcomes	Female	01-JAN-2009	14-AUG-2012	Expedited	51 YR	Not Specified	Eli Lilly And Co	Healthcare Professional	Health Professional	Adderall;Unspecified Ingredient	07-AUG-2012	14-AUG-2012	US	Not Specified	US-ELI_LILLY_AND_COMPANY-US201208002795	-	-
924	8723842	-	Citalopram Hydrobromide	Depression	Product Contamination;Product Tampering;Mania;Abnormal Dreams	Serious	Other Outcomes	Male	2011	02-AUG-2012	Direct	62	160 LB	-	Consumer	Not Specified	-	-	02-AUG-2012	Not Specified	Not Specified	-	-	-
925	8727790	Xanax	Alprazolam	Depression;Insomnia;Sleep Disorder	Muscle Spasms;Blood Cholesterol Increased;Insomnia;Drug Screen Negative;Suspected Counterfeit Product;Drug Ineffective	Non-Serious	Non-Serious	Female	JUL-2012	11-SEP-2012	Non-Expedited	65 YR	99.77 KG	Pfizer	Healthcare Professional	Not Specified	Venlafaxine	05-SEP-2012	16-AUG-2012	US	Not Specified	US-PFIZER INC-2012199064	-	-
926	8732875	Claritin	Loratadine	Seasonal Allergy	Product Tampering	Non-Serious	Non-Serious	Male	-	31-OCT-2013	Non-Expedited	Not Specified	Not Specified	Merck	Consumer	Not Specified	-	24-JUL-2013	20-AUG-2012	US	Not Specified	US-009507513-2012SP016080	-	-
927	8733124	-	Metformin Hydrochloride	Diabetes Mellitus	Palpitations;Product Counterfeit;Product Substitution Issue;Thinking Abnormal;Feeling Abnormal;Asthenia;Confusional State;Nervousness;Malaise	Non-Serious	Non-Serious	Female	01-AUG-2010	26-JUL-2011	Direct	58 YR	245 LB	-	Consumer	Consumer	-	-	26-JUL-2011	US	Not Specified	-	-	-
928	8734563	Claritin	Loratadine	Medical Observation;Product Used For Unknown Indication	Product Tampering	Non-Serious	Non-Serious	Female	-	31-OCT-2013	Non-Expedited	Not Specified	Not Specified	Merck	Consumer	Not Specified	-	24-JUL-2013	21-AUG-2012	US	Not Specified	US-009507513-2012SP035612	-	-
929	8734615	-	Diphenhydramine Hydrochloride	Pruritus	Body Mass Index Decreased;Weight Decreased;Product Tampering;Product Quality Issue	Serious	Other Outcomes	Female	2012	06-AUG-2012	Direct	39	160 LB	-	Consumer	Not Specified	-	-	06-AUG-2012	Not Specified	Not Specified	-	-	-
930	8735592	Celebrex	Celecoxib	Arthralgia;Arthritis;Osteopenia	Product Counterfeit;Drug Ineffective	Non-Serious	Non-Serious	Female	02-AUG-2012	21-SEP-2012	Non-Expedited	74 YR	83.9 KG	Pfizer	Consumer	Not Specified	Lipitor;Miacalcin	17-SEP-2012	22-AUG-2012	US	Not Specified	US-PFIZER INC-2012204827	-	-
931	8736278	-	Tramadol Hydrochloride	-	Product Tampering	Serious	Other Outcomes	Not Specified	-	22-AUG-2012	Expedited	Not Specified	Not Specified	Sandoz	Healthcare Professional	Health Professional	-	14-AUG-2012	22-AUG-2012	DE	Not Specified	GXKR2012DE002684	-	-
932	8736548	Stalevo	Carbidopa\Entacapone\Levodopa	Parkinson'S Disease	Product Quality Issue;Product Counterfeit;Product Dispensing Error	Serious	Life Threatening	Male	31-JUL-2012	06-AUG-2012	Direct	66 YR	138 LB	-	Consumer	Not Specified	-	-	06-AUG-2012	Not Specified	Not Specified	-	-	-
933	8737757	Prempro	Estrogens, Conjugated\Medroxyprogesterone Acetate	Hot Flush	Drug Ineffective;Counterfeit Product Administered	Serious	Other Outcomes	Female	10-MAR-2011	08-AUG-2011	Direct	53 YR	81.193 KG	-	Not Specified	Not Specified	-	-	08-AUG-2011	US	Not Specified	-	-	-
934	8742476	-	Hydroxyurea	-	Product Counterfeit;Drug Ineffective	Serious	Other Outcomes	Female	-	24-AUG-2012	Expedited	82 YR	Not Specified	Bristol Myers Squibb	Consumer	Not Specified	-	14-AUG-2012	24-AUG-2012	RU	Not Specified	RU-BRISTOL-MYERS SQUIBB COMPANY-16858722	-	-
935	8744428	Zegerid	Omeprazole\Sodium Bicarbonate	Gastrooesophageal Reflux Disease	Product Quality Issue;Product Counterfeit;Disease Recurrence;Drug Ineffective;Gastrooesophageal Reflux Disease	Serious	Other Outcomes	Male	01-JUL-2011	23-AUG-2011	Direct	44 YR	86.182 KG	-	Consumer	Not Specified	-	-	23-AUG-2011	US	Not Specified	-	-	-
936	8745642	Miralax	Polyethylene Glycol 3350	Breast Cancer;Constipation;Medical Observation;Product Used For Unknown Indication	Product Tampering;Tremor;Nonspecific Reaction;Malaise	Non-Serious	Non-Serious	Female	2012	31-OCT-2013	Non-Expedited	67	74.83 KG	Merck	Consumer	Not Specified	Hydrochlorothiazide;Pyridoxine;Caltrate With Vitamin D;Arimidex;Lovaza	24-JUL-2013	26-AUG-2012	US	Not Specified	US-009507513-2012SP010297	-	-
937	8749264	-	Venlafaxine Hydrochloride	Depression	Product Substitution Issue;Product Counterfeit;Drug Ineffective	Serious	Other Outcomes	Female	12-AUG-2012	21-AUG-2012	Direct	71 YR	200 LB	-	Consumer	Not Specified	-	-	21-AUG-2012	Not Specified	Y	-	-	-
938	8749429	-	Lorazepam	-	Anxiety;Product Counterfeit;Drug Ineffective;Condition Aggravated	Non-Serious	Non-Serious	Female	16-AUG-2012	21-AUG-2012	Direct	49 YR	109.1 KG	-	Consumer	Not Specified	-	-	21-AUG-2012	Not Specified	Not Specified	-	-	-
939	8758287	Hydrocodone Bitartrate And Acetaminophen	Acetaminophen\Hydrocodone Bitartrate	-	Drug Ineffective;Product Counterfeit;Product Quality Issue	Non-Serious	Non-Serious	Not Specified	01-AUG-2012	27-AUG-2012	Direct	Not Specified	Not Specified	-	Not Specified	Not Specified	-	-	27-AUG-2012	Not Specified	Not Specified	-	-	-
940	8758296	-	Gabapentin	-	Product Quality Issue;Suspected Counterfeit Product	Non-Serious	Non-Serious	Female	30-JAN-2012	27-AUG-2012	Direct	78 YR	160 LB	-	Consumer	Not Specified	-	-	27-AUG-2012	Not Specified	Not Specified	-	-	-
941	8759781	Zometa;Avastin	Bevacizumab;Zoledronic Acid;Paclitaxel;Sodium Chloride	Breast Cancer	Hypoaesthesia;Pain In Extremity;Neurotoxicity;Suspected Counterfeit Product;Gastrointestinal Tract Irritation;Hypertensive Crisis	Serious	Other Outcomes	Female	2012	03-JUN-2013	Expedited	61 YR	Not Specified	Bristol Myers Squibb	Consumer	Not Specified	-	23-MAY-2013	29-AUG-2012	BR	Not Specified	BR-BRISTOL-MYERS SQUIBB COMPANY-16890345	-	-
942	8761269	Synthroid	Levothyroxine Sodium	Hypothyroidism;Product Used For Unknown Indication;Restless Legs Syndrome;Sleep Disorder	Dyspnoea;Suspected Counterfeit Product;Fatigue;Loss Of Consciousness;Dehydration;Drug Level Decreased;Weight Increased;Oropharyngeal Discomfort	Serious	Hospitalized	Female	-	30-AUG-2012	Expedited	Not Specified	54.48 KG	Abbott	Consumer	Not Specified	Gabapentin;Hydrocodone;Unspecified Ingredient;Provigil;Advair Hfa	23-AUG-2012	30-AUG-2012	US	Not Specified	US-ABBOTT-12P-163-0973188-00	-	-
943	8761629	Triple Antibiotic (Bacitracin Zinc\Neomycin Sulfate\Polymyxin B Sulfate)	Bacitracin Zinc\Neomycin Sulfate\Polymyxin B Sulfate	Skin Infection	Dyspnoea;Hypoaesthesia;Product Contamination Physical;Asthenia;Dehydration;Product Tampering;Nausea;Hyperhidrosis;Malaise;Dizziness	Serious	Other Outcomes;Hospitalized	Female	2012	21-AUG-2012	Expedited	55	180 LB	Taro	Consumer	Consumer	-	07-AUG-2012	21-AUG-2012	Not Specified	Not Specified	2012P1052866	-	-
944	8762399	Pristiq Extended-Release	Desvenlafaxine Succinate	Anxiety;Depression	Drug Ineffective;Dizziness;Suspected Counterfeit Product	Non-Serious	Non-Serious	Male	11-AUG-2012	28-AUG-2012	Non-Expedited	53 YR	81.63 KG	Pfizer	Consumer	Not Specified	-	28-AUG-2012	28-AUG-2012	US	Not Specified	US-PFIZER INC-2012210669	-	-
945	8765435	Viagra	Sildenafil Citrate	Diuretic Therapy;Erectile Dysfunction	Hypertension;Drug Ineffective;Product Quality Issue;Counterfeit Product Administered;Thyroid Disorder	Serious	Other Outcomes	Male	2012	03-SEP-2012	Non-Expedited	63 YR	127 KG	Pfizer	Consumer	Not Specified	Hydrochlorothiazide	28-AUG-2012	03-SEP-2012	US	Not Specified	US-PFIZER INC-2012213340	-	-
946	8766840	-	Clotrimazole\Hydrocortisone	Vulvovaginal Candidiasis	Product Quality Issue;Candida Infection;Product Counterfeit	Serious	Other Outcomes	Female	-	04-SEP-2012	Expedited	41 YR	Not Specified	Bayer	Consumer	Not Specified	-	28-AUG-2012	04-SEP-2012	GB	Not Specified	GB-BAYER-2012-091071	-	-
947	8768942	Avastin;Lucentis	Ranibizumab;Bevacizumab	Macular Oedema	Intraocular Pressure Increased;Drug Ineffective;Pain;Lacrimation Increased;Eye Haemorrhage;Rhinorrhoea;Product Counterfeit	Serious	Other Outcomes	Female	-	06-SEP-2012	Expedited	Not Specified	Not Specified	Roche	Consumer	Not Specified	-	29-AUG-2012	06-SEP-2012	US	Not Specified	US-ROCHE-1099129	-	-
948	8769248	Lyrica	Pregabalin	-	Suspected Counterfeit Product;Counterfeit Product Administered	Non-Serious	Non-Serious	Female	2012	04-SEP-2012	Non-Expedited	Not Specified	Not Specified	Pfizer	Healthcare Professional	Not Specified	-	31-AUG-2012	04-SEP-2012	US	Not Specified	US-PFIZER INC-2012215244	-	-
949	8771193	Miralax	Polyethylene Glycol 3350	Product Used For Unknown Indication	Product Tampering	Non-Serious	Non-Serious	Female	2012	01-OCT-2012	Non-Expedited	Not Specified	Not Specified	Merck	Consumer	Not Specified	-	29-AUG-2012	05-SEP-2012	US	Not Specified	US-009507513-2012SP028122	-	-
950	8773954	-	Valproic Acid	Epilepsy	Seizure;Suspected Counterfeit Product	Serious	Other Outcomes	Male	JUL-2012	23-SEP-2012	Expedited	56 YR	Not Specified	Abbott	Consumer	Not Specified	Lamotrigine	12-SEP-2012	08-SEP-2012	CN	Not Specified	CN-ABBOTT-12P-035-0976465-00	-	-
951	8776363	Effexor Xr	Venlafaxine Hydrochloride;Venlafaxine Hydrochloride	Depression	Poor Quality Product Administered;Product Complaint;Vision Blurred;Transient Ischaemic Attack;Product Tampering	Serious	Other Outcomes	Female	2012	20-SEP-2012	Non-Expedited	55	68.03 KG	Pfizer	Consumer	Not Specified	-	18-SEP-2012	10-SEP-2012	US	Not Specified	US-PFIZER INC-2012221126	-	-
952	8780635	-	Dexamethasone	-	Medication Error;Cushing'S Syndrome;Counterfeit Product Administered;Drug Diversion	Serious	Hospitalized;Life Threatening;Other Outcomes	Male	-	13-SEP-2012	Expedited	Not Specified	Not Specified	Roxane	Healthcare Professional	Not Specified	-	06-SEP-2012	13-SEP-2012	SG	Not Specified	SG-ROXANE LABORATORIES, INC.-2012-RO-01825RO	-	-
953	8781490	-	Dexamethasone	-	Medication Error;Drug Diversion;Counterfeit Product Administered;Bone Disorder;Fracture	Serious	Other Outcomes	Male	-	13-SEP-2012	Expedited	Not Specified	Not Specified	Roxane	Healthcare Professional	Not Specified	-	06-SEP-2012	13-SEP-2012	SG	Not Specified	SG-ROXANE LABORATORIES, INC.-2012-RO-01826RO	-	-
954	8781493	-	Dexamethasone	-	Drug Diversion;Counterfeit Product Administered;Medication Error	Serious	Other Outcomes	Female	-	13-SEP-2012	Expedited	Not Specified	Not Specified	Roxane	Healthcare Professional	Not Specified	-	06-SEP-2012	13-SEP-2012	SG	Not Specified	SG-ROXANE LABORATORIES, INC.-2012-RO-01829RO	-	-
955	8782560	Miralax	Polyethylene Glycol 3350	Product Used For Unknown Indication	Product Counterfeit	Non-Serious	Non-Serious	Female	-	31-OCT-2013	Non-Expedited	Not Specified	Not Specified	Merck	Consumer	Not Specified	-	24-JUL-2013	18-SEP-2012	US	Not Specified	US-009507513-2012SP012543	-	-
956	8783278	A And D First Aid	Lanolin\Petrolatum	Product Used For Unknown Indication	Product Tampering	Non-Serious	Non-Serious	Female	-	01-NOV-2013	Non-Expedited	Not Specified	Not Specified	Merck	Consumer	Not Specified	-	24-JUL-2013	13-SEP-2012	US	Not Specified	US-009507513-1208USA000036	-	-
957	8783434	Miralax	Polyethylene Glycol 3350	Product Used For Unknown Indication	Drug Ineffective;Product Tampering	Non-Serious	Non-Serious	Female	-	31-OCT-2013	Non-Expedited	Not Specified	Not Specified	Merck	Consumer	Not Specified	-	24-JUL-2013	18-SEP-2012	US	Not Specified	US-009507513-2012SP013293	-	-
958	8783688	Miralax	Polyethylene Glycol 3350	Constipation;Medical Observation	Product Tampering	Non-Serious	Non-Serious	Female	2012	31-OCT-2013	Non-Expedited	25	58.97 KG	Merck	Consumer	Not Specified	-	24-JUL-2013	18-SEP-2012	US	Not Specified	US-009507513-2012SP013585	-	-
959	8785143	Claritin	Loratadine	Product Used For Unknown Indication	Product Tampering	Non-Serious	Non-Serious	Male	-	31-OCT-2013	Non-Expedited	Not Specified	Not Specified	Merck	Consumer	Not Specified	-	24-JUL-2013	18-SEP-2012	US	Not Specified	US-009507513-2012SP020103	-	-
960	8785214	Claritin	Loratadine	Product Used For Unknown Indication	Product Tampering	Non-Serious	Non-Serious	Female	-	31-OCT-2013	Non-Expedited	Not Specified	Not Specified	Merck	Consumer	Not Specified	-	24-JUL-2013	18-SEP-2012	US	Not Specified	US-009507513-2012SP020110	-	-
961	8785282	Claritin Reditabs	Loratadine	Product Used For Unknown Indication	Product Tampering	Non-Serious	Non-Serious	Female	-	31-OCT-2013	Non-Expedited	Not Specified	Not Specified	Merck	Consumer	Not Specified	-	24-JUL-2013	18-SEP-2012	US	Not Specified	US-009507513-2012SP024830	-	-
962	8785284	-	Loratadine	Product Used For Unknown Indication	Product Tampering	Non-Serious	Non-Serious	Male	-	31-OCT-2013	Non-Expedited	Not Specified	Not Specified	Merck	Consumer	Not Specified	-	24-JUL-2013	18-SEP-2012	US	Not Specified	US-009507513-2012SP018891	-	-
963	8785373	Claritin-D 24 Hour	Loratadine\Pseudoephedrine Sulfate	Product Used For Unknown Indication	Product Counterfeit	Non-Serious	Non-Serious	Female	-	01-NOV-2013	Non-Expedited	Not Specified	Not Specified	Merck	Consumer	Not Specified	-	24-JUL-2013	18-SEP-2012	US	Not Specified	US-009507513-2012SP001841	-	-
964	8789205	-	Bupropion Hydrochloride	-	Drug Ineffective;Suspected Counterfeit Product	Serious	Other Outcomes	Female	AUG-2012	06-SEP-2012	Direct	Not Specified	Not Specified	-	Consumer	Consumer	-	-	06-SEP-2012	Not Specified	Not Specified	-	-	-
965	8789943	Humalog	Insulin Lispro;Glucagon	Blood Glucose Decreased;Diabetes Mellitus	Cardiac Disorder;Loss Of Consciousness;Blood Glucose Abnormal;Suspected Counterfeit Product;Blood Glucose Decreased	Serious	Other Outcomes	Male	-	14-SEP-2012	Expedited	Not Specified	Not Specified	Eli Lilly And Co	Consumer	Not Specified	Lantus	07-SEP-2012	14-SEP-2012	US	Not Specified	US-ELI_LILLY_AND_COMPANY-US201209002704	-	-
966	8790507	-	Hydrochlorothiazide	-	Drug Ineffective;Counterfeit Product Administered	Non-Serious	Non-Serious	Male	-	11-SEP-2012	Direct	Not Specified	204 LB	-	Not Specified	Not Specified	-	-	11-SEP-2012	Not Specified	Not Specified	-	-	-
967	8791352	Detrol La	Tolterodine Tartrate	Cystitis	Product Tampering;Loss Of Consciousness;Fall;Extra Dose Administered;Syncope;Concussion;Product Quality Issue;Suspected Counterfeit Product;Bone Contusion;Contusion	Serious	Life Threatening;Other Outcomes	Female	-	14-SEP-2012	Direct	74 YR	180 LB	-	Not Specified	Not Specified	-	-	14-SEP-2012	Not Specified	Not Specified	-	-	-
968	8791352	Detrol La	Tolterodine Tartrate	Cystitis	Loss Of Consciousness;Product Tampering;Product Quality Issue;Contusion;Fall;Concussion;Syncope;Extra Dose Administered;Suspected Counterfeit Product;Bone Contusion	Serious	Other Outcomes;Life Threatening	Female	-	14-SEP-2012	Direct	74	180 LB	-	Not Specified	Not Specified	-	-	14-SEP-2012	Not Specified	Not Specified	-	-	-
969	8792107	Zegerid Otc	Omeprazole\Sodium Bicarbonate	Product Used For Unknown Indication	Product Counterfeit	Non-Serious	Non-Serious	Female	-	31-OCT-2013	Non-Expedited	Not Specified	Not Specified	Merck	Consumer	Not Specified	-	24-JUL-2013	18-SEP-2012	US	Not Specified	US-009507513-2012SP024754	-	-
970	8793020	Miralax	Polyethylene Glycol 3350	Product Used For Unknown Indication	Product Tampering	Non-Serious	Non-Serious	Female	-	31-OCT-2013	Non-Expedited	Not Specified	Not Specified	Merck	Consumer	Not Specified	-	24-JUL-2013	18-SEP-2012	US	Not Specified	US-009507513-2012SP012188	-	-
971	8800854	Xanax	Alprazolam	Sleep Disorder	Insomnia;Disturbance In Attention;Extra Dose Administered;Hypokinesia;Suspected Counterfeit Product;Tremor;Loss Of Consciousness;Withdrawal Syndrome;Anxiety	Serious	Other Outcomes	Male	2000	21-SEP-2012	Expedited	Not Specified	115 KG	Pfizer	Consumer	Not Specified	-	14-SEP-2012	21-SEP-2012	NL	Not Specified	NL-PFIZER INC-2012230469	-	-
972	8801350	-	Valproate Sodium	Epilepsy	Product Counterfeit;Trismus;Epilepsy;Foaming At Mouth;Confusional State;Seizure;Aphonia	Serious	Other Outcomes	Female	01-SEP-2012	11-DEC-2012	Expedited	20 YR	Not Specified	Abbott	Consumer	Not Specified	-	01-DEC-2012	21-SEP-2012	CN	Not Specified	CN-ABBOTT-12P-035-0981577-00	-	-
973	8802232	Strattera	Atomoxetine Hydrochloride	Attention Deficit Hyperactivity Disorder	Hospitalisation;Product Tampering;Wrong Technique In Product Usage Process	Serious	Hospitalized	Male	2012	21-SEP-2012	Expedited	12	Not Specified	Eli Lilly And Co	Consumer	Not Specified	-	11-SEP-2012	21-SEP-2012	MX	Not Specified	MX-ELI_LILLY_AND_COMPANY-MX201209003523	-	-
974	8803867	Premarin	Estrogens, Conjugated	-	Suspected Counterfeit Product;Drug Ineffective	Non-Serious	Non-Serious	Female	-	24-SEP-2012	Non-Expedited	Not Specified	Not Specified	Pfizer	Consumer	Not Specified	-	19-SEP-2012	24-SEP-2012	US	Not Specified	US-PFIZER INC-2012233783	-	-
975	8804789	Viagra	Sildenafil Citrate	Erectile Dysfunction	Decreased Appetite;Malaise;Suspected Counterfeit Product;Hepatic Function Abnormal	Serious	Hospitalized;Other Outcomes	Male	-	17-OCT-2012	Expedited	Not Specified	Not Specified	Pfizer	Healthcare Professional	Not Specified	-	12-OCT-2012	24-SEP-2012	JP	Not Specified	JP-PFIZER INC-2012232450	-	-
976	8808862	Valacyclovir	Valacyclovir Hydrochloride	Oral Herpes	Therapy Non-Responder;Oral Herpes;Product Counterfeit;Paraesthesia;Condition Aggravated	Non-Serious	Non-Serious	Female	27-JUN-2012	21-SEP-2012	Direct	61 YR	180 LB	-	Consumer	Not Specified	-	-	21-SEP-2012	Not Specified	Not Specified	-	-	-
977	8810094	Zyrtec	Cetirizine Hydrochloride	Asthma;Hypersensitivity	Suspected Counterfeit Product;Off Label Use;Near Death Experience	Serious	Other Outcomes	Male	-	26-SEP-2012	Expedited	Not Specified	Not Specified	Mcneil	Consumer	Not Specified	-	17-SEP-2012	26-SEP-2012	CN	Not Specified	CN-JNJFOC-20120910934	-	-
978	8810333	Miralax	Polyethylene Glycol 3350	Product Used For Unknown Indication	Product Tampering	Non-Serious	Non-Serious	Female	-	04-OCT-2012	Non-Expedited	Not Specified	Not Specified	Merck	Consumer	Not Specified	-	15-AUG-2012	26-SEP-2012	US	Not Specified	US-009507513-2012SP032815	-	-
979	8816197	Miralax	Polyethylene Glycol 3350	Constipation;Medical Observation;Seasonal Allergy	Product Tampering;Product Use Issue;Incorrect Product Administration Duration;Product Administered To Patient Of Inappropriate Age	Non-Serious	Non-Serious	Female	2011	29-SEP-2012	Non-Expedited	10	32.66 KG	Merck	Consumer	Not Specified	Zyrtec;Benefiber	24-JUL-2012	29-SEP-2012	US	Not Specified	US-009507513-2012SP001970	-	-
980	8816711	-	Pantoprazole Sodium	Abdominal Pain Upper	Product Counterfeit;Drug Ineffective;Gastric Ulcer;Condition Aggravated;Abdominal Pain Upper;Gastric Haemorrhage	Serious	Other Outcomes	Not Specified	-	30-AUG-2012	Expedited	Not Specified	Not Specified	Jubilant	Consumer	Consumer	-	17-AUG-2012	30-AUG-2012	Not Specified	Not Specified	2012P1054762	-	-
981	8817240	Miralax	Polyethylene Glycol 3350	Product Used For Unknown Indication	Product Counterfeit	Non-Serious	Non-Serious	Male	-	04-OCT-2012	Non-Expedited	Not Specified	Not Specified	Merck	Consumer	Not Specified	-	01-MAR-2012	04-OCT-2012	US	Not Specified	US-009507513-2012SP014688	-	-
982	8822453	Cialis	Tadalafil	Erectile Dysfunction	Tinnitus;Visual Field Defect;Counterfeit Product Administered;Drug Ineffective	Serious	Other Outcomes	Male	-	01-NOV-2012	Expedited	Not Specified	Not Specified	Eli Lilly And Co	Consumer	Not Specified	-	23-OCT-2012	03-OCT-2012	AU	Not Specified	AU-ELI_LILLY_AND_COMPANY-AU201208008551	-	-
983	8822555	-	Valproate Sodium	Epilepsy	Loss Of Consciousness;Alopecia;Foaming At Mouth;Product Counterfeit;Seizure;Epilepsy	Serious	Other Outcomes	Male	SEP-2012	11-DEC-2012	Expedited	10 YR	Not Specified	Abbott	Consumer	Not Specified	-	01-DEC-2012	03-OCT-2012	CN	Not Specified	CN-ABBOTT-12P-035-0988189-00	-	-
984	8823823	Viagra	Sildenafil Citrate	-	Product Taste Abnormal;Suspected Counterfeit Product;Drug Ineffective	Non-Serious	Non-Serious	Male	-	16-OCT-2012	Non-Expedited	Not Specified	Not Specified	Pfizer	Consumer	Not Specified	-	12-OCT-2012	03-OCT-2012	US	Not Specified	US-PFIZER INC-2012241161	-	-
985	8825906	Cymbalta	Duloxetine Hydrochloride	Depression	Herpes Zoster;Decreased Appetite;Pruritus;Asthenia;Intentional Product Misuse;Drug Ineffective;Suicidal Ideation;Product Tampering;Fungal Infection;Hypersomnia;Folliculitis;Dizziness;Rash;Nausea;Drug Withdrawal Syndrome;Vaginal Lesion;Tinea Pedis	Serious	Other Outcomes	Female	-	02-NOV-2012	Expedited	65	82 KG	Eli Lilly And Co	Consumer	Not Specified	Diltiazem;Atenolol;Percocet	22-OCT-2012	05-OCT-2012	US	Not Specified	US-ELI_LILLY_AND_COMPANY-US201209007337	-	-
986	8826123	Rivotril	Clonazepam	Product Used For Unknown Indication	Product Counterfeit;Gastric Haemorrhage	Serious	Other Outcomes	Not Specified	-	05-OCT-2012	Expedited	Not Specified	Not Specified	Roche	Consumer	Not Specified	-	27-SEP-2012	05-OCT-2012	BR	Not Specified	BR-ROCHE-1139261	-	-
987	8827392	Avapro	Irbesartan	-	Drug Ineffective;Product Counterfeit	Non-Serious	Non-Serious	Male	-	05-OCT-2012	Non-Expedited	Not Specified	Not Specified	Bristol Myers Squibb	Healthcare Professional	Not Specified	-	07-JUN-2012	05-OCT-2012	US	Not Specified	US-BRISTOL-MYERS SQUIBB COMPANY-16393084	-	-
988	8828201	Viagra	Sildenafil Citrate	-	Product After Taste;Drug Ineffective;Illness;Suspected Counterfeit Product	Non-Serious	Non-Serious	Male	SEP-2012	05-OCT-2012	Non-Expedited	Not Specified	Not Specified	Pfizer	Consumer	Not Specified	-	28-SEP-2012	05-OCT-2012	US	Not Specified	US-PFIZER INC-2012241712	-	-
989	8834031	-	Tramadol	-	Product Complaint;Product Tampering;Drug Abuse	Serious	Other Outcomes	Female	-	24-OCT-2012	Expedited	Not Specified	Not Specified	Sandoz	Healthcare Professional	Not Specified	-	23-OCT-2012	10-OCT-2012	DE	Not Specified	GXKR2012DE003131	-	-
990	8836469	-	Varenicline Tartrate	Smoking Cessation Therapy	Dysentery;Suspected Counterfeit Product;Eating Disorder;Diarrhoea;Intentional Product Misuse;Weight Decreased;Asthenia	Serious	Other Outcomes	Female	-	15-OCT-2012	Expedited	Not Specified	Not Specified	Pfizer	Consumer	Not Specified	-	09-OCT-2012	11-OCT-2012	BR	Not Specified	BR-PFIZER INC-2012250490	-	-
991	8845036	Cialis	Tadalafil	Erectile Dysfunction	Counterfeit Product Administered;Optic Neuritis;Blindness	Serious	Other Outcomes	Male	-	17-OCT-2012	Expedited	56 YR	Not Specified	Eli Lilly And Co	Healthcare Professional	Not Specified	-	10-OCT-2012	17-OCT-2012	CA	Not Specified	CA-ELI_LILLY_AND_COMPANY-CA201210003371	-	-
992	8845661	Viagra	Sildenafil Citrate	Erectile Dysfunction	Suspected Counterfeit Product;Drug Ineffective	Non-Serious	Non-Serious	Male	12-OCT-2012	17-OCT-2012	Non-Expedited	71 YR	86.17 KG	Pfizer	Consumer	Not Specified	-	12-OCT-2012	17-OCT-2012	US	Not Specified	US-PFIZER INC-2012255010	-	-
993	8846911	Viagra	Sildenafil Citrate	Erectile Dysfunction	Cardiac Arrest;Gastric Disorder;Suspected Counterfeit Product	Serious	Hospitalized;Other Outcomes	Male	-	18-OCT-2012	Expedited	45 YR	Not Specified	Pfizer	Consumer	Not Specified	-	12-OCT-2012	18-OCT-2012	TR	Not Specified	TR-PFIZER INC-2012173296	-	-
994	8848188	Viagra	Sildenafil Citrate	Erectile Dysfunction	Penis Disorder;Product Colour Issue;Suspected Counterfeit Product;Erection Increased	Serious	Other Outcomes	Male	12-OCT-2012	18-OCT-2012	Expedited	31 YR	81.63 KG	Pfizer	Consumer	Not Specified	-	14-OCT-2012	18-OCT-2012	US	Not Specified	US-PFIZER INC-2012255248	-	-
995	8849514	Viagra	Sildenafil Citrate	Blood Cholesterol Increased;Erectile Dysfunction;Hypersensitivity;Hypertension	Drug Interaction;Diarrhoea;Abdominal Pain Upper;Suspected Counterfeit Product	Non-Serious	Non-Serious	Male	SEP-2012	05-NOV-2012	Non-Expedited	74 YR	78.01 KG	Pfizer	Consumer	Not Specified	Zyrtec;Miralax;Prevacid;Fish Oil;Toprol Xl;Norvasc;Lipitor;Ecotrin	22-OCT-2012	19-OCT-2012	US	Not Specified	US-PFIZER INC-2012258780	-	-
996	8849586	Viagra	Sildenafil Citrate	Erectile Dysfunction	Drug Ineffective;Product Taste Abnormal;Expired Product Administered;Suspected Counterfeit Product	Non-Serious	Non-Serious	Male	OCT-2012	25-OCT-2012	Non-Expedited	Not Specified	Not Specified	Pfizer	Consumer	Not Specified	-	18-OCT-2012	19-OCT-2012	US	Not Specified	US-PFIZER INC-2012258426	-	-
997	8850285	Viagra	Sildenafil Citrate	Erectile Dysfunction;Stent Placement	Product Counterfeit;Nasal Congestion	Non-Serious	Non-Serious	Male	12-OCT-2012	07-AUG-2013	Non-Expedited	57 YR	111 KG	Pfizer	Consumer	Not Specified	Plavix	31-JUL-2013	19-OCT-2012	US	Not Specified	US-PFIZER INC-2012257726	-	-
998	8851742	-	Sildenafil Citrate	-	Suspected Counterfeit Product;Drug Ineffective	Non-Serious	Non-Serious	Male	-	22-OCT-2012	Non-Expedited	Not Specified	Not Specified	Pfizer	Consumer	Not Specified	-	15-OCT-2012	22-OCT-2012	US	Not Specified	US-PFIZER INC-2012257703	-	-
999	8857054	Adderall Xr	Amphetamine Aspartate\Amphetamine Sulfate\Dextroamphetamine Saccharate\Dextroamphetamine Sulfate	Disturbance In Attention	Product Counterfeit;Injury	Serious	Life Threatening;Hospitalized	Female	14-OCT-2012	22-OCT-2012	Direct	48 YR	140 LB	-	Consumer	Consumer	-	-	22-OCT-2012	Not Specified	Not Specified	-	-	-
1000	8859509	-	Meropenem	Hyperchlorhydria;Infusion;Urinary Tract Disorder;Urosepsis;Vomiting	Counterfeit Product Administered;Haematuria	Serious	Hospitalized	Male	15-SEP-2012	20-DEC-2012	Expedited	76 YR	70 KG	Astrazeneca	Healthcare Professional	Not Specified	Lasix;Pantoprazole Sodium;Sodium Chloride;Augmentin	11-DEC-2012	24-OCT-2012	IN	Not Specified	IN-ASTRAZENECA-2012SE75457	-	-
1001	8872011	Cellcept;Prograf	Tacrolimus;Mycophenolate Mofetil;Mycophenolate Mofetil;Tacrolimus	Product Used For Unknown Indication;Renal Transplant	Haematochezia;Pruritus;Product Tampering;Rash;Nausea;Palpitations;Insomnia;Abdominal Pain Upper;Erectile Dysfunction	Serious	Other Outcomes	Male	2011	12-APR-2013	Non-Expedited	76	62 KG	Astellas	Consumer	Not Specified	Lisinopril;Nifedipine;Nifedical Xl;Magnesium Chloride;Allopurinol;Simvastatin;Vitamin D3;Aspirin	03-MAR-2013	23-OCT-2012	US	Not Specified	US-ASTELLAS-2012US006032	-	-
1002	8873266	Xalatan	Latanoprost;Latanoprost	Glaucoma	Suspected Counterfeit Product;Glaucoma;Eye Disorder	Serious	Other Outcomes	Female	-	17-DEC-2012	Expedited	Not Specified	Not Specified	Pfizer	Consumer	Not Specified	-	10-DEC-2012	29-OCT-2012	US	Not Specified	US-PFIZER INC-2012265336	-	-
1003	8874232	Pradaxa	Dabigatran Etexilate Mesylate	Blood Cholesterol;Cerebrovascular Accident Prophylaxis;Hypertension	Wound Haematoma;Wound;Gait Disturbance;Product Counterfeit;Peripheral Swelling;Haematoma	Serious	Hospitalized	Female	JUL-2012	04-JAN-2013	Expedited	72 YR	Not Specified	Boehringer Ingelheim	Consumer	Not Specified	Atenolol;Simvastatin	02-JAN-2013	23-OCT-2012	BR	Not Specified	BR-B.I. PHARMACEUTICALS,INC./RIDGEFIELD-2012-BR-01187BR	-	-
1004	8877111	Pristiq Extended-Release	Desvenlafaxine Succinate	Anxiety;Depression;Gastrooesophageal Reflux Disease;Seasonal Allergy	Therapeutic Product Effect Decreased;Confusional State;Feeling Abnormal;Product Complaint;Product Use In Unapproved Indication;Headache;Suspected Counterfeit Product	Non-Serious	Non-Serious	Male	20-MAY-2011	26-FEB-2013	Non-Expedited	49 YR	86.17 KG	Pfizer	Healthcare Professional	Not Specified	Xanax;Dexilant;Zyrtec	20-FEB-2013	29-OCT-2012	US	Not Specified	US-PFIZER INC-2012269741	-	-
1005	8879046	Depo-Testosterone	Testosterone Cypionate	Hypogonadism	Product Contamination Physical;Drug Ineffective;Product Complaint;Product Counterfeit	Serious	Other Outcomes	Male	14-OCT-2012	31-OCT-2012	Direct	52 YR	205 LB	-	Consumer	Consumer	-	-	31-OCT-2012	Not Specified	Y	-	-	-
1006	8890029	Depo-Testosterone	Testosterone Cypionate	Hypogonadism	Drug Ineffective;Product Deposit;Suspected Counterfeit Product	Non-Serious	Non-Serious	Male	-	20-MAR-2013	Non-Expedited	52 YR	Not Specified	Pfizer	Healthcare Professional	Not Specified	Tramadol;Omeprazole;Gabapentin;Fluticasone Propionate;Acetaminophen\Oxycodone Hydrochloride;Aspirin;Vitamin B Complex;Testosterone;Tums Smoothies;Maxalt;Minerals\Vitamins;Sumatriptan Succinate;Vitamin C;Chondroitin Sulfate (Bovine)\Glucosamine Sulfate;Probiotics Nos;Sudafed;Epipen;Advil;Meloxicam	14-MAR-2013	07-NOV-2012	US	Not Specified	US-PFIZER INC-2012271681	-	-
1007	8896232	Doxazosin	Doxazosin Mesylate	Benign Prostatic Hyperplasia	Therapeutic Product Effect Decreased;Product Counterfeit;Urinary Retention	Serious	Other Outcomes	Male	31-OCT-2012	06-NOV-2012	Direct	47 YR	205 LB	-	Consumer	Consumer	-	-	06-NOV-2012	Not Specified	Not Specified	-	-	-
1008	8902236	Levitra	Vardenafil Hydrochloride	-	Suspected Counterfeit Product;Drug Ineffective	Non-Serious	Non-Serious	Male	-	12-NOV-2012	Non-Expedited	Not Specified	Not Specified	Bayer	Consumer	Not Specified	-	06-NOV-2012	12-NOV-2012	US	Not Specified	US-BAYER-2012-116578	-	-
1009	8903255	Lipitor	Atorvastatin Calcium	-	Suspected Counterfeit Product;Cardiac Disorder	Serious	Other Outcomes	Male	-	13-NOV-2012	Expedited	Not Specified	Not Specified	Pfizer	Consumer	Not Specified	-	09-NOV-2012	13-NOV-2012	US	Not Specified	US-PFIZER INC-2012281539	-	-
1010	8905395	Risperdal	Risperidone	Product Used For Unknown Indication	Drug Ineffective;Suspected Counterfeit Product	Serious	Other Outcomes	Not Specified	-	04-JAN-2013	Expedited	Not Specified	Not Specified	Janssen	Consumer	Not Specified	-	22-DEC-2012	12-NOV-2012	IN	Not Specified	IN-JNJFOC-20121101288	-	-
1011	8906201	-	Hydromorphone	Adenomyosis;Analgesic Therapy;Endometriosis;Migraine	Nausea;Product Counterfeit;Therapy Non-Responder	Serious	Other Outcomes	Female	10-NOV-2012	12-NOV-2012	Direct	42 YR	110 LB	-	Consumer	Consumer	-	-	12-NOV-2012	Not Specified	Not Specified	-	-	-
1012	8906320	Crest Complete Multi-Benefit Extra Whitening With Tartar Protection	Sodium Fluoride	-	Seizure;Product Tampering	Serious	Other Outcomes	Female	-	04-DEC-2012	Expedited	Not Specified	Not Specified	Procter And Gamble	Consumer	Consumer	-	15-NOV-2012	07-NOV-2012	Not Specified	Not Specified	CIO12021296	-	-
1013	8912473	Avastin	Bevacizumab	Colorectal Cancer Metastatic	Suspected Counterfeit Product;Neoplasm Progression;Drug Ineffective	Serious	Other Outcomes	Male	02-NOV-2012	16-NOV-2012	Expedited	Not Specified	Not Specified	Roche	Consumer	Not Specified	-	13-NOV-2012	16-NOV-2012	CN	Not Specified	CN-ROCHE-1155284	-	-
1014	8918028	Humalog Mix75/25	Insulin Lispro	Blood Cholesterol;Type 2 Diabetes Mellitus	Loss Of Consciousness;Somnolence;Musculoskeletal Discomfort;Infection;Product Tampering;Illness	Serious	Other Outcomes	Female	-	20-NOV-2012	Expedited	Not Specified	Not Specified	Eli Lilly And Co	Consumer	Not Specified	Unspecified Ingredient	08-NOV-2012	20-NOV-2012	US	Not Specified	US-ELI_LILLY_AND_COMPANY-US201211002831	-	-
1015	8919330	Viagra	Sildenafil Citrate	Erectile Dysfunction;Hypertension	Blood Test Abnormal;Drug Ineffective;Suspected Counterfeit Product;Glucose Tolerance Test Abnormal	Non-Serious	Non-Serious	Male	-	21-NOV-2012	Non-Expedited	Not Specified	Not Specified	Pfizer	Consumer	Not Specified	Lotrel;Diovan	15-NOV-2012	21-NOV-2012	US	Not Specified	US-PFIZER INC-2012286996	-	-
1016	8920035	Avalide	Hydrochlorothiazide\Irbesartan	-	Product Counterfeit	Non-Serious	Non-Serious	Not Specified	-	21-NOV-2012	Non-Expedited	Not Specified	Not Specified	Bristol Myers Squibb	Consumer	Not Specified	-	02-FEB-2012	21-NOV-2012	US	Not Specified	US-BRISTOL-MYERS SQUIBB COMPANY-16429557	-	-
1017	8920300	Tylenol Cold Multi-Symptom Nighttime	Acetaminophen\Dextromethorphan Hydrobromide\Doxylamine Succinate\Phenylephrine	Nasopharyngitis;Pyrexia	Illness;Diarrhoea;Abdominal Pain Upper;Product Tampering	Serious	Other Outcomes	Male	2012	22-NOV-2012	Expedited	48	68.04 KG	Mcneil	Consumer	Not Specified	-	12-NOV-2012	22-NOV-2012	US	Not Specified	US-JNJFOC-20121107975	-	-
1018	8920652	Viagra	Sildenafil Citrate	-	Suspected Counterfeit Product;Drug Ineffective	Non-Serious	Non-Serious	Male	-	21-NOV-2012	Non-Expedited	Not Specified	Not Specified	Pfizer	Consumer	Not Specified	-	19-NOV-2012	21-NOV-2012	US	Not Specified	US-PFIZER INC-2012259252	-	-
1019	8921939	Vicks Nature Fusion Cold And Flu Nighttime Relief	Acetaminophen\Dextromethorphan Hydrobromide\Doxylamine Succinate;Ibuprofen	Influenza	Malaise;Product Tampering;Impaired Work Ability;Pyrexia;Product Storage Error	Serious	Life Threatening	Female	2012	19-NOV-2012	Direct	48	241 LB	-	Healthcare Professional	Not Specified	-	-	19-NOV-2012	Not Specified	Y	-	-	-
1020	8922378	Childrens Motrin	Ibuprofen	Pyrexia	Drug Ineffective;Product Counterfeit	Serious	Hospitalized	Female	15-NOV-2012	26-NOV-2012	Expedited	4 YR	17.5 KG	Mcneil	Consumer	Not Specified	-	16-NOV-2012	26-NOV-2012	CN	Not Specified	CN-JNJFOC-20121109114	-	-
1021	8925658	Cymbalta	Duloxetine Hydrochloride	Depression	Dry Skin;Cortisol Increased;Epinephrine Decreased;Insomnia;Acne Cystic;Memory Impairment;Nephrolithiasis;Counterfeit Product Administered;Asthenia;Adrenal Insufficiency;Renal Impairment	Serious	Other Outcomes;Hospitalized	Female	-	26-NOV-2012	Expedited	64 YR	Not Specified	Eli Lilly And Co	Consumer	Not Specified	Retin-A;Valium;Spironolactone;Fluoxetine Hydrochloride;Concerta	12-NOV-2012	26-NOV-2012	US	Not Specified	US-ELI_LILLY_AND_COMPANY-US201211005204	-	-
1022	8927959	Minocycline	Minocycline Hydrochloride;Aspirin	Cardiac Disorder;Infection	Product Quality Issue;Muscle Atrophy;Skin Disorder;Reproductive Tract Disorder;Pruritus;Lipoatrophy;Product Tampering;Soft Tissue Atrophy	Serious	Other Outcomes	Female	2011	21-NOV-2012	Direct	39	165 LB	-	Consumer	Consumer	-	-	21-NOV-2012	Not Specified	Not Specified	-	-	-
1023	8931307	Viagra	Sildenafil Citrate	Erectile Dysfunction	Drug Ineffective;Suspected Counterfeit Product	Non-Serious	Non-Serious	Male	-	28-NOV-2012	Non-Expedited	76 YR	90.7 KG	Pfizer	Consumer	Not Specified	-	23-NOV-2012	28-NOV-2012	US	Not Specified	US-PFIZER INC-2012294889	-	-
1024	8932473	-	Fluphenazine Decanoate	Mental Disorder	Movement Disorder;Feeling Abnormal;Product Tampering	Non-Serious	Non-Serious	Female	2012	21-NOV-2012	Direct	50	150 LB	-	Consumer	Consumer	-	-	21-NOV-2012	Not Specified	Not Specified	-	-	-
1025	8932652	Velcade	Bortezomib	Plasma Cell Myeloma	Renal Failure;Suspected Counterfeit Product	Serious	Other Outcomes	Not Specified	-	29-NOV-2012	Expedited	Not Specified	Not Specified	Millennium	Consumer	Not Specified	-	19-NOV-2012	29-NOV-2012	GB	Not Specified	GB-MPIJNJ-2012-07341	-	-
1026	8934037	Norditropin	Somatropin	Product Used For Unknown Indication	Depression;Product Counterfeit;Intentional Product Misuse;Suicide Attempt;Counterfeit Product Administered	Serious	Other Outcomes	Male	-	09-JUN-2014	Expedited	Not Specified	Not Specified	Novo Nordisk	Consumer	Not Specified	-	26-MAY-2014	29-NOV-2012	FR	Not Specified	FR-NOVOPROD-364652	-	-
1027	8934339	Halcion	Triazolam	Back Pain;Insomnia	Amnesia;Product Packaging Issue;Headache;Insomnia;Suspected Counterfeit Product	Non-Serious	Non-Serious	Female	03-NOV-2012	29-NOV-2012	Non-Expedited	53 YR	79.37 KG	Pfizer	Consumer	Not Specified	Oxycodone	26-NOV-2012	29-NOV-2012	US	Not Specified	US-PFIZER INC-2012297675	-	-
1028	8935256	Methadone	Methadone Hydrochloride	Back Pain	Product Counterfeit;Drug Ineffective;Nausea;Product Quality Issue;Liver Disorder;Headache	Serious	Other Outcomes	Male	08-NOV-2012	01-JAN-2013	Expedited	52 YR	Not Specified	Roxane	Consumer	Not Specified	-	24-DEC-2012	29-NOV-2012	US	Not Specified	US-ROXANE LABORATORIES, INC.-2012-RO-02493RO	-	-
1029	8938287	-	Homeopathics	-	Product Tampering	Non-Serious	Non-Serious	Female	2012	28-NOV-2012	Direct	53	Not Specified	-	Consumer	Consumer	-	-	28-NOV-2012	Not Specified	Not Specified	-	-	-
1030	8947054	-	Fentanyl	Product Used For Unknown Indication	Drug Abuse;Product Tampering	Serious	Other Outcomes	Female	-	01-NOV-2013	Expedited	Not Specified	Not Specified	Janssen	Healthcare Professional	Not Specified	-	30-NOV-2012	05-DEC-2012	AU	Not Specified	AU-JNJFOC-20121113689	-	-
1031	8949474	Plavix	Clopidogrel Bisulfate	Coronary Arterial Stent Insertion;Coronary Artery Disease;Diabetes Mellitus;Thrombosis Prophylaxis	Suspected Counterfeit Product;Gait Disturbance;Muscular Weakness;Coronary Artery Stenosis;Prescribed Overdose	Serious	Hospitalized	Male	NOV-2012	15-MAR-2013	Expedited	54 YR	75 KG	Aventis	Consumer	Not Specified	Glucobay;Isosorbide Mononitrate;Metformin;Aspirin	07-MAR-2013	06-DEC-2012	CN	Not Specified	CN-SANOFI-AVENTIS-2012SA087684	-	-
1032	8950608	Diurex Ultra	Caffeine	Fluid Retention	Wrong Product Administered;Counterfeit Product Administered	Non-Serious	Non-Serious	Female	30-SEP-2012	04-DEC-2012	Direct	50 YR	130 LB	-	Not Specified	Consumer	-	-	04-DEC-2012	Not Specified	Not Specified	-	-	-
1033	8953337	Viagra	Sildenafil Citrate	-	Ejaculation Disorder;Loss Of Libido;Suspected Counterfeit Product;Drug Ineffective	Non-Serious	Non-Serious	Male	2012	17-DEC-2012	Non-Expedited	Not Specified	Not Specified	Pfizer	Consumer	Not Specified	-	06-DEC-2012	06-DEC-2012	US	Not Specified	US-PFIZER INC-2012242733	-	-
1034	8958602	Methadone	Methadone Hydrochloride	Pain Management	Product Substitution Issue;Hyperhidrosis;Product Counterfeit;Road Traffic Accident;Drug Dependence;Product Complaint;Malaise;Pain;Confusional State;Feeling Abnormal;Withdrawal Syndrome	Serious	Life Threatening	Not Specified	01-OCT-2012	05-DEC-2012	Direct	Not Specified	168 LB	-	Consumer	Consumer,Distributor	-	-	05-DEC-2012	Not Specified	Not Specified	-	-	-
1035	8960300	Humulin N	Insulin Human	Diabetes Mellitus	Disorientation;Confusional State;Loss Of Consciousness;Product Tampering	Serious	Other Outcomes	Female	-	19-DEC-2012	Expedited	Not Specified	Not Specified	Eli Lilly And Co	Consumer	Not Specified	Novolog	10-DEC-2012	12-DEC-2012	US	Not Specified	US-ELI_LILLY_AND_COMPANY-US201212000278	-	-
1036	8960332	Pegintron	Peginterferon Alfa-2b	-	Product Packaging Counterfeit	Non-Serious	Non-Serious	Male	-	11-DEC-2012	Non-Expedited	Not Specified	Not Specified	Merck	Consumer	Not Specified	-	30-NOV-2012	11-DEC-2012	US	Not Specified	US-009507513-1212USA001416	-	-
1037	8963324	Risperdal Consta	Risperidone	Product Used For Unknown Indication	Delirium;Cough;Feeling Abnormal;Oropharyngeal Pain;Pyrexia;Fatigue;Product Tampering;Somnolence;Headache	Serious	Other Outcomes	Male	2012	14-DEC-2012	Expedited	Not Specified	Not Specified	Janssen	Consumer	Not Specified	-	03-DEC-2012	14-DEC-2012	GB	Not Specified	GB-JNJFOC-20121203128	-	-
1038	8966051	Dextroamphet Saccharat, Amphet Aspartate, Dextroamphet Sulfate And Amphet Sulfat	Amphetamine Aspartate\Amphetamine Sulfate\Dextroamphetamine Saccharate\Dextroamphetamine Sulfate	Attention Deficit Hyperactivity Disorder	Product Tampering;Product Measured Potency Issue;Drug Ineffective	Non-Serious	Non-Serious	Female	2012	12-DEC-2012	Direct	46	Not Specified	-	Healthcare Professional	Health Professional	-	-	12-DEC-2012	Not Specified	Not Specified	-	-	-
1039	8966175	Viagra	Sildenafil Citrate	-	Cardiac Disorder;Suspected Counterfeit Product	Serious	Died	Male	-	17-DEC-2012	Expedited	Not Specified	Not Specified	Pfizer	Healthcare Professional	Not Specified	-	08-DEC-2012	17-DEC-2012	TR	Not Specified	DE-PFIZER INC-2012310866	-	-
1040	8967851	Viagra	Sildenafil Citrate	Erectile Dysfunction	Drug Ineffective;Incorrect Dose Administered;Suspected Counterfeit Product	Non-Serious	Non-Serious	Male	06-DEC-2012	17-DEC-2012	Non-Expedited	77 YR	68.03 KG	Pfizer	Consumer	Not Specified	-	11-DEC-2012	18-DEC-2012	US	Not Specified	US-PFIZER INC-2012310119	-	-
1041	8969996	Mirena	Levonorgestrel	-	Suspected Counterfeit Product;Uterine Perforation	Serious	Other Outcomes	Female	-	07-JAN-2013	Non-Expedited	34 YR	Not Specified	Bayer	Healthcare Professional	Not Specified	-	04-JAN-2013	18-DEC-2012	US	Not Specified	US-BAYER-2012-132256	-	-
1042	8970011	Mirena	Levonorgestrel	-	Uterine Perforation;Suspected Counterfeit Product	Serious	Other Outcomes	Female	-	18-DEC-2012	Non-Expedited	27 YR	Not Specified	Bayer	Healthcare Professional	Not Specified	-	11-DEC-2012	18-DEC-2012	US	Not Specified	US-BAYER-2012-132258	-	-
1043	8970097	Mirena	Levonorgestrel	-	Suspected Counterfeit Product;Uterine Perforation	Serious	Other Outcomes	Female	-	18-DEC-2012	Non-Expedited	24 YR	Not Specified	Bayer	Healthcare Professional	Not Specified	-	11-DEC-2012	18-DEC-2012	US	Not Specified	US-BAYER-2012-132262	-	-
1044	8970105	Mirena	Levonorgestrel	-	Suspected Counterfeit Product;Uterine Perforation	Serious	Other Outcomes	Female	-	08-JAN-2013	Non-Expedited	Not Specified	Not Specified	Bayer	Healthcare Professional	Not Specified	-	04-JAN-2013	18-DEC-2012	US	Not Specified	US-BAYER-2012-132264	-	-
1045	8970110	Prometrium	Progesterone	Product Used For Unknown Indication	Dysgeusia;Suspected Counterfeit Product;Product Tampering;Drug Diversion;Product Physical Issue	Non-Serious	Non-Serious	Female	-	18-DEC-2012	Non-Expedited	Not Specified	Not Specified	Abbott	Consumer	Not Specified	-	19-JUL-2012	18-DEC-2012	US	Not Specified	US-ABBOTT-12P-163-0958631-00	-	-
1046	8970110	Prometrium	Progesterone	Product Used For Unknown Indication	Drug Diversion;Dysgeusia;Suspected Counterfeit Product;Product Physical Issue;Product Tampering	Non-Serious	Non-Serious	Female	-	18-DEC-2012	Non-Expedited	Not Specified	Not Specified	Abbott	Consumer	Not Specified	-	19-JUL-2012	18-DEC-2012	US	Not Specified	US-ABBOTT-12P-163-0958631-00	-	-
1047	8971422	Viagra	Sildenafil Citrate	Erectile Dysfunction	Suspected Counterfeit Product;Drug Ineffective	Non-Serious	Non-Serious	Male	2012	17-DEC-2012	Non-Expedited	56 YR	88.44 KG	Pfizer	Consumer	Not Specified	-	14-DEC-2012	17-DEC-2012	US	Not Specified	US-PFIZER INC-2012318552	-	-
1048	8973284	Abilify	Aripiprazole	-	Suspected Counterfeit Product	Non-Serious	Non-Serious	Not Specified	-	18-DEC-2012	Non-Expedited	Not Specified	Not Specified	Bristol Myers Squibb	Healthcare Professional	Not Specified	-	13-MAR-2012	18-DEC-2012	US	Not Specified	US-BRISTOL-MYERS SQUIBB COMPANY-16431892	-	-
1049	8979759	-	Valproate Sodium	Epilepsy	Epilepsy;Product Counterfeit	Serious	Other Outcomes	Not Specified	-	13-FEB-2013	Expedited	Not Specified	Not Specified	Abbott	Consumer	Not Specified	-	06-FEB-2013	21-DEC-2012	CN	Not Specified	CN-ABBOTT-12P-035-1024590-00	-	-
1050	8983848	Accutane	Isotretinoin	Product Used For Unknown Indication	Intentional Product Misuse;Product Counterfeit	Serious	Other Outcomes	Female	-	24-DEC-2012	Expedited	Not Specified	Not Specified	Roche	Consumer	Not Specified	-	13-DEC-2012	24-DEC-2012	CA	Not Specified	CA-ROCHE-1172804	-	-
1051	8983876	Tamiflu	Oseltamivir Phosphate	Influenza	Illness;Vomiting;Counterfeit Product Administered;Product Quality Issue;Nausea	Non-Serious	Non-Serious	Male	-	14-FEB-2013	Expedited	6 YR	Not Specified	Roche	Consumer	Not Specified	-	07-FEB-2013	24-DEC-2012	US	Not Specified	US-ROCHE-1172339	-	-
1052	8983905	-	Acetaminophen	-	Product Tampering	Non-Serious	Non-Serious	Not Specified	2012	18-DEC-2012	Direct	Not Specified	Not Specified	-	Consumer	Consumer	-	-	18-DEC-2012	Not Specified	Not Specified	-	-	-
1053	8985974	Lupron Depot	Leuprolide Acetate	Prostate Cancer	Drug Ineffective;Prostatic Specific Antigen Increased;Suspected Counterfeit Product	Non-Serious	Non-Serious	Male	SEP-2011	26-DEC-2012	Non-Expedited	Not Specified	Not Specified	Abbott	Consumer	Not Specified	-	07-MAR-2012	26-DEC-2012	US	Not Specified	US-ABBOTT-12P-163-0909198-00	-	-
1054	8987288	Mabthera	Rituximab	Chronic Lymphocytic Leukaemia;Premedication	Suspected Counterfeit Product;Anaphylactic Reaction	Serious	Other Outcomes	Male	-	26-DEC-2012	Expedited	Not Specified	86 KG	Roche	Healthcare Professional	Not Specified	Revlimid;Chlor-Trimeton;Hydrocortisone;Acetaminophen	21-DEC-2012	26-DEC-2012	MX	Not Specified	MX-ROCHE-1173426	-	-
1055	8988428	Amlodipine Besylate And Benazepril Hydrochloride	Amlodipine Besylate\Benazepril Hydrochloride	Hypertension	Product Tampering;Product Quality Issue;Product Physical Issue	Non-Serious	Non-Serious	Female	2012	21-DEC-2012	Direct	60	188 LB	-	Consumer	Not Specified	-	-	21-DEC-2012	Not Specified	Not Specified	-	-	-
1056	8995364	Synthroid	Levothyroxine Sodium	Hypertension;Hypothyroidism	Product Physical Issue;Product Tampering;Abdominal Pain	Non-Serious	Non-Serious	Male	2012	03-JAN-2013	Non-Expedited	77	77.18 KG	Abbott	Consumer	Not Specified	Atacand	28-MAR-2012	03-JAN-2013	US	Not Specified	US-ABBOTT-12P-163-0919911-00	-	-
1057	8995528	Synthroid	Levothyroxine Sodium;Levothyroxine	Hypothyroidism;Product Used For Unknown Indication	Blood Thyroid Stimulating Hormone Abnormal;Product Label Issue;Product Counterfeit;Extrasystoles;Weight Increased;Slow Response To Stimuli;Product Taste Abnormal	Non-Serious	Non-Serious	Female	-	03-JAN-2013	Non-Expedited	Not Specified	90.8 KG	Abbott	Healthcare Professional	Not Specified	Avapro	21-FEB-2012	03-JAN-2013	US	Not Specified	US-ABBOTT-12P-163-0899605-00	-	-
1058	9001947	-	Irbesartan	Hypertension	Blood Pressure Increased;Suspected Counterfeit Product	Serious	Other Outcomes	Female	24-NOV-2012	24-JAN-2013	Expedited	52 YR	55 KG	Bristol Myers Squibb	Consumer	Not Specified	-	18-JAN-2013	08-JAN-2013	CN	Not Specified	CN-BRISTOL-MYERS SQUIBB COMPANY-17227828	-	-
1059	9002877	-	Sertraline Hydrochloride	-	Product Physical Issue;Malaise;Feeling Abnormal;Product Counterfeit;Counterfeit Product Administered	Non-Serious	Non-Serious	Not Specified	-	08-JAN-2013	Non-Expedited	Not Specified	Not Specified	Pfizer	Consumer	Not Specified	-	02-JAN-2013	08-JAN-2013	US	Not Specified	US-PFIZER INC-2013002532	-	-
1060	9005831	Vicodin	Acetaminophen\Hydrocodone Bitartrate	Product Used For Unknown Indication	Suspected Counterfeit Product;Drug Ineffective;Product Shape Issue;Product Label Issue	Non-Serious	Non-Serious	Male	-	09-JAN-2013	Non-Expedited	Not Specified	Not Specified	Abbott	Consumer	Not Specified	-	15-MAY-2012	09-JAN-2013	US	Not Specified	US-ABBOTT-12P-163-0935594-00	-	-
1061	9007400	Viagra	Sildenafil Citrate	Erectile Dysfunction	Suspected Counterfeit Product;Flushing;Nasal Oedema;Nasal Congestion;Nausea;Drug Ineffective	Non-Serious	Non-Serious	Male	-	15-JAN-2013	Non-Expedited	68 YR	90.7 KG	Pfizer	Consumer	Not Specified	-	09-JAN-2013	10-JAN-2013	US	Not Specified	US-PFIZER INC-2013011144	-	-
1062	9008516	Viagra	Sildenafil Citrate	-	Death;Suspected Counterfeit Product	Serious	Died	Not Specified	-	11-JAN-2013	Expedited	Not Specified	Not Specified	Pfizer	Healthcare Professional	Not Specified	-	08-JAN-2013	11-JAN-2013	DE	Not Specified	DE-PFIZER INC-2013010150	-	-
1063	9011701	Cellcept	Mycophenolate Mofetil	Renal Transplant	Suspected Counterfeit Product;Renal Necrosis	Serious	Hospitalized;Other Outcomes	Female	JUN-2012	07-JAN-2013	Expedited	Not Specified	Not Specified	Roche	Consumer	Not Specified	-	31-DEC-2012	07-JAN-2013	CN	Not Specified	CN-ROCHE-1175633	-	-
1064	9012492	-	Alprazolam	Anxiety;Sleep Disorder	Product Counterfeit;Product Physical Issue;Drug Ineffective;Product Use In Unapproved Indication	Non-Serious	Non-Serious	Female	-	16-MAY-2013	Non-Expedited	60 YR	74.83 KG	Pfizer	Consumer	Not Specified	Amitriptyline	13-MAY-2013	14-JAN-2013	US	Not Specified	US-PFIZER INC-2013010055	-	-
1065	9017453	-	Valproate Sodium	Epilepsy	Product Counterfeit;Muscle Spasms;Epilepsy	Serious	Other Outcomes	Male	20-DEC-2012	06-MAR-2013	Expedited	15 YR	Not Specified	Abbott	Consumer	Not Specified	-	27-FEB-2013	17-JAN-2013	CN	Not Specified	CN-ABBOTT-13P-035-1036821-00	-	-
1066	9023886	Viagra	Sildenafil Citrate	-	Suspected Counterfeit Product;Product Complaint;Drug Ineffective	Non-Serious	Non-Serious	Male	-	16-AUG-2016	Non-Expedited	Not Specified	Not Specified	Pfizer	Consumer	Not Specified	-	09-AUG-2016	21-JAN-2013	US	Not Specified	US-PFIZER INC-2013022127	-	-
1067	9025232	Advair Hfa;Flonase	Fluticasone Propionate;Fluticasone Propionate\Salmeterol Xinafoate	Product Used For Unknown Indication	Product Complaint;Product Tampering;Visual Impairment;Drug Ineffective	Non-Serious	Non-Serious	Female	2011	22-JAN-2013	Non-Expedited	57	Not Specified	Glaxosmithkline	Consumer	Not Specified	-	07-FEB-2011	22-JAN-2013	US	Not Specified	US-GLAXOSMITHKLINE-A0912927A	-	-
1068	9027899	-	Naproxen;Ibuprofen	Cardiac Disorder;Dysmenorrhoea	Alopecia;Atrophy;Drug Ineffective;Product Tampering	Non-Serious	Non-Serious	Female	2006	14-JAN-2013	Direct	40	160 LB	-	Consumer	Not Specified	-	-	14-JAN-2013	Not Specified	Not Specified	-	-	-
1069	9034882	-	Meropenem	Urinary Tract Infection	Choking Sensation;Paraesthesia;Counterfeit Product Administered	Serious	Hospitalized	Male	16-JAN-2013	01-APR-2013	Expedited	2462 WEEK	69 KG	Astrazeneca	Healthcare Professional	Not Specified	-	25-MAR-2013	28-JAN-2013	IN	Not Specified	IN-ASTRAZENECA-2013SE04564	-	-
1070	9039949	Avonex	Interferon Beta-1a	Multiple Sclerosis	Product Dose Omission Issue;Syringe Issue;Product Tampering;Product Packaging Issue	Non-Serious	Non-Serious	Female	2013	30-JAN-2013	Non-Expedited	45	Not Specified	Biogen	Consumer	Not Specified	-	04-JAN-2013	30-JAN-2013	US	Not Specified	US-BIOGENIDEC-2013BI005105	-	-
1071	9044040	Tylenol Extra Strength	Acetaminophen	Antidepressant Therapy;Muscle Relaxant Therapy;Pain;Pain Management;Seizure;Tremor	Illness;Overdose;Product Counterfeit;Headache;Vomiting;Seizure	Serious	Other Outcomes	Female	19-JAN-2013	30-JAN-2013	Expedited	38 YR	58.97 KG	Mcneil	Consumer	Not Specified	Ultram;Prometrium;Savella;Advil;Keppra;Baclofen;Soma;Effexor;Zanaflex	22-JAN-2013	30-JAN-2013	US	Not Specified	US-JNJFOC-20130114358	-	-
1072	9044497	-	Valproic Acid	Epilepsy	Product Counterfeit;Epilepsy	Serious	Other Outcomes	Male	-	01-FEB-2013	Expedited	Not Specified	Not Specified	Abbott	Consumer	Not Specified	-	25-JAN-2013	31-JAN-2013	CN	Not Specified	CN-ABBOTT-13P-035-1042992-00	-	-
1073	9046563	Mucinex Dm	Dextromethorphan Hydrobromide\Guaifenesin	Cough;Nasopharyngitis;Respiratory Tract Congestion	Dizziness;Memory Impairment;Disorientation;Product Tampering;No Reaction On Previous Exposure To Drug;Disturbance In Attention;Product Quality Issue;Feeling Abnormal	Serious	Other Outcomes	Female	2012	28-JAN-2013	Direct	61	135 LB	-	Consumer	Consumer	-	-	28-JAN-2013	Not Specified	Not Specified	-	-	-
1074	9049866	Xanax	Alprazolam	-	Feeling Abnormal;Suspected Counterfeit Product	Non-Serious	Non-Serious	Female	-	05-FEB-2013	Non-Expedited	Not Specified	Not Specified	Pfizer	Consumer	Not Specified	-	30-JAN-2013	05-FEB-2013	US	Not Specified	US-PFIZER INC-2013041014	-	-
1075	9049979	Humalog Mix75/25	Insulin Lispro	Diabetes Mellitus	Macular Degeneration;Product Tampering	Serious	Other Outcomes	Female	2013	05-FEB-2013	Expedited	71	Not Specified	Eli Lilly And Co	Consumer	Not Specified	-	25-JAN-2013	05-FEB-2013	US	Not Specified	US-ELI_LILLY_AND_COMPANY-US201301009036	-	-
1076	9050992	Viagra	Sildenafil Citrate	-	Drug Ineffective;Cholelithiasis;Suspected Counterfeit Product	Serious	Other Outcomes	Male	-	05-FEB-2013	Expedited	Not Specified	Not Specified	Pfizer	Consumer	Not Specified	-	29-JAN-2013	05-FEB-2013	KR	Not Specified	KR-PFIZER INC-2013038889	-	-
1077	9052869	Levoxyl	Levothyroxine Sodium	-	Abdominal Discomfort;Suspected Counterfeit Product;Product Colour Issue	Non-Serious	Non-Serious	Female	-	20-MAR-2013	Non-Expedited	Not Specified	Not Specified	Pfizer	Consumer	Not Specified	-	14-MAR-2013	07-FEB-2013	US	Not Specified	US-PFIZER INC-2013046955	-	-
1078	9053794	Advair Hfa	Fluticasone Propionate\Salmeterol Xinafoate	Asthma	Drug Ineffective;Suspected Counterfeit Product;Dysphonia;Asthma	Serious	Other Outcomes	Female	NOV-2012	04-MAR-2013	Expedited	57 YR	65.9 KG	Glaxosmithkline	Healthcare Professional	Not Specified	Simvastatin;Chlorthalidone;Imipramine;Albuterol;Losartan	21-FEB-2013	07-FEB-2013	US	Not Specified	US-GLAXOSMITHKLINE-A1006227A	-	-
1079	9060062	Cialis	Tadalafil	Ejaculation Disorder	Product Counterfeit;Drug Ineffective;Product Quality Issue;Headache	Serious	Other Outcomes	Male	03-FEB-2012	07-FEB-2013	Direct	59 YR	8 KG	-	Consumer	Consumer	-	-	07-FEB-2013	Not Specified	Y	-	-	-
1080	9060687	Tamiflu	Oseltamivir Phosphate	Influenza	Drug Ineffective;Product Counterfeit	Non-Serious	Non-Serious	Female	-	04-FEB-2013	Expedited	Not Specified	Not Specified	Roche	Consumer	Not Specified	-	31-JAN-2013	04-FEB-2013	RU	Not Specified	RU-ROCHE-1186832	-	-
1081	9061805	Baraclude	Entecavir	-	Drug Ineffective;Suspected Counterfeit Product	Serious	Other Outcomes	Male	-	04-FEB-2013	Expedited	23 YR	Not Specified	Bristol Myers Squibb	Consumer	Not Specified	-	28-JAN-2013	04-FEB-2013	CN	Not Specified	CN-BRISTOL-MYERS SQUIBB COMPANY-17295056	-	-
1082	9062515	-	Valproate Sodium	Epilepsy	Seizure;Product Counterfeit;Epilepsy;Loss Of Consciousness	Serious	Other Outcomes	Male	OCT-2012	14-FEB-2013	Expedited	24 YR	Not Specified	Abbott	Consumer	Not Specified	-	06-FEB-2013	13-FEB-2013	CN	Not Specified	CN-ABBOTT-13P-035-1033490-00	-	-
1083	9065235	-	Valproate Sodium	Epilepsy;Product Used For Unknown Indication	Bruxism;Depressed Level Of Consciousness;Confusional State;Product Counterfeit;Epilepsy	Serious	Other Outcomes	Female	22-JAN-2013	30-JAN-2013	Expedited	85 YR	Not Specified	Abbott	Consumer	Not Specified	Herbal Nos	22-JAN-2013	30-JAN-2013	CN	Not Specified	CN-ABBOTT-13P-035-1042934-00	-	-
1084	9067704	Mens Rogaine Extra Strength	Minoxidil	Product Used For Unknown Indication	Wrong Technique In Product Usage Process;Hair Colour Changes;Inappropriate Schedule Of Product Administration;Product Tampering;Wrong Patient Received Product;Drug Ineffective;Hair Texture Abnormal	Serious	Other Outcomes	Female	2012	22-JUL-2013	Expedited	Not Specified	Not Specified	Johnson And Johnson	Consumer	Not Specified	-	08-JUL-2013	06-FEB-2013	US	Not Specified	US-JNJFOC-20130201241	-	-
1085	9081450	Celebrex	Celecoxib	-	Suspected Counterfeit Product	Non-Serious	Non-Serious	Male	-	18-FEB-2013	Non-Expedited	Not Specified	Not Specified	Pfizer	Consumer	Not Specified	-	11-FEB-2013	18-FEB-2013	US	Not Specified	US-PFIZER INC-2013057780	-	-
1086	9088291	Viagra	Sildenafil Citrate	-	Dizziness;Suspected Counterfeit Product;Respiratory Rate Increased;Ocular Hyperaemia;Flushing;Blood Pressure Increased;Dysstasia	Serious	Other Outcomes	Male	25-JAN-2013	01-FEB-2013	Expedited	65 YR	Not Specified	Pfizer	Consumer	Not Specified	-	28-JAN-2013	01-FEB-2013	KR	Not Specified	KR-PFIZER INC-2013036998	-	-
1087	9090632	Viagra	Sildenafil Citrate	Erectile Dysfunction;Gastric Disorder	Suspected Counterfeit Product;Off Label Use;Drug Ineffective	Non-Serious	Non-Serious	Male	JUL-2012	01-FEB-2013	Non-Expedited	71 YR	136.1 KG	Pfizer	Consumer	Not Specified	Protonix	28-JAN-2013	01-FEB-2013	US	Not Specified	US-PFIZER INC-2013037298	-	-
1088	9095408	Viagra	Sildenafil Citrate	Erectile Dysfunction	Blood Cholesterol Increased;Weight Decreased;Suspected Counterfeit Product;Drug Ineffective	Non-Serious	Non-Serious	Male	JUL-2012	01-FEB-2013	Non-Expedited	56 YR	92.97 KG	Pfizer	Consumer	Not Specified	-	28-JAN-2013	01-FEB-2013	US	Not Specified	US-PFIZER INC-2013037563	-	-
1089	9098561	-	Levofloxacin	Prophylaxis	Hospitalisation;Rash;Product Counterfeit	Serious	Hospitalized	Female	JUN-2012	13-FEB-2013	Expedited	31 YR	Not Specified	Janssen	Healthcare Professional	Not Specified	-	05-FEB-2013	13-FEB-2013	MX	Not Specified	MX-JNJFOC-20121200702	-	-
1090	9100881	Viagra	Sildenafil Citrate	Erectile Dysfunction	Abdominal Discomfort;Suspected Counterfeit Product	Non-Serious	Non-Serious	Male	-	09-APR-2013	Non-Expedited	Not Specified	Not Specified	Pfizer	Consumer	Not Specified	-	02-APR-2013	14-FEB-2013	US	Not Specified	US-PFIZER INC-2013051563	-	-
1091	9100951	Mirena	Levonorgestrel	-	Counterfeit Product Administered;Pregnancy With Contraceptive Device;Expired Product Administered;Medication Error	Non-Serious	Non-Serious	Female	07-JAN-2013	15-FEB-2013	Non-Expedited	40 YR	Not Specified	Bayer	Consumer	Not Specified	-	12-FEB-2013	15-FEB-2013	US	Not Specified	US-BAYER-2013-010811	-	-
1092	9104179	Viagra	Sildenafil Citrate	Erectile Dysfunction	Paraesthesia;Drug Ineffective;Dysarthria;Muscular Weakness;Hemiparesis;Ischaemic Stroke;Product Counterfeit;Paraesthesia Oral	Serious	Hospitalized;Other Outcomes	Male	11-JAN-2013	14-JUN-2013	Expedited	63 YR	Not Specified	Pfizer	Healthcare Professional	Not Specified	Lyrica;Potassium Chloride;Plavix;Crestor;Lantus;Polyethylene Glycol 4000;Furosemide;Bromazepam;Novorapid;Spiriva	07-JUN-2013	19-FEB-2013	FR	Not Specified	FR-PFIZER INC-2013058369	-	-
1093	9106048	Mirena	Levonorgestrel	Contraception	Vaginal Haemorrhage;Abdominal Pain Lower;Suspected Counterfeit Product;Hypomenorrhoea	Serious	Other Outcomes	Female	2012	08-MAR-2013	Non-Expedited	46 YR	Not Specified	Bayer	Consumer	Not Specified	-	06-MAR-2013	20-FEB-2013	US	Not Specified	US-BAYER-2013-020076	-	-
1094	9107590	Mirena	Levonorgestrel	Contraception	Pain;Suspected Counterfeit Product;Genital Haemorrhage;Device Dislocation;Device Difficult To Use	Serious	Other Outcomes	Female	02-JAN-2013	08-MAR-2013	Non-Expedited	30 YR	Not Specified	Bayer	Healthcare Professional	Not Specified	-	06-MAR-2013	21-FEB-2013	US	Not Specified	US-BAYER-2013-019447	-	-
1095	9108279	-	Valproate Sodium	Epilepsy	Epilepsy;Product Counterfeit	Serious	Other Outcomes	Female	09-FEB-2013	12-APR-2013	Expedited	52 YR	Not Specified	Abbott	Consumer	Not Specified	-	04-APR-2013	22-FEB-2013	CN	Not Specified	CN-ABBOTT-13P-035-1053943-00	-	-
1096	9114334	-	Mycophenolate Mofetil	Focal Segmental Glomerulosclerosis	Product Counterfeit;General Physical Health Deterioration;Immunosuppression;Product Substitution Issue;Product Quality Issue	Serious	Other Outcomes	Female	28-DEC-2012	20-FEB-2013	Direct	57 YR	124 LB	-	Consumer	Consumer	-	-	20-FEB-2013	Not Specified	Not Specified	-	-	-
1097	9115623	Kenalog-10	Triamcinolone Acetonide	-	Suspected Counterfeit Product	Non-Serious	Non-Serious	Not Specified	-	25-FEB-2013	Non-Expedited	Not Specified	Not Specified	Bristol Myers Squibb	Consumer	Not Specified	-	23-MAR-2012	25-FEB-2013	US	Not Specified	US-BRISTOL-MYERS SQUIBB COMPANY-16453755	-	-
1098	9115851	Seretide;Serevent Diskus	Salmeterol Xinafoate;Fluticasone Propionate\Salmeterol Xinafoate	Asthma	Product Complaint;Angina Pectoris;Asthma;Suspected Counterfeit Product;Drug Ineffective	Serious	Other Outcomes	Male	21-DEC-2012	05-APR-2013	Expedited	64 YR	Not Specified	Glaxosmithkline	Consumer	Not Specified	Proair Hfa;Montelukast;Xopenex;Enalapril;Diltiazem;Furosemide;Albuterol;Klor-Con;Nitrostat	20-FEB-2013	25-FEB-2013	US	Not Specified	US-GLAXOSMITHKLINE-A1008380A	-	-
1099	9116193	Viagra	Sildenafil Citrate	Erectile Dysfunction	Drug Ineffective;Suspected Counterfeit Product;Myopathy;Feeling Hot;Flushing	Serious	Other Outcomes	Male	17-FEB-2013	25-FEB-2013	Expedited	58 YR	108.84 KG	Pfizer	Consumer	Not Specified	-	19-FEB-2013	25-FEB-2013	US	Not Specified	US-PFIZER INC-2013064600	-	-
1100	9119064	Tysabri	Natalizumab	Multiple Sclerosis	Product Tampering;Headache;Asthenia;Stress	Non-Serious	Non-Serious	Female	2013	26-FEB-2013	Non-Expedited	49	Not Specified	Biogen	Consumer	Not Specified	-	13-FEB-2013	26-FEB-2013	US	Not Specified	US-BIOGENIDEC-2013BI016400	-	-
1101	9119235	Viagra	Sildenafil Citrate	-	Drug Ineffective;Suspected Counterfeit Product	Non-Serious	Non-Serious	Male	-	07-FEB-2013	Non-Expedited	Not Specified	Not Specified	Pfizer	Consumer	Not Specified	-	03-FEB-2013	07-FEB-2013	US	Not Specified	US-PFIZER INC-2013047068	-	-
1102	9123117	Novolog	Insulin Aspart	-	Product Counterfeit;Product Odour Abnormal;Product Quality Issue;Diabetic Ketoacidosis	Serious	Hospitalized	Female	-	25-FEB-2013	Direct	39 YR	83 KG	-	Healthcare Professional	Health Professional	-	-	25-FEB-2013	Not Specified	Not Specified	-	-	-
1103	9123372	-	Clopidogrel Bisulfate	Thrombosis	Suspected Counterfeit Product;Dizziness;Palpitations	Serious	Hospitalized	Male	SEP-2012	14-MAR-2013	Expedited	78 YR	Not Specified	Aventis	Consumer	Not Specified	-	08-MAR-2013	15-JAN-2013	CN	Not Specified	CN-SANOFI-AVENTIS-2013SA000889	-	-
1104	9126702	Cialis	Tadalafil	Erectile Dysfunction	Suspected Counterfeit Product;Headache;Intentional Product Misuse;Vision Blurred;Hyperhidrosis;Drug Ineffective	Non-Serious	Non-Serious	Male	-	28-FEB-2013	Expedited	Not Specified	Not Specified	Eli Lilly And Co	Consumer	Not Specified	-	18-FEB-2013	28-FEB-2013	US	Not Specified	US-ELI_LILLY_AND_COMPANY-US201302006934	-	-
1105	9127492	Viagra	Sildenafil Citrate	-	Drug Ineffective;Suspected Counterfeit Product	Non-Serious	Non-Serious	Not Specified	-	28-FEB-2013	Non-Expedited	Not Specified	Not Specified	Pfizer	Consumer	Not Specified	-	21-FEB-2013	28-FEB-2013	US	Not Specified	US-PFIZER INC-2013067853	-	-
1106	9127857	Adderall Xr	Amphetamine Aspartate\Amphetamine Sulfate\Dextroamphetamine Saccharate\Dextroamphetamine Sulfate	Product Used For Unknown Indication	Haemorrhage;Product Tampering	Serious	Other Outcomes	Female	-	25-JAN-2013	Expedited	Not Specified	Not Specified	Shire	Consumer	Not Specified	-	17-JAN-2013	25-JAN-2013	US	Not Specified	US-SHIRE-ALL1-2013-00298	-	-
1107	9134855	Percocet	Acetaminophen\Oxycodone Hydrochloride	Drug Diversion	Drug Diversion;Product Counterfeit	Serious	Other Outcomes	Male	-	04-MAR-2013	Non-Expedited	Not Specified	Not Specified	Endo	Consumer	Not Specified	-	01-SEP-2011	04-MAR-2013	US	Not Specified	US-ENDO PHARMACEUTICALS INC.-PERC20110093	-	-
1108	9134867	Percocet	Acetaminophen\Oxycodone Hydrochloride	Drug Abuse	Product Counterfeit;Drug Diversion;Drug Abuse	Non-Serious	Non-Serious	Female	-	04-MAR-2013	Non-Expedited	Not Specified	Not Specified	Endo	Consumer	Not Specified	-	28-MAR-2011	04-MAR-2013	US	Not Specified	US-ENDO PHARMACEUTICALS INC.-PERC20110025	-	-
1109	9135096	Tarceva	Erlotinib Hydrochloride	Lung Neoplasm Malignant	General Physical Health Deterioration;Suspected Counterfeit Product;Dyspnoea	Serious	Other Outcomes;Died	Female	23-OCT-2012	31-MAY-2013	Expedited	Not Specified	Not Specified	Astellas	Healthcare Professional	Not Specified	-	23-MAY-2013	04-MAR-2013	FR	Not Specified	FR-ASTELLAS-2013US002361	-	-
1110	9140848	Viagra	Sildenafil Citrate	-	Drug Ineffective;Suspected Counterfeit Product	Non-Serious	Non-Serious	Not Specified	-	05-MAR-2013	Non-Expedited	Not Specified	Not Specified	Pfizer	Consumer	Not Specified	-	26-FEB-2013	05-MAR-2013	US	Not Specified	US-PFIZER INC-2013072073	-	-
1111	9142637	-	Clonazepam	Anxiety;Coagulopathy	Aggression;Suspected Counterfeit Product;Fluid Retention;Irritability	Serious	Other Outcomes	Not Specified	04-FEB-2013	21-JUN-2013	Expedited	Not Specified	Not Specified	Par	Not Specified	Not Specified	Coumadin	07-JUN-2013	06-MAR-2013	US	Not Specified	US-PAR PHARMACEUTICAL, INC-2013SCPR005582	-	-
1112	9147391	Heptodin	Lamivudine	Chronic Hepatitis B	Chronic Hepatitis B;Suspected Counterfeit Product	Serious	Other Outcomes	Male	-	09-APR-2013	Expedited	Not Specified	Not Specified	Glaxosmithkline	Consumer	Not Specified	-	26-MAR-2013	07-MAR-2013	CN	Not Specified	CN-GLAXOSMITHKLINE-B0870850A	-	-
1113	9152515	Viagra	Sildenafil Citrate	Erectile Dysfunction	Intentional Product Misuse;Product Quality Issue;Product Physical Consistency Issue;Suspected Counterfeit Product;Expired Product Administered;Therapeutic Product Effect Incomplete	Non-Serious	Non-Serious	Male	-	10-SEP-2018	Non-Expedited	51 YR	88 KG	Pfizer	Consumer	Not Specified	-	27-AUG-2018	08-MAR-2013	US	Not Specified	US-PFIZER INC-2013079399	-	-
1114	9157865	Tobradex	Dexamethasone\Tobramycin	Abscess	Eyelid Margin Crusting;Corneal Oedema;Instillation Site Pain;Eye Irritation;Eye Pain;Suspected Counterfeit Product;Visual Acuity Reduced;Corneal Transplant;Skin Burning Sensation;Open Globe Injury;Conjunctival Hyperaemia;Ocular Vascular Disorder	Serious	Other Outcomes	Male	JAN-2013	20-MAR-2013	Expedited	33 YR	70.0 KG	Alcon	Healthcare Professional	Other,Health Professional ,Foreign	-	07-MAR-2013	11-FEB-2013	Not Specified	Not Specified	BR-1196438	-	-
1115	9159668	Cialis	Tadalafil	-	Glare;Mydriasis;Product Counterfeit;Abdominal Distension;Palpitations;Drug Ineffective	Non-Serious	Non-Serious	Male	-	13-MAR-2013	Expedited	69 YR	Not Specified	Eli Lilly And Co	Consumer	Not Specified	-	04-MAR-2013	13-MAR-2013	JP	Not Specified	JP-ELI_LILLY_AND_COMPANY-JP201302007913	-	-
1116	9160836	Travatan	Travoprost	Open Angle Glaucoma	Eyelid Oedema;Eye Irritation;Conjunctival Oedema;Conjunctival Hyperaemia;Lacrimation Increased;Hypersensitivity;Product Tampering	Serious	Other Outcomes	Female	2013	20-FEB-2013	Expedited	Not Specified	98.0 KG	Alcon	Not Specified	Health Professional ,Foreign	-	07-FEB-2013	20-FEB-2013	Not Specified	Not Specified	RU-1196584	-	-
1117	9165673	Premarin	Estrogens, Conjugated	Menopausal Symptoms	Skin Odour Abnormal;Suspected Counterfeit Product;Urine Odour Abnormal;Pain In Extremity	Non-Serious	Non-Serious	Female	2013	19-DEC-2013	Non-Expedited	66 YR	68 KG	Pfizer	Consumer	Not Specified	-	12-DEC-2013	15-MAR-2013	US	Not Specified	US-PFIZER INC-2013084765	-	-
1118	9171305	Mirena	Levonorgestrel	-	Neuromyopathy;Suspected Counterfeit Product	Serious	Other Outcomes	Female	-	03-APR-2013	Expedited	Not Specified	Not Specified	Bayer	Healthcare Professional	Not Specified	-	01-APR-2013	19-MAR-2013	US	Not Specified	US-BAYER-2013-031359	-	-
1119	9171396	Cellcept	Mycophenolate Mofetil	Transplant	Suspected Counterfeit Product;Adverse Drug Reaction	Serious	Hospitalized	Male	-	24-MAY-2013	Expedited	Not Specified	Not Specified	Roche	Consumer	Not Specified	-	22-MAY-2013	19-MAR-2013	SG	Not Specified	ID-ROCHE-1202080	-	-
1120	9176939	Levoxyl	Levothyroxine Sodium	Hypothyroidism	Malabsorption;Weight Increased;Hyperthyroidism;Insomnia;Drug Ineffective;Suspected Counterfeit Product	Serious	Other Outcomes	Female	2012	15-APR-2013	Non-Expedited	53 YR	85 KG	Pfizer	Consumer	Not Specified	-	09-APR-2013	21-MAR-2013	US	Not Specified	US-PFIZER INC-2013090421	-	-
1121	9183767	-	Nystatin	Accidental Exposure To Product	Wrong Product Administered;Product Tampering;Vomiting;Diarrhoea;Rash	Non-Serious	Non-Serious	Female	-	22-MAR-2013	Non-Expedited	0.083	5.9 KG	Taro	Consumer	Not Specified	-	24-SEP-2012	22-MAR-2013	US	Not Specified	US-TARO-2012P1059826	-	-
1122	9193777	Crestor	Rosuvastatin Calcium	Low Density Lipoprotein Increased	Suspected Counterfeit Product;Low Density Lipoprotein Increased;Drug Ineffective	Non-Serious	Non-Serious	Male	-	09-APR-2013	Non-Expedited	Not Specified	Not Specified	Astrazeneca	Healthcare Professional	Not Specified	-	25-MAR-2013	27-MAR-2013	US	Not Specified	US-ASTRAZENECA-2013SE17424	-	-
1123	9197439	Viagra	Sildenafil Citrate	Erectile Dysfunction;Hypertension	Suspected Counterfeit Product;Drug Ineffective;Therapeutic Product Effect Incomplete	Non-Serious	Non-Serious	Male	-	28-MAR-2013	Non-Expedited	57 YR	88.44 KG	Pfizer	Consumer	Not Specified	Hydrochlorothiazide;Eplerenone	25-MAR-2013	28-MAR-2013	US	Not Specified	US-PFIZER INC-2013099135	-	-
1124	9201067	Viagra	Sildenafil Citrate	-	Suspected Counterfeit Product;Drug Ineffective	Non-Serious	Non-Serious	Male	-	01-APR-2013	Non-Expedited	Not Specified	Not Specified	Pfizer	Consumer	Not Specified	-	26-MAR-2013	01-APR-2013	US	Not Specified	US-PFIZER INC-2013100533	-	-
1125	9204291	-	Atorvastatin	-	Product Odour Abnormal;Product Substitution Issue;Product Tampering;Product Shape Issue;Product Contamination;Product Container Seal Issue;Product Taste Abnormal;Product Quality Issue	Non-Serious	Non-Serious	Not Specified	2013	01-APR-2013	Direct	Not Specified	Not Specified	-	Consumer	Not Specified	-	-	01-APR-2013	Not Specified	Not Specified	-	-	-
1126	9215249	-	Quetiapine Fumarate	Anxiety;Schizophrenia	Delirium;Counterfeit Product Administered;Drug Ineffective;Acute Psychosis;Thyroid Disorder	Serious	Hospitalized	Male	JAN-2013	11-JUN-2013	Expedited	362 MTH	65 KG	Astrazeneca	Healthcare Professional	Not Specified	Cyamemazine;Prazepam;Seropram (Citalopram Hydrobromide)	04-JUN-2013	05-APR-2013	FR	Not Specified	FR-ASTRAZENECA-2013SE21001	-	-
1127	9216977	Novolin R	Insulin Human	Product Used For Unknown Indication	Diabetes Mellitus Inadequate Control;Haematemesis;Suspected Counterfeit Product;Coma	Serious	Other Outcomes	Male	-	08-APR-2013	Expedited	50 YR	Not Specified	Novo Nordisk	Consumer	Not Specified	-	28-MAR-2013	08-APR-2013	CN	Not Specified	CN-NOVOPROD-374502	-	-
1128	9217452	Miralax	Polyethylene Glycol 3350	Product Used For Unknown Indication	Drug Ineffective;Product Tampering;Abnormal Faeces	Non-Serious	Non-Serious	Female	-	08-APR-2013	Non-Expedited	Not Specified	90.25 KG	Merck	Consumer	Not Specified	-	27-FEB-2013	08-APR-2013	US	Not Specified	US-009507513-2012SP012494	-	-
1129	9217663	Herceptin	Trastuzumab	Product Used For Unknown Indication	Product Counterfeit;Death	Serious	Died	Not Specified	-	18-NOV-2013	Expedited	Not Specified	Not Specified	Roche	Consumer	Not Specified	-	18-NOV-2013	08-APR-2013	RU	Not Specified	RU-ROCHE-1211181	-	-
1130	9234811	Onfi	Clobazam	Epilepsy;Product Used For Unknown Indication	Product Counterfeit;Back Pain;Arthralgia;Loss Of Consciousness;Product Substitution Issue;Pain In Extremity;Product Complaint;Myalgia	Serious	Other Outcomes	Male	16-AUG-2008	19-JUL-2013	Expedited	48 YR	Not Specified	Lundbeck	Consumer	Not Specified	Temazepam;Tegretol	12-JUL-2013	16-APR-2013	GB	Not Specified	GB-LUNDBECK-DKLU1090257	-	-
1131	9234976	Humulin 70/30	Insulin Human	-	Suspected Counterfeit Product;Injection Site Ulcer;Rash;Injection Site Erythema	Serious	Hospitalized	Female	-	16-APR-2013	Expedited	40 YR	Not Specified	Eli Lilly And Co	Healthcare Professional	Not Specified	-	04-APR-2013	16-APR-2013	GT	Not Specified	GT-ELI_LILLY_AND_COMPANY-GT201304001780	-	-
1132	9238503	Cialis	Tadalafil	Erectile Dysfunction;Hypertension	Dehydration;Electrocardiogram T Wave Amplitude Decreased;Drug Ineffective;Suspected Counterfeit Product;Back Pain;Expired Product Administered;Myalgia	Serious	Hospitalized;Other Outcomes	Male	-	06-AUG-2013	Expedited	Not Specified	Not Specified	Eli Lilly And Co	Healthcare Professional	Not Specified	Bendroflumethiazide;Perindopril;Dihydrocodeine;Amlodipine	30-JUL-2013	18-APR-2013	GB	Not Specified	GB-ELI_LILLY_AND_COMPANY-GB201304004105	-	-
1133	9240123	Buspirone Hcl;Abilify	Aripiprazole;Buspirone Hydrochloride;Lamotrigine	Anxiety;Depression	Product Counterfeit;Thinking Abnormal;Abnormal Behaviour	Serious	Disabled	Male	27-OCT-2012	18-APR-2013	Direct	23 YR	150 LB	-	Consumer	Not Specified	-	-	18-APR-2013	Not Specified	Not Specified	-	-	-
1134	9245092	Viagra	Sildenafil Citrate	-	Drug Ineffective;Suspected Counterfeit Product	Non-Serious	Non-Serious	Male	-	22-APR-2013	Non-Expedited	Not Specified	Not Specified	Pfizer	Consumer	Not Specified	-	16-APR-2013	22-APR-2013	US	Not Specified	US-PFIZER INC-2013122273	-	-
1135	9245495	Nizoral A-D	Ketoconazole	Seborrhoeic Dermatitis	Product Tampering;Scratch;Product Administered At Inappropriate Site;Thermal Burns Of Eye;Accidental Exposure To Product;Ocular Hyperaemia;Eye Irritation	Serious	Other Outcomes	Male	2013	22-APR-2013	Expedited	47	86.18 KG	Mcneil	Consumer	Not Specified	-	12-APR-2013	22-APR-2013	CA	Not Specified	CA-JNJFOC-20130406746	-	-
1136	9246800	Effexor Xr	Venlafaxine Hydrochloride;Lorazepam	Bipolar Disorder;Depression;Insomnia	Product Complaint;Nervous System Disorder;Agitation;Dyskinesia;Suspected Counterfeit Product;Memory Impairment;Amnesia;Product Taste Abnormal;Feeling Abnormal;Drug Ineffective For Unapproved Indication;Insomnia;Diarrhoea;Product Use In Unapproved Indication	Serious	Other Outcomes	Female	2006	30-APR-2013	Non-Expedited	45 YR	77.1 KG	Pfizer	Consumer	Not Specified	Ativan;Lithium Carbonate	26-APR-2013	22-APR-2013	US	Not Specified	US-PFIZER INC-2013121291	-	-
1137	9247986	Celebrex	Celecoxib	Hypertension;Sleep Disorder	Product Counterfeit;Counterfeit Product Administered;Drug Ineffective	Non-Serious	Non-Serious	Male	MAR-2013	23-APR-2013	Non-Expedited	Not Specified	Not Specified	Pfizer	Healthcare Professional	Not Specified	Ramipril;Amitriptyline	19-APR-2013	23-APR-2013	US	Not Specified	US-PFIZER INC-2013125365	-	-
1138	9248064	Viagra	Sildenafil Citrate	Erectile Dysfunction	Product Taste Abnormal;Drug Ineffective;Suspected Counterfeit Product;Cough	Non-Serious	Non-Serious	Male	2013	01-APR-2014	Non-Expedited	88 YR	86.17 KG	Pfizer	Consumer	Not Specified	-	26-MAR-2014	23-APR-2013	US	Not Specified	US-PFIZER INC-2013123569	-	-
1139	9251669	Viagra	Sildenafil Citrate	-	Drug Ineffective;Suspected Counterfeit Product	Non-Serious	Non-Serious	Not Specified	-	24-APR-2013	Non-Expedited	Not Specified	Not Specified	Pfizer	Consumer	Not Specified	-	16-APR-2013	24-APR-2013	US	Not Specified	US-PFIZER INC-2013121295	-	-
1140	9257868	Plavix	Clopidogrel Bisulfate	Coronary Artery Disease;Hypertension;Percutaneous Coronary Intervention	Coronary Artery Restenosis;Suspected Counterfeit Product;Drug Ineffective	Serious	Disabled	Male	10-APR-2013	30-DEC-2013	Expedited	60 YR	90 KG	Aventis	Healthcare Professional	Not Specified	Felodipine;Aspirin;Telmisartan;Atorvastatin	19-DEC-2013	26-APR-2013	CN	Not Specified	CN-SANOFI-AVENTIS-2013SA040835	-	-
1141	9263635	-	Ketoconazole	Tinea Pedis	Product Counterfeit;Product Complaint;Pruritus	Serious	Other Outcomes	Female	-	30-APR-2013	Expedited	50 YR	Not Specified	Janssen	Consumer	Not Specified	-	19-APR-2013	30-APR-2013	CN	Not Specified	CN-JNJFOC-20130411872	-	-
1142	9265394	Humulin 70/30	Insulin Human	Diabetes Mellitus	Nausea;Diarrhoea Haemorrhagic;Product Tampering;Panic Attack	Serious	Other Outcomes	Male	2013	01-MAY-2013	Expedited	59	Not Specified	Eli Lilly And Co	Consumer	Not Specified	-	22-APR-2013	01-MAY-2013	US	Not Specified	US-ELI_LILLY_AND_COMPANY-US201304002687	-	-
1143	9271522	-	Potassium Chloride;Eplerenone;Furosemide	Hypertension;Oedema Peripheral	Pruritus;Urticaria;Product Quality Issue;Cardiac Failure Congestive;Pain;Skin Swelling;Dry Skin;Product Tampering;Joint Swelling;Skin Ulcer	Serious	Other Outcomes	Male	2013	23-MAY-2013	Expedited	39	79 KG	Roxane	Consumer	Not Specified	Metoprolol	21-MAY-2013	06-MAY-2013	US	Not Specified	US-ROXANE LABORATORIES, INC.-2013-RO-00699RO	-	-
1144	9275153	Amlodipine Besylate And Benazepril Hydrochloride	Amlodipine Besylate\Benazepril Hydrochloride	Hypertension	Suicidal Ideation;Product Substitution Issue;Product Physical Issue;Counterfeit Product Administered;Diarrhoea	Serious	Other Outcomes	Female	OCT-2012	30-APR-2013	Expedited	59 YR	185 LB	Lupin	Consumer	Consumer	Metformin;Advair Hfa	17-APR-2013	30-APR-2013	Not Specified	Not Specified	E2B-00000777	-	-
1145	9275428	Neurontin;Lyrica	Pregabalin;Gabapentin	Hypertension;Neuropathy Peripheral	Drug Ineffective;Suspected Counterfeit Product	Non-Serious	Non-Serious	Male	DEC-2011	07-MAY-2013	Non-Expedited	75 YR	77.1 KG	Pfizer	Consumer	Not Specified	Amlodipine	03-MAY-2013	07-MAY-2013	US	Not Specified	US-PFIZER INC-2013140887	-	-
1146	9276499	-	Valproate Sodium	Epilepsy;Product Used For Unknown Indication	Product Counterfeit;Foaming At Mouth;Loss Of Consciousness;Epilepsy;Seizure	Serious	Other Outcomes	Female	29-APR-2013	21-MAY-2013	Expedited	40 YR	Not Specified	Abbott	Consumer	Not Specified	Valproate Sodium	14-MAY-2013	07-MAY-2013	CN	Not Specified	CN-ABBOTT-13X-035-1085152-00	-	-
1147	9277199	Mabthera	Rituximab	Diffuse Large B-Cell Lymphoma	Suspected Counterfeit Product;Pneumonia;Metastases To Lymph Nodes;Drug Ineffective;Neoplasm Progression	Serious	Hospitalized;Other Outcomes	Male	-	08-MAY-2013	Expedited	45 YR	Not Specified	Roche	Consumer	Not Specified	-	02-MAY-2013	08-MAY-2013	CN	Not Specified	CN-ROCHE-1221026	-	-
1148	9279072	Tenormin	Atenolol	Blood Pressure Abnormal	Dysphonia;Heart Rate Increased;Extrasystoles;Counterfeit Product Administered	Non-Serious	Non-Serious	Male	2011	08-MAY-2013	Non-Expedited	72 YR	77.1 KG	Astrazeneca	Healthcare Professional	Not Specified	-	22-APR-2013	08-MAY-2013	US	Not Specified	US-ASTRAZENECA-2013SE28509	-	-
1149	9279513	Rocephin	Ceftriaxone Sodium	Erysipelas;Mastitis	Product Counterfeit;Disease Progression	Serious	Died	Female	07-MAY-2013	03-SEP-2013	Expedited	54 YR	Not Specified	Roche	Consumer	Not Specified	-	02-SEP-2013	08-MAY-2013	RU	Not Specified	RU-ROCHE-1222480	-	-
1150	9282223	Viagra	Sildenafil Citrate	Erectile Dysfunction	Drug Ineffective;Suspected Counterfeit Product;Headache	Non-Serious	Non-Serious	Male	-	10-MAY-2013	Non-Expedited	67 YR	85.71 KG	Pfizer	Consumer	Not Specified	-	07-MAY-2013	10-MAY-2013	US	Not Specified	US-PFIZER INC-2013143552	-	-
1151	9288066	-	Alprazolam	Generalised Anxiety Disorder;Panic Attack	Product Counterfeit;Hyperhidrosis;Anxiety;Palpitations;Product Quality Issue;Insomnia	Serious	Life Threatening;Other Outcomes	Male	10-MAY-2013	13-MAY-2013	Direct	24 YR	185 LB	-	Consumer	Not Specified	Lexapro;Lisinopril	-	13-MAY-2013	Not Specified	Y	-	-	-
1152	9288112	Invega Sustenna	Paliperidone Palmitate	Schizophrenia	Product Tampering;Therapeutic Product Effect Decreased;Inappropriate Schedule Of Product Administration	Non-Serious	Non-Serious	Male	2012	10-OCT-2013	Expedited	28	Not Specified	Janssen	Healthcare Professional	Not Specified	Lorazepam	28-MAY-2013	14-MAY-2013	US	Not Specified	US-JNJFOC-20130500936	-	-
1153	9289027	Premarin	Estrogens, Conjugated	-	Hot Flush;Suspected Counterfeit Product	Non-Serious	Non-Serious	Female	-	14-MAY-2013	Non-Expedited	Not Specified	Not Specified	Pfizer	Consumer	Not Specified	-	08-MAY-2013	14-MAY-2013	US	Not Specified	US-PFIZER INC-2013144334	-	-
1154	9290166	Cialis	Tadalafil	-	Loss Of Consciousness;Suspected Counterfeit Product;Seizure	Serious	Hospitalized	Male	29-MAR-2013	15-MAY-2013	Expedited	Not Specified	Not Specified	Eli Lilly And Co	Consumer	Not Specified	-	07-MAY-2013	15-MAY-2013	JP	Not Specified	JP-ELI_LILLY_AND_COMPANY-JP201305002780	-	-
1155	9292272	-	Insulin Aspart	Type 2 Diabetes Mellitus	Blood Glucose Increased;Suspected Counterfeit Product;Retinal Haemorrhage	Serious	Hospitalized	Female	20-APR-2013	28-JUN-2013	Expedited	50 YR	55 KG	Novo Nordisk	Healthcare Professional	Not Specified	-	19-JUN-2013	16-MAY-2013	CN	Not Specified	CN-NOVOPROD-377517	-	-
1156	9292413	Celebrex	Celecoxib	-	Suspected Counterfeit Product;Drug Ineffective	Non-Serious	Non-Serious	Male	-	16-MAY-2013	Non-Expedited	Not Specified	Not Specified	Pfizer	Consumer	Not Specified	-	13-MAY-2013	16-MAY-2013	US	Not Specified	US-PFIZER INC-2013148338	-	-
1157	9292468	Cytotec	Misoprostol	Abortion	Product Counterfeit;Product Use In Unapproved Indication;Gastric Disorder	Non-Serious	Non-Serious	Female	-	10-JUL-2013	Expedited	Not Specified	Not Specified	Pfizer	Healthcare Professional	Not Specified	-	05-JUL-2013	16-MAY-2013	ID	Not Specified	ID-PFIZER INC-2013145590	-	-
1158	9293328	Propecia	Finasteride	Alopecia	Suspected Counterfeit Product;Alopecia	Non-Serious	Non-Serious	Male	04-FEB-2012	16-MAY-2013	Non-Expedited	38 YR	Not Specified	Merck	Consumer	Not Specified	-	06-MAY-2013	16-MAY-2013	US	Not Specified	US-009507513-1206USA01185	-	-
1159	9297483	Mirena	Levonorgestrel	-	Procedural Pain;Pain;Counterfeit Product Administered;Device Dislocation;Anger	Serious	Other Outcomes	Female	-	20-MAY-2013	Non-Expedited	Not Specified	Not Specified	Bayer	Consumer	Not Specified	-	07-MAY-2013	20-MAY-2013	US	Not Specified	US-BAYER-2013-061990	-	-
1160	9300736	Viagra	Sildenafil Citrate	Erectile Dysfunction	Suspected Counterfeit Product;Cholangiocarcinoma	Serious	Other Outcomes	Male	NOV-2012	21-MAY-2013	Expedited	67 YR	Not Specified	Pfizer	Consumer	Not Specified	-	15-MAY-2013	21-MAY-2013	TW	Not Specified	TW-PFIZER INC-2013150255	-	-
1161	9301045	Viagra	Sildenafil Citrate	Erectile Dysfunction	Dyspepsia;Headache;Suspected Counterfeit Product;Drug Ineffective	Non-Serious	Non-Serious	Male	MAY-2013	21-MAY-2013	Non-Expedited	45 YR	72.56 KG	Pfizer	Healthcare Professional	Not Specified	Prezista;Clonazepam;Proair Hfa;Norvir;Fluconazole;Dapsone;Acyclovir;Promethazine;Nexium;Azithromycin Anhydrous;Acetaminophen\Hydrocodone Bitartrate;Truvada;Dronabinol	16-MAY-2013	21-MAY-2013	US	Not Specified	US-PFIZER INC-2013153273	-	-
1162	9303048	Avastin	Bevacizumab	Rectal Cancer	Carcinoembryonic Antigen Increased;Neoplasm Progression;Dyschezia;Abdominal Distension;Suspected Counterfeit Product	Serious	Other Outcomes	Female	-	22-MAY-2013	Expedited	Not Specified	Not Specified	Roche	Consumer	Not Specified	-	20-MAY-2013	22-MAY-2013	CN	Not Specified	CN-ROCHE-1226948	-	-
1163	9303508	Inspra	Eplerenone	-	Product Tampering;Peripheral Swelling	Non-Serious	Non-Serious	Male	-	29-MAY-2013	Non-Expedited	Not Specified	Not Specified	Pfizer	Consumer	Not Specified	-	23-MAY-2013	22-MAY-2013	US	Not Specified	US-PFIZER INC-2013152441	-	-
1164	9304562	Xeloda	Capecitabine;Letrozole	Breast Cancer Recurrent	Suspected Counterfeit Product;Carcinoembryonic Antigen Increased;Skin Exfoliation;Asthenia	Serious	Other Outcomes	Female	DEC-2012	10-JUL-2013	Expedited	51 YR	54.5 KG	Roche	Consumer	Not Specified	-	05-JUL-2013	23-MAY-2013	CN	Not Specified	CN-ROCHE-1227562	-	-
[truncated: 4,089 more rows]

## Sheet: Munka1
No.	Case ID	Suspect Product Names	Suspect Product Active Ingredients
3046	17665292	-	.Delta.8-Tetrahydrocannabinol\Device\Herbals
[truncated: 4,078 more rows]

## Sheet: Munka2
																2021	1
																2021	2
																2021	3
[truncated: 1,043 more rows]
